# Supplementary material for: Crystal structure of aqua­(nitrato-κO)dioxido{2-[3-(pyridin-2-yl-κN)-1H-1,2,4-triazol-5-yl-κN 4]phenolato-κO}uranium(VI) aceto­nitrile monosolvate monohydrate
Source: Acta Crystallogr E Crystallogr Commun. 2016 Jan 6;72(Pt 2):111–3. doi: 10.1107/S205698901502438X (PMC4770975; doi:10.1107/S205698901502438X)
Supplement: Supplementary file 1 [file e-72-00111-sup1.cif]

##############################################################################
#                                                                            #
# This CIF contains the data in a paper accepted for publication in          #
# Acta Crystallographica Section E. It conforms to the requirements of       #
# Notes for Authors for Acta Crystallographica Section E, and has been       #
# peer reviewed under the auspices of the IUCr Commission on Journals.       #
#                                                                            #
# Full details of the Crystallographic Information File format               #
# are given in the paper "The Crystallographic Information File (CIF):       #
# a New Standard Archive File for Crystallography" by S. R. Hall, F. H.      #
# Allen and I. D. Brown [Acta Cryst. (1991), A47, 655-685].                  #
#                                                                            #
# The current version of the core CIF dictionary is obtainable from          #
# ftp://ftp.iucr.org/pub/cif_core.dic.                                       #
#                                                                            #
# Software is freely available for graphical display of the structure(s)     #
# in this CIF. For information consult the CIF software page                 #
# http://www.iucr.org/resources/cif/software.                                #
#                                                                            #
# This file may be used for bona fide research purposes within the           #
# scientific community so long as proper attribution is given to the journal # 
# article from which it was obtained.                                        #
#                                                                            #
##############################################################################
data_Global
_audit_creation_method
;
Olex2 1.2
(compiled 2015.09.30 svn.r3233 for OlexSys, GUI svn.r5103)
;
_journal_date_recd_electronic     2015-11-30
_journal_date_accepted     2015-12-18
_journal_name_full     'Acta Crystallographica, Section E'
_journal_year     2016
_journal_volume     72
_journal_issue      2
_journal_page_first     111
_journal_page_last     113
_journal_paper_category     GM
_journal_paper_doi     10.1107/S205698901502438X
_journal_coeditor_code     IS5435
_publ_contact_author_name     'Ilona Raspertova'
_publ_contact_author_address
;
Department of Chemistry, Taras Shevchenko National University of Kyiv,
64/13, Volodymyrska Str., Kyiv, Ukraine 01601
;
_publ_contact_author_email     'lana_@univ.kiev.ua'
_publ_contact_author_fax     ?
_publ_contact_author_phone     ?
_publ_section_title
;\
Crystal structure of
aqua(nitrato-\k<i>O</i>)dioxido{2-[3-(pyridin-2-yl-\k<i>N</i>)-1<i>H</i>-1,2,\
4-triazol-5-yl-\k<i>N</i>^4^]phenolato-\k<i>O</i>}uranium(VI) acetonitrile
monosolvate monohydrate
;
loop_
    _publ_author_name
    _publ_author_footnote
    _publ_author_address
    'Vashchenko, Oleksandr' .
;
Department of Chemistry, Taras Shevchenko National University of Kyiv,
64/13, Volodymyrska Str., Kyiv, Ukraine 01601
;
    'Raspertova, Ilona' .
;
Department of Chemistry, Taras Shevchenko National University of Kyiv,
64/13, Volodymyrska Str., Kyiv, Ukraine 01601
;
    'Dyakonenko, Viktoriya' .
;
STC "Institute for Single Crystals", National Academy of Science of Ukraine,
60 Lenina Ave., Kharkiv 61001,
Ukraine
;
    'Shishkina, Svitlana' .
;
STC "Institute for Single Crystals", National Academy of Science of Ukraine,
60 Lenina Ave., Kharkiv 61001,
Ukraine
;
    'Khomenko, Dmytro' .
;
Department of Chemistry, Taras Shevchenko National University of Kyiv,
64/13, Volodymyrska Str., Kyiv, Ukraine 01601
;
    'Doroschuk, Roman' .
;
Department of Chemistry, Taras Shevchenko National University of Kyiv,
64/13, Volodymyrska Str., Kyiv, Ukraine 01601
;
    'Lampeka, Rostislav' .
;
Department of Chemistry, Taras Shevchenko National University of Kyiv,
64/13, Volodymyrska Str., Kyiv, Ukraine 01601
;
_publ_section_synopsis
;
The U^VI^ atom exhibits a pentagonal--bipyramidal N~2~O~5~ coordination
environment. In the complex, the 1,2,4-triazole ligand is coordinated in a
tridentate manner.
;
data_I
_database_code_depnum_ccdc_archive     'CCDC 1443165'
_chemical_name_systematic
;\
Aqua(nitrato-\k<i>O</i>)dioxido{2-[3-(pyridin-2-yl-\k<i>N</i>)-1<i>H</i>-\
1,2,4-triazol-5-yl-\k<i>N</i>^4^]phenolato-\k<i>O</i>}uranium(VI)
acetonitrile monosolvate monohydrate
;
_chemical_name_common     ?
_chemical_formula_moiety     'C13 H11 N5 O7 U, C2 H3 N, H2 O'
_chemical_formula_sum     'C15 H16 N6 O8 U'
_chemical_formula_iupac     '[U (C13 H9 N4 O) (N O3) O2 (H2 O)], C H3 C N, H2 O'
_chemical_formula_weight     646.37
_chemical_melting_point     ?
_shelx_space_group_comment
;
The symmetry employed for this shelxl refinement is uniquely defined
by the following loop, which should always be used as a source of
symmetry information in preference to the above space-group names.
They are only intended as comments.
;
_space_group_crystal_system     monoclinic
_space_group_name_H-M_alt     'P 21/c'
_space_group_name_Hall     '-P 2ybc'
loop_
    _space_group_symop_operation_xyz
    'x, y, z'
    '-x, y+1/2, -z+1/2'
    '-x, -y, -z'
    'x, -y-1/2, z-1/2'
_cell_length_a     12.0962(3)
_cell_length_b     7.87839(17)
_cell_length_c     20.4041(4)
_cell_angle_alpha     90
_cell_angle_beta     94.829(2)
_cell_angle_gamma     90
_cell_volume     1937.57(7)
_cell_formula_units_Z     4
_cell_measurement_reflns_used     4414
_cell_measurement_theta_min     3.2980
_cell_measurement_theta_max     31.8680
_cell_measurement_temperature     294
_exptl_crystal_description     block
_exptl_crystal_colour     red
_exptl_crystal_size_max     0.5
_exptl_crystal_size_mid     0.3
_exptl_crystal_size_min     0.2
_exptl_crystal_density_diffrn     2.216
_exptl_crystal_density_meas     ?
_exptl_crystal_density_method     ?
_exptl_crystal_F_000     1216
_exptl_absorpt_coefficient_mu     8.435
_exptl_absorpt_correction_type     multi-scan
_exptl_absorpt_process_details
;
(CrysAlis PRO; Agilent, 2014)
;
_shelx_estimated_absorpt_T_min     ?
_shelx_estimated_absorpt_T_max     ?
_exptl_absorpt_correction_T_min     0.055
_exptl_absorpt_correction_T_max     0.185
_diffrn_ambient_temperature     294
_diffrn_radiation_type     MoK\a
_diffrn_radiation_wavelength     0.71073
_diffrn_radiation_monochromator     graphite
_diffrn_measurement_device_type     'Agilent Xcalibur, Sapphire3'
_diffrn_measurement_device     'four-circle diffractometer'
_diffrn_measurement_method     '\w scans'
_diffrn_detector_area_resol_mean     16.1827
_diffrn_reflns_number     9385
_diffrn_reflns_av_R_equivalents     0.0323
_diffrn_reflns_theta_min     3.089
_diffrn_reflns_theta_max     27.496
_diffrn_reflns_theta_full     26.000
_diffrn_measured_fraction_theta_max     0.998
_diffrn_measured_fraction_theta_full     0.997
_diffrn_reflns_limit_h_min     -15
_diffrn_reflns_limit_h_max     15
_diffrn_reflns_limit_k_min     -5
_diffrn_reflns_limit_k_max     10
_diffrn_reflns_limit_l_min     -26
_diffrn_reflns_limit_l_max     26
loop_
    _refln_index_h
    _refln_index_k
    _refln_index_l
    _refln_F_squared_meas
    0 0 3 1.04
    0 0 -3 4.79
    0 0 -4 949.35
    0 0 4 874.62
    0 0 5 9.81
    0 0 -5 7.7
    0 0 -6 3948.6
    0 0 6 3949.61
    0 0 -7 -1.52
    0 0 7 3.96
    0 0 -8 156.73
    0 0 8 169.99
    0 0 9 0.13
    0 0 -9 3.27
    0 0 -10 1895.18
    0 0 10 2085.02
    0 0 11 4.3
    0 0 -11 4.5
    0 0 -12 1024.16
    0 0 12 1034.27
    0 0 -13 1.47
    0 0 13 7.49
    0 0 -14 1576.26
    0 0 14 1552.67
    0 0 15 9.07
    0 0 -15 4.65
    0 0 -16 746.73
    0 0 -16 647.79
    0 0 -17 17.6
    0 0 -17 -0.96
    0 0 -18 193.83
    0 0 -18 166.72
    0 0 -19 10.91
    0 0 -20 1092.79
    0 0 -21 25.08
    0 0 -22 343.38
    0 0 -23 17.4
    0 0 24 404.6
    0 0 -24 461.39
    0 0 -25 13.27
    0 0 25 13.76
    0 0 -26 645.34
    0 0 26 597.32
    0 0 -27 8.82
    0 0 -28 4.59
    0 0 -29 15.03
    0 1 -2 136.55
    0 1 2 121.09
    0 1 3 19.34
    0 1 -3 25.38
    0 -1 -4 182.58
    0 1 4 168.03
    0 1 -4 173.31
    0 -1 -5 5580.91
    0 1 -5 5417.72
    0 -1 -6 26.04
    0 1 -6 15.33
    0 -1 -7 1270.27
    0 1 -7 1258.78
    0 -1 -8 38.47
    0 1 -8 39.37
    0 1 -9 3752.31
    0 -1 -9 3411.47
    0 1 -10 16.64
    0 -1 -10 18.51
    0 -1 -11 994.81
    0 1 -11 1277.81
    0 1 -12 112.86
    0 -1 -12 91.86
    0 1 -13 1.22
    0 -1 -13 7.18
    0 1 13 5.35
    0 1 14 124.94
    0 1 -14 124.73
    0 -1 -14 121.64
    0 1 -15 1444.83
    0 1 15 1423.73
    0 1 -16 25.62
    0 -1 -16 27.93
    0 1 16 30.16
    0 1 17 302.44
    0 -1 -17 340.77
    0 1 -17 280.79
    0 -1 -18 30.09
    0 1 -18 32.13
    0 -1 -19 835.77
    0 1 -19 744.86
    0 1 -19 752.99
    0 -1 -20 17.79
    0 1 -20 25.69
    0 1 -20 16.45
    0 1 -21 420.82
    0 -1 -21 503.75
    0 1 -21 510.15
    0 -1 21 503.25
    0 -1 22 47.23
    0 1 -22 51.37
    0 1 -22 44.18
    0 -1 -22 58.2
    0 -1 23 -9.48
    0 1 -23 8.46
    0 1 -23 9.55
    0 -1 -23 6.84
    0 -1 -24 24.56
    0 1 -24 11.61
    0 -1 -25 634.97
    0 1 -25 589.43
    0 1 -26 24.37
    0 -1 -26 15.55
    0 1 26 12.88
    0 -1 -27 160.98
    0 1 27 149.31
    0 1 -27 178.55
    0 -1 -28 21.4
    0 1 28 15.1
    0 1 -28 27.17
    0 1 -29 121.13
    0 -1 -29 126.95
    0 1 29 101.94
    0 2 0 4073.98
    0 2 -1 83.27
    0 2 1 73.33
    0 2 -2 13.17
    0 2 3 340.27
    0 2 -3 325.75
    0 2 4 2490.26
    0 2 -4 2396.83
    0 -2 5 78.6
    0 2 5 99.72
    0 2 -5 97.27
    0 2 6 2862.96
    0 2 -6 2755.17
    0 -2 6 2807.03
    0 -2 7 32.57
    0 2 -7 32.63
    0 2 7 31
    0 -2 8 6.24
    0 2 -8 21.04
    0 2 -9 126.09
    0 -2 -9 153.29
    0 -2 9 135.58
    0 -2 -10 1928.68
    0 -2 10 1879.24
    0 2 -10 1875.52
    0 -2 -11 -2.01
    0 -2 11 -0.69
    0 2 -11 9.46
    0 -2 12 237
    0 2 -12 238.7
    0 -2 -12 244.89
    0 2 -13 177.96
    0 -2 13 173.4
    0 -2 -13 183.87
    0 2 -14 556.84
    0 -2 14 573.72
    0 -2 -14 494.48
    0 -2 -15 22.87
    0 -2 15 11.38
    0 2 -15 30.65
    0 2 -16 974.53
    0 -2 16 989.76
    0 -2 17 68.74
    0 2 -17 56.81
    0 -2 -17 50.37
    0 2 -18 0.46
    0 -2 -18 -1.12
    0 -2 18 5.09
    0 2 -19 14.37
    0 -2 -19 23.21
    0 -2 19 14.36
    0 -2 -20 956.17
    0 2 -20 1067.66
    0 2 -21 13.24
    0 -2 -21 12.41
    0 2 -22 266.48
    0 -2 -22 265.33
    0 -2 -23 36.68
    0 2 -23 52.69
    0 2 -23 43.31
    0 -2 -24 361.65
    0 2 -24 308.8
    0 2 -24 345.74
    0 -2 -25 23.06
    0 2 -25 22.63
    0 2 -25 22.22
    0 -2 -26 470.51
    0 2 -26 445.55
    0 2 -26 473.71
    0 2 -27 34.88
    0 -2 -27 32.38
    0 2 28 29.89
    0 -2 -28 24.36
    0 2 -28 31.33
    0 2 29 18.67
    0 3 0 4.26
    0 3 -1 1288.01
    0 3 1 1287.3
    0 3 -2 194.13
    0 3 -3 517.11
    0 3 4 113.84
    0 3 -4 105.29
    0 3 5 2286.62
    0 3 -5 2202.95
    0 3 -6 158.05
    0 3 6 155.79
    0 3 -7 889.26
    0 3 7 875.06
    0 3 8 366.48
    0 3 -8 343.36
    0 3 9 839.14
    0 -3 9 802.35
    0 3 -9 853.35
    0 3 -10 13.41
    0 -3 10 10.52
    0 -3 11 945.67
    0 3 -11 959.16
    0 3 -12 28.38
    0 -3 12 49.16
    0 -3 13 6.96
    0 3 -13 12.26
    0 -3 14 21.75
    0 3 -14 27.03
    0 3 -15 1480.37
    0 -3 15 1441.22
    0 3 -16 -2.13
    0 3 -17 101.51
    0 3 -18 170.52
    0 3 -19 321
    0 3 -20 26.8
    0 3 -21 569.85
    0 3 -22 47.18
    0 3 -23 13.33
    0 3 -24 31.9
    0 3 -25 447.39
    0 3 -26 23.86
    0 3 -26 3.19
    0 3 -27 248.48
    0 3 -27 245.21
    0 3 -28 37.26
    0 3 -28 38.52
    0 4 0 1998.16
    0 4 1 83.76
    0 4 -1 83.43
    0 4 -2 285.25
    0 4 2 261.12
    0 4 -3 582
    0 4 3 596.91
    0 4 4 1393.6
    0 4 -4 1447.83
    0 4 -5 40.46
    0 4 5 44.06
    0 4 6 1189.83
    0 4 -6 1165.79
    0 4 7 179.04
    0 4 -7 176.04
    0 4 -8 186.05
    0 4 8 202.68
    0 4 -9 151.85
    0 4 9 167.95
    0 4 10 1474.72
    0 4 -10 1384.32
    0 4 11 15.07
    0 4 -11 8.8
    0 4 -12 134.88
    0 4 -13 109.75
    0 4 -14 597.15
    0 4 -15 8.82
    0 4 -16 867.95
    0 4 -17 141.49
    0 4 -18 16.62
    0 4 -19 101.75
    0 4 -20 479.47
    0 4 -21 23.56
    0 4 -22 130.42
    0 4 -23 126.44
    0 4 -24 236.17
    0 4 -25 47.92
    0 4 -26 331.22
    0 4 -27 58.42
    0 5 0 -0.53
    0 5 1 1231.81
    0 5 -1 1227.01
    0 5 2 350.57
    0 5 -2 350.86
    0 5 3 77.41
    0 5 -3 71.34
    0 5 4 44.04
    0 5 -4 43.28
    0 5 4 48.5
    0 5 5 1186.95
    0 5 -5 1228.41
    0 5 -6 192.48
    0 5 6 175.91
    0 5 7 130.14
    0 5 -7 162.91
    0 5 8 319.54
    0 5 -8 314.78
    0 5 -9 574
    0 5 9 604.07
    0 5 -10 16.11
    0 5 10 8.99
    0 5 -11 682.19
    0 5 11 696.88
    0 5 12 528.32
    0 5 -12 521.61
    0 5 -13 137.67
    0 5 -14 279.12
    0 5 -15 557.89
    0 5 -16 48.09
    0 5 -17 154.59
    0 5 -18 269.23
    0 5 -19 216.93
    0 5 -20 6.84
    0 5 -21 444.64
    0 5 -22 124
    0 5 -23 7.28
    0 5 -24 100.25
    0 5 -25 335.29
    0 5 -26 18.64
    0 6 0 438.74
    0 6 -1 75.44
    0 6 1 75.49
    0 6 -2 272.01
    0 6 2 249.58
    0 6 3 370.2
    0 6 -3 370.03
    0 6 4 462.79
    0 6 4 445.84
    0 6 -4 442.95
    0 6 5 3.22
    0 6 5 -0.92
    0 6 -5 5.07
    0 6 -6 499.59
    0 6 6 461.46
    0 6 6 465.16
    0 6 -7 492.15
    0 6 7 460.72
    0 6 8 17.22
    0 6 -8 27.61
    0 6 9 133.87
    0 6 -9 140.58
    0 6 10 613.98
    0 6 -10 600.74
    0 6 11 169.71
    0 6 -11 170.58
    0 6 -12 157.36
    0 6 12 156.4
    0 6 -13 486.8
    0 6 13 500.4
    0 6 -14 115.25
    0 6 -15 9.01
    0 6 -16 454.68
    0 6 -17 243.72
    0 6 -18 17.31
    0 6 -19 264.89
    0 6 -20 335.37
    0 6 -21 67.42
    0 6 -22 68.8
    0 6 -23 146.26
    0 6 -24 63.31
    0 7 0 2.24
    0 7 1 445.54
    0 7 -1 473.06
    0 7 2 350.42
    0 7 -2 365.54
    0 7 3 57.48
    0 7 -3 47.34
    0 7 3 57.35
    0 7 -4 219.36
    0 7 4 215.72
    0 7 4 227.75
    0 7 -5 222.8
    0 7 5 217.78
    0 7 5 224.47
    0 7 6 142.78
    0 7 -6 153.13
    0 7 6 148.06
    0 7 -7 167.45
    0 7 7 144.84
    0 7 7 159.3
    0 7 -8 427.81
    0 7 8 402.47
    0 7 8 447.24
    0 7 -9 109.53
    0 7 9 100.19
    0 7 -10 7.82
    0 7 10 4.59
    0 7 -11 427.01
    0 7 11 435.69
    0 7 -12 404.85
    0 7 12 434.67
    0 7 13 8.88
    0 7 -13 2.07
    0 7 -14 117.73
    0 7 -15 189.24
    0 7 -16 81.24
    0 7 -17 51.65
    0 7 -18 214.32
    0 7 -19 102.1
    0 7 -20 6.24
    0 7 -21 244.99
    0 7 -22 149.74
    0 7 -23 -0.83
    0 8 0 295.99
    0 8 1 293.61
    0 8 -1 276.23
    0 8 -2 47.33
    0 8 2 31.04
    0 8 2 27.96
    0 8 -3 362.11
    0 8 3 404.1
    0 8 4 149.72
    0 8 -4 135.73
    0 8 -5 11.2
    0 8 5 11.75
    0 8 -6 362.57
    0 8 6 334.51
    0 8 -7 429.02
    0 8 7 449.63
    0 8 -8 13.37
    0 8 8 11.64
    0 8 9 130.04
    0 8 -9 134.51
    0 8 10 215.92
    0 8 -10 241.45
    0 8 11 112.69
    0 8 -11 87.88
    0 8 12 47.21
    0 8 -12 52.32
    0 8 -13 362.14
    0 8 13 380.93
    0 8 14 30.42
    0 8 -14 21.31
    0 8 -15 3.03
    0 8 -16 183.68
    0 8 -17 188.46
    0 8 -18 -0.32
    0 8 -19 145.61
    0 8 -20 120.58
    0 8 -21 41.73
    0 9 0 -7.3
    0 9 1 182.19
    0 9 2 412.41
    0 9 3 13.81
    0 9 4 235.9
    0 9 -5 204.01
    0 9 5 209.86
    0 9 6 112.5
    0 9 -6 110.12
    0 9 -7 64.74
    0 9 7 73.96
    0 9 8 427.62
    0 9 -8 450.84
    0 9 -9 25.78
    0 9 9 35.85
    0 9 10 12.8
    0 9 -10 9.28
    0 9 11 78.09
    0 9 -11 92.09
    0 9 12 342.52
    0 9 -12 313.38
    0 9 13 30.5
    0 9 -13 12.36
    0 9 14 112.75
    0 9 -14 99.18
    0 9 -15 52.54
    0 9 -16 103.66
    0 9 -17 59.09
    0 9 -18 235.23
    0 9 -19 64.17
    0 10 0 144.09
    0 10 -1 170.53
    0 10 1 183.12
    0 10 2 3.83
    0 10 -2 5.3
    0 10 -3 402.06
    0 10 3 386.96
    0 10 4 49.86
    0 10 5 2.49
    0 10 6 44.82
    0 10 7 400.65
    0 10 8 6.32
    0 10 9 168.12
    0 10 10 62.16
    0 10 11 85.23
    0 10 12 2.62
    0 10 13 236.36
    0 10 -15 9.8
    0 10 -16 77.12
    0 11 0 5.77
    0 11 -1 13.92
    0 11 1 11.46
    0 11 -2 306.71
    0 11 2 351.33
    0 11 3 -0.29
    0 11 -3 -8.27
    0 11 4 105.97
    0 11 -4 112.73
    0 11 5 2.94
    0 11 -5 4.3
    0 11 -6 55.24
    0 11 6 48.09
    0 11 7 10.45
    0 11 8 339.5
    0 11 9 28.02
    0 11 10 12.26
    1 0 -29 -2.13
    1 0 -28 234.93
    -1 0 27 7.07
    1 0 -27 14.77
    1 0 -26 257.38
    -1 0 26 247.1
    1 0 -25 1.18
    -1 0 25 9.34
    1 0 -24 65.1
    -1 0 24 50.57
    1 0 -23 12.67
    -1 0 23 10.16
    -1 0 22 513.16
    1 0 -22 524.45
    1 0 -21 19.48
    -1 0 21 3.05
    -1 0 20 25.52
    1 0 -20 53.82
    1 0 -19 10.63
    1 0 -18 1100.63
    1 0 -17 13.08
    1 0 -16 666.88
    1 0 -15 14.86
    1 0 -14 275.19
    1 0 -14 339.97
    1 0 -13 13.28
    1 0 -13 1.6
    1 0 -12 2757.49
    1 0 -11 0.39
    1 0 -10 841.7
    -1 0 9 0.61
    1 0 -9 -1.21
    1 0 -8 965.4
    -1 0 8 1030.13
    -1 0 7 2.57
    1 0 -7 1.27
    1 0 -6 4123.05
    1 0 -5 2.7
    -1 0 4 66.12
    -1 0 3 1.04
    -1 0 -3 3.96
    -1 0 -4 1974.32
    -1 0 -5 -0.69
    1 0 5 4.67
    1 0 6 1275.8
    -1 0 -6 1138.01
    1 0 7 -1.72
    -1 0 -7 3.4
    1 0 8 4660.82
    -1 0 -8 4180.17
    -1 0 -9 7.31
    -1 0 -9 2.44
    1 0 9 5.34
    -1 0 -10 591.96
    1 0 10 605.46
    -1 0 -11 3.07
    1 0 11 0.72
    -1 0 -11 9.67
    1 0 12 1170.19
    -1 0 -12 1084.03
    -1 0 -12 1194.16
    -1 0 -13 14.02
    -1 0 -13 0.95
    1 0 13 3.68
    1 0 14 2964.88
    -1 0 -14 2874.21
    -1 0 -14 3016.1
    -1 0 -15 17.06
    1 0 15 3.17
    -1 0 -15 2.55
    -1 0 -16 35.84
    -1 0 -16 38.04
    1 0 16 44.62
    -1 0 -17 17.54
    -1 0 -17 6.59
    1 0 17 4.53
    -1 0 -18 1601.51
    -1 0 -18 1466.56
    -1 0 -19 16.45
    -1 0 -19 12.77
    -1 0 -20 475.96
    -1 0 -20 434.6
    -1 0 -21 6.67
    -1 0 -21 15.07
    -1 0 -22 144.09
    -1 0 -23 8.88
    -1 0 -24 572.36
    -1 0 -25 31.79
    -1 0 -26 32.71
    -1 0 -27 15.12
    -1 0 -28 434.63
    -1 1 30 -5.87
    -1 1 29 49.18
    1 -1 -29 57.9
    1 1 -29 72.62
    1 1 -28 18.47
    -1 1 28 5.61
    1 -1 -28 6.27
    -1 1 27 480.38
    1 1 -27 548.16
    1 -1 -27 530.34
    1 -1 -26 32.05
    -1 1 26 20.22
    1 1 -26 20.85
    1 -1 -25 10.32
    -1 1 25 -8.64
    1 1 -25 12.47
    -1 -1 24 5.04
    1 -1 -24 14.83
    -1 1 24 0.43
    1 1 -24 22.46
    -1 1 23 516.13
    1 1 -23 483.37
    1 -1 -23 525.06
    -1 -1 23 522.68
    1 1 -22 20.81
    1 -1 -22 2.91
    -1 -1 22 8.79
    1 1 -21 282.38
    -1 -1 21 304.56
    1 -1 -21 358.03
    1 1 -20 1.94
    -1 -1 20 0.6
    1 1 -19 143.39
    1 -1 -19 160.21
    -1 -1 19 134.01
    -1 -1 18 3.95
    1 1 -18 6.96
    1 -1 -18 18.68
    1 1 -17 1141.57
    -1 -1 17 1185.17
    -1 -1 16 8.75
    1 -1 -16 27.07
    1 1 -16 17.69
    -1 1 15 160.92
    1 1 -15 148.01
    -1 -1 15 139.19
    1 -1 -15 170.11
    -1 -1 14 105.12
    1 -1 -14 115.7
    -1 1 14 112.12
    1 1 -14 114.88
    1 -1 -13 1481.54
    -1 1 13 1432.73
    -1 -1 13 1521.58
    1 1 -12 3.17
    -1 -1 12 -1.93
    -1 -1 11 2139.78
    1 1 -11 2127.75
    -1 -1 10 9.81
    1 1 -10 9.49
    1 1 -9 187.91
    -1 -1 9 183.02
    1 -1 -9 169.6
    1 1 -8 169.82
    1 -1 -8 178.65
    -1 -1 8 195.47
    1 -1 -7 2829.22
    1 1 -7 2903.7
    -1 -1 7 2871.04
    1 1 -6 5.05
    1 -1 -6 3.61
    -1 -1 6 2.73
    1 1 -5 461.34
    -1 1 5 425.67
    -1 -1 5 468.41
    1 -1 -5 467.98
    -1 -1 4 4.44
    -1 1 4 8.61
    1 -1 -4 4.94
    -1 -1 3 2699.83
    1 1 -3 2693.07
    1 1 -2 96.42
    -1 -1 2 121.86
    1 1 -1 4668.97
    -1 -1 1 4722.67
    -1 1 0 4.39
    1 1 0 7.58
    1 1 1 57.88
    -1 1 -1 56.64
    -1 1 -2 27.46
    1 1 2 33.22
    -1 1 -3 4005.27
    -1 -1 -4 44.3
    -1 -1 -4 39.87
    -1 1 -4 40.83
    -1 -1 -5 944.18
    -1 1 -5 971.67
    -1 -1 -6 28.63
    -1 1 -6 35.51
    -1 -1 -6 31.88
    -1 1 -7 1836.22
    -1 -1 -7 1895.29
    -1 -1 -7 1770.98
    -1 1 -8 26.83
    -1 -1 -8 45.09
    -1 -1 -8 37.24
    -1 -1 -9 2899.1
    -1 -1 -9 3030.13
    -1 -1 -10 20.33
    -1 -1 -10 17.77
    -1 1 -10 27.41
    -1 1 -11 24.82
    -1 -1 -11 20.62
    -1 -1 -11 27.32
    -1 -1 -12 50.38
    -1 1 -12 39.42
    -1 -1 -12 44.67
    -1 -1 -13 2239.92
    -1 1 -13 2258.7
    -1 -1 -14 4.15
    -1 -1 -14 18.3
    1 1 14 1.11
    -1 1 -14 10.58
    -1 -1 -15 291.96
    -1 -1 -15 307.94
    -1 1 -15 277.43
    1 1 15 278.66
    -1 1 -16 141.14
    -1 -1 -16 165.63
    1 1 16 138.68
    -1 -1 -17 592.64
    -1 1 -17 540.33
    1 1 17 523.8
    -1 1 -18 52.76
    -1 1 -18 58.16
    -1 -1 -18 72.89
    1 1 18 60.81
    -1 -1 -19 1319.07
    -1 1 -19 1270.55
    -1 -1 -20 16.37
    -1 1 -20 16.91
    -1 1 -20 8.76
    -1 1 -21 13.63
    -1 1 -21 19.26
    -1 -1 -21 28.8
    -1 1 -22 23.08
    -1 -1 -22 33.37
    -1 1 -22 22.08
    -1 -1 -23 758.53
    -1 1 -23 662.16
    -1 1 -23 733.31
    -1 -1 -24 26.57
    -1 1 -24 29.35
    -1 1 -24 38.33
    -1 -1 -25 328.69
    -1 1 -25 343.55
    -1 1 -25 360.27
    -1 1 -26 17.69
    -1 -1 -26 11.71
    -1 -1 -27 166.27
    -1 1 -27 156.18
    -1 -1 -28 31.7
    -1 1 -28 26.51
    1 1 29 278.02
    -1 2 29 18.46
    1 -2 -29 30.02
    1 2 -28 291.74
    -1 2 28 258.45
    1 -2 -28 309.19
    -1 2 27 4.12
    1 -2 -27 3.49
    1 2 -27 10.62
    1 -2 -26 360.78
    1 2 -26 320.61
    -1 2 26 344
    1 -2 -25 50.12
    -1 2 25 26.43
    1 2 -25 50.64
    1 2 -24 157.25
    1 2 -24 170.97
    1 -2 -24 190.38
    1 2 -23 29.04
    1 -2 -23 35.24
    1 2 -22 896.17
    1 -2 -22 919.66
    1 2 -21 4.51
    1 -2 -21 3.92
    1 -2 -20 87.7
    1 2 -20 79
    -1 -2 20 91.67
    -1 -2 19 35.87
    1 -2 -19 22.59
    1 2 -19 25.33
    -1 -2 18 1250.38
    1 2 -18 1254.43
    -1 -2 17 113.79
    1 2 -17 118.13
    1 -2 -17 94.95
    -1 -2 16 339.1
    1 2 -16 384.14
    1 2 -15 30.37
    -1 -2 15 23.17
    1 -2 -15 25.32
    -1 -2 14 233.68
    1 2 -14 243.5
    1 2 -13 14.51
    1 -2 -13 5.87
    -1 -2 13 15.32
    -1 -2 12 1820.84
    1 2 -12 1884.59
    1 -2 -12 1837.02
    -1 -2 11 76.6
    1 2 -11 80.35
    1 -2 -11 87.37
    1 2 -10 185.76
    -1 -2 10 192.89
    1 -2 -10 206.77
    1 -2 -9 60.99
    1 2 -9 61.44
    -1 -2 9 59.06
    -1 2 8 2378.24
    1 2 -8 2445.72
    -1 -2 8 2435.67
    -1 -2 7 158.02
    1 2 -7 172.93
    -1 2 7 172.17
    -1 -2 6 3681.12
    -1 2 6 3553.35
    1 2 -6 3654.31
    -1 -2 5 919.93
    1 2 -5 929.68
    1 2 -4 234.97
    -1 -2 4 226.8
    1 2 -3 103.47
    -1 -2 3 108.85
    1 2 -2 3236.35
    1 2 -1 17.03
    1 2 0 1039.11
    -1 2 0 1045.12
    1 2 1 76.13
    -1 2 -1 66.87
    1 2 1 75.38
    -1 2 -2 972.75
    1 2 2 988.66
    -1 2 -3 4.57
    1 2 3 9.09
    1 2 4 2927.73
    -1 2 -4 2910.55
    -1 2 -5 3.48
    1 2 5 7.29
    -1 2 -6 110.21
    -1 2 -7 14.22
    -1 2 -8 2620.07
    -1 2 -9 11.25
    -1 -2 -9 20.51
    -1 -2 -10 333.51
    -1 2 -10 350.31
    -1 -2 -11 135.33
    -1 2 -11 118.16
    -1 -2 -12 1182.63
    -1 2 -12 1184.03
    -1 -2 -13 45.32
    -1 2 -13 42.16
    -1 2 -14 1437.54
    -1 -2 -14 1231.81
    -1 -2 -15 197.6
    -1 2 -15 252.31
    -1 2 -16 1.98
    -1 -2 -16 -2.83
    -1 -2 -17 38.86
    -1 2 -17 56.34
    -1 -2 -18 1695.48
    -1 2 -18 1755.27
    -1 2 -19 13.14
    -1 -2 -19 24.32
    -1 -2 -20 330.22
    -1 2 -20 316.63
    -1 -2 -21 52.02
    -1 2 -21 78.74
    -1 -2 -22 289.4
    -1 2 -22 248.26
    -1 2 -22 253.51
    -1 -2 -23 29.38
    -1 2 -23 31.12
    -1 2 -23 29.94
    -1 -2 -24 627.58
    -1 2 -24 622.97
    -1 2 -24 614.3
    -1 -2 -25 7.3
    -1 2 -25 3.83
    -1 2 -25 15.59
    -1 2 -26 8.63
    -1 2 -26 3.55
    -1 -2 -26 2.45
    -1 -2 -27 30.09
    -1 2 -27 27.53
    -1 2 -27 19.76
    -1 -2 -28 290.8
    -1 2 -28 286.64
    -1 3 28 -1.65
    1 3 -28 27.69
    1 3 -27 319.3
    -1 3 27 347.33
    1 3 -26 17.64
    1 3 -26 27.39
    1 3 -25 13.91
    1 3 -24 61.9
    1 3 -23 627.06
    1 3 -22 -0.57
    1 3 -21 311.29
    1 3 -20 64.42
    1 3 -19 86.99
    1 3 -18 53.44
    1 3 -17 1755.38
    1 3 -16 181.57
    -1 -3 16 177.43
    -1 -3 15 79.46
    1 3 -15 105.01
    1 3 -14 153.33
    -1 -3 14 153.69
    -1 -3 13 947.8
    1 3 -13 882.44
    1 3 -12 7.31
    -1 -3 12 4.49
    -1 -3 11 1251.88
    1 3 -11 1211.04
    1 3 -10 336.32
    -1 -3 10 348.53
    1 3 -9 352.1
    -1 3 9 351.57
    -1 -3 9 364.18
    1 3 -8 16.14
    -1 -3 8 22.54
    -1 3 8 16.6
    -1 3 7 1991.93
    1 3 -7 1925.3
    -1 -3 7 1896.1
    -1 -3 6 70.48
    -1 3 6 71.93
    1 3 -6 81.81
    -1 -3 5 856.93
    1 3 -5 894.88
    1 3 -4 804.41
    1 3 -3 453.79
    1 3 -2 227.5
    1 3 -1 1664.75
    -1 3 1 1742.27
    1 3 0 794.65
    -1 3 0 808.82
    -1 3 -1 301
    1 3 1 332.9
    1 3 2 2.7
    -1 3 -2 5.63
    1 3 2 5.28
    -1 3 -3 2556
    1 3 3 2493.75
    1 3 4 162.52
    -1 3 -4 167.63
    -1 3 -5 600.99
    1 3 5 589.02
    -1 3 -6 1025.84
    1 3 6 1002.16
    1 3 7 676.69
    -1 3 -7 691.48
    -1 3 -8 6.44
    -1 3 -9 1869.56
    1 -3 9 1444.86
    -1 3 -10 181
    1 -3 10 179.56
    1 -3 11 116
    -1 3 -11 118.66
    1 -3 12 17.1
    -1 3 -12 20.35
    1 -3 13 1407.77
    -1 3 -13 1457.18
    1 -3 14 11.53
    -1 3 -14 7.58
    -1 3 -15 479.58
    -1 3 -16 73.83
    -1 3 -17 575.41
    -1 3 -18 16.83
    -1 3 -19 627.37
    -1 3 -20 56.99
    -1 3 -21 4.29
    -1 3 -22 144.6
    -1 3 -23 518.24
    -1 3 -24 3.52
    -1 3 -25 238.29
    -1 3 -25 177
    -1 3 -26 33.05
    -1 3 -26 32.6
    -1 3 -27 129.87
    -1 3 -27 132.7
    1 4 -27 7.61
    -1 4 27 -10.49
    1 4 -26 188.53
    1 4 -25 99.26
    1 4 -24 119.26
    1 4 -23 25.9
    1 4 -22 507.2
    1 4 -21 110.23
    1 4 -20 1.29
    1 4 -19 171.78
    1 4 -18 486.32
    1 4 -17 -4.1
    1 4 -16 869.64
    1 4 -15 81.72
    1 4 -14 87.15
    1 4 -13 180.46
    -1 4 12 831.84
    1 4 -12 867.8
    1 4 -11 373.73
    -1 -4 11 376.3
    -1 -4 10 445.55
    1 4 -10 486.75
    1 4 -9 830.67
    -1 4 9 883.48
    1 4 -8 1222.68
    -1 4 8 1248.36
    -1 4 7 1.87
    1 4 -7 5.2
    -1 4 6 907.83
    1 4 -6 891.49
    1 4 -5 389.39
    1 4 -4 8.06
    1 4 -3 29.46
    1 4 -2 1996.26
    -1 4 2 2073.81
    1 4 -1 59.89
    -1 4 1 56.35
    1 4 0 357.06
    -1 4 0 373.62
    -1 4 -1 618.88
    1 4 1 612.5
    1 4 2 1774.28
    -1 4 -2 1709.91
    1 4 2 1694.21
    -1 4 -3 273.49
    1 4 3 267.89
    -1 4 -3 258.09
    1 4 3 259.16
    -1 4 -4 802.3
    1 4 4 815.47
    1 4 5 330.09
    -1 4 -5 357.48
    -1 4 -6 22.41
    1 4 6 12.38
    -1 4 -7 140.23
    1 4 7 140.17
    -1 4 -8 1197.78
    1 4 8 1168.57
    1 4 9 98.79
    -1 4 -9 90.08
    -1 4 -10 161.08
    -1 4 -11 175.72
    -1 4 -12 257.11
    -1 4 -13 79.32
    -1 4 -14 1142.06
    -1 4 -15 320.09
    -1 4 -16 33.28
    -1 4 -17 50.99
    -1 4 -18 463.43
    -1 4 -19 2.31
    -1 4 -20 161.26
    -1 4 -21 115.85
    -1 4 -22 186.81
    -1 4 -23 12.39
    -1 4 -24 475.36
    -1 4 -25 37.67
    -1 4 -26 28.37
    -1 4 -27 68.4
    -1 4 -27 29.37
    1 5 -26 100.94
    1 5 -25 26.07
    1 5 -24 81.14
    1 5 -23 242.54
    1 5 -22 7.87
    1 5 -21 219.37
    1 5 -20 301.72
    1 5 -19 53.06
    1 5 -18 169.61
    1 5 -17 798.74
    1 5 -16 76.64
    1 5 -15 14.95
    1 5 -14 280.9
    1 5 -13 384.19
    -1 5 13 400.56
    -1 5 12 27.14
    1 5 -12 20.62
    1 5 -11 1115.78
    -1 5 11 1207.25
    1 5 -10 213.56
    -1 5 10 219.97
    1 5 -9 61.75
    -1 5 9 48.15
    1 5 -8 126.36
    -1 5 8 105.5
    -1 5 7 993.15
    1 5 -7 963.51
    1 5 -6 77.98
    -1 5 6 71.92
    1 5 -5 186.29
    1 5 -4 338.4
    -1 5 4 329.46
    -1 5 3 780.73
    1 5 -3 796.24
    -1 5 2 7.59
    1 5 -2 7.47
    1 5 -1 967.55
    -1 5 1 985.72
    -1 5 0 495.83
    1 5 0 498.44
    -1 5 -1 28.34
    1 5 1 17.48
    -1 5 -2 398.65
    1 5 2 413.42
    1 5 2 400.07
    1 5 3 908.04
    1 5 3 909.78
    -1 5 -3 944.38
    1 5 4 11.33
    1 5 4 3.8
    -1 5 -4 6.61
    1 5 5 210.89
    -1 5 -5 231.15
    1 5 5 205.5
    1 5 6 407.66
    -1 5 -6 367.7
    1 5 7 636.71
    -1 5 -7 611.76
    -1 5 -8 46.89
    1 5 8 41.82
    1 5 9 829.45
    -1 5 -9 887.79
    1 5 10 226.55
    -1 5 -10 203.62
    -1 5 -11 113.43
    1 5 11 131.82
    -1 5 -12 98.69
    -1 5 -13 262.65
    -1 5 -14 6.54
    -1 5 -15 365.44
    -1 5 -16 293.95
    -1 5 -17 162.79
    -1 5 -18 0.4
    -1 5 -19 404.5
    -1 5 -20 112.08
    -1 5 -21 11.23
    -1 5 -22 100.07
    -1 5 -23 376.03
    -1 5 -24 32.39
    -1 5 -25 172.67
    1 6 -25 259.45
    1 6 -24 152.53
    1 6 -23 92.18
    1 6 -22 243
    1 6 -21 135.01
    1 6 -20 21.58
    1 6 -19 202.36
    1 6 -18 444.64
    1 6 -17 6.27
    1 6 -16 293.59
    1 6 -15 287.43
    1 6 -14 138.87
    -1 6 14 100.45
    -1 6 13 164.57
    1 6 -13 148.67
    -1 6 12 664.97
    1 6 -12 691.66
    1 6 -11 88.65
    -1 6 11 79.28
    -1 6 10 138.61
    1 6 -10 142.6
    -1 6 9 277.19
    1 6 -9 296.04
    -1 6 8 420.71
    1 6 -8 452.51
    1 6 -7 8.21
    -1 6 7 1.53
    -1 6 6 351.43
    1 6 -6 348.68
    -1 6 6 317.43
    1 6 -5 326.12
    -1 6 5 311.06
    -1 6 4 56.86
    1 6 -4 82.15
    -1 6 3 232.14
    1 6 -3 232.75
    -1 6 2 1009.16
    1 6 -2 1026.18
    -1 6 1 138.15
    1 6 -1 135.46
    -1 6 0 70.56
    1 6 0 61.85
    1 6 1 741.21
    1 6 1 737.14
    -1 6 -1 723.92
    -1 6 -2 504.52
    1 6 2 531.13
    1 6 2 523.7
    -1 6 -3 29.22
    1 6 3 27.46
    1 6 3 31.92
    1 6 4 247.37
    1 6 4 244.88
    -1 6 -4 254.61
    1 6 5 75.14
    -1 6 -5 76.02
    1 6 5 75.76
    1 6 6 3.58
    1 6 6 5.7
    -1 6 -6 10.06
    1 6 7 253.31
    1 6 7 249.76
    -1 6 -7 267.33
    1 6 8 793.68
    -1 6 -8 761.04
    -1 6 -9 47.6
    1 6 9 43.9
    -1 6 -10 301.71
    1 6 10 288.07
    1 6 11 517.59
    -1 6 -11 492.11
    -1 6 -12 209.07
    -1 6 -13 72.28
    -1 6 -14 474.21
    -1 6 -15 200.33
    -1 6 -16 1.31
    -1 6 -17 113.76
    -1 6 -18 411.89
    -1 6 -19 28.72
    -1 6 -20 111.49
    -1 6 -21 245
    -1 6 -22 30.93
    -1 6 -23 22.07
    -1 6 -24 291.18
    1 7 -23 180.07
    1 7 -22 5.54
    1 7 -21 116.37
    1 7 -20 248.58
    1 7 -19 58.33
    1 7 -18 91.38
    1 7 -17 285.93
    1 7 -16 159.97
    1 7 -15 15.89
    -1 7 14 396.41
    1 7 -14 402.48
    -1 7 13 414.29
    1 7 -13 418.55
    -1 7 12 8.56
    1 7 -12 -0.44
    -1 7 11 153.4
    1 7 -11 152.32
    -1 7 10 274.7
    1 7 -10 283.06
    -1 7 9 110.45
    1 7 -9 143.93
    -1 7 8 340.62
    -1 7 8 312.43
    1 7 -8 335.47
    -1 7 7 701.65
    1 7 -7 718.38
    -1 7 7 694.41
    -1 7 6 329.53
    1 7 -6 349.77
    -1 7 6 334.58
    1 7 -5 23.53
    -1 7 5 21.91
    -1 7 5 18.59
    -1 7 4 383.7
    1 7 -4 400.79
    -1 7 3 66.98
    1 7 -3 79.29
    1 7 -2 0.34
    -1 7 2 5.54
    -1 7 1 605.94
    1 7 -1 610.9
    1 7 0 328.15
    -1 7 0 317.83
    1 7 0 322.36
    1 7 1 85.42
    1 7 1 80.06
    -1 7 -1 77.31
    1 7 2 311.5
    1 7 2 312.56
    -1 7 -2 303.46
    1 7 3 226.89
    -1 7 -3 221.75
    1 7 3 249.58
    1 7 4 98.53
    -1 7 -4 95.56
    1 7 4 99.61
    1 7 5 139.06
    -1 7 -5 156.6
    -1 7 -6 656.99
    1 7 6 682.02
    -1 7 -7 428.02
    1 7 7 456.86
    1 7 8 11.89
    -1 7 -8 9.24
    1 7 9 221.12
    -1 7 -9 232.71
    1 7 10 395.07
    -1 7 -10 387.6
    -1 7 -11 -2.51
    1 7 11 6.9
    1 7 12 150.46
    -1 7 -12 169.47
    -1 7 -13 354.8
    -1 7 -14 9.52
    -1 7 -15 103.28
    -1 7 -16 307.27
    -1 7 -17 161.12
    -1 7 -18 15.33
    -1 7 -19 314.85
    -1 7 -20 192.38
    -1 7 -21 0.14
    -1 7 -22 64.43
    1 8 -21 108.76
    1 8 -20 5.76
    1 8 -19 183.08
    1 8 -18 105.59
    1 8 -17 7.16
    1 8 -16 64.48
    1 8 -15 296.5
    -1 8 14 19.38
    1 8 -14 34.54
    1 8 -13 184
    -1 8 13 203.97
    1 8 -12 219.29
    -1 8 12 234.64
    1 8 -11 221.13
    -1 8 11 191.86
    -1 8 10 23.64
    1 8 -10 12.39
    1 8 -9 284.9
    -1 8 9 297.76
    1 8 -8 287.41
    -1 8 8 254.5
    1 8 -7 19.04
    -1 8 7 6.72
    -1 8 6 201.11
    -1 8 6 226.39
    1 8 -6 202.76
    -1 8 5 519.77
    1 8 -5 499.96
    -1 8 5 460.94
    -1 8 4 16.95
    1 8 -4 29.76
    -1 8 4 17.46
    -1 8 3 259.74
    1 8 -3 307.28
    1 8 -2 322.33
    -1 8 2 302.49
    -1 8 1 141.71
    1 8 -1 140.2
    -1 8 0 25.68
    1 8 0 16.34
    1 8 1 884.63
    -1 8 -1 809.85
    -1 8 -2 114.9
    1 8 2 114.51
    1 8 3 42.05
    -1 8 -3 32.89
    -1 8 -4 194.1
    1 8 4 217.8
    1 8 5 452.31
    -1 8 -5 452.81
    1 8 6 -0.42
    -1 8 -6 11.64
    -1 8 -7 364.02
    1 8 7 371.98
    1 8 8 249.04
    -1 8 -8 222
    -1 8 -9 38.19
    1 8 9 37.45
    1 8 10 43.43
    -1 8 -10 47.81
    1 8 11 327.76
    -1 8 -11 321.43
    -1 8 -12 82.12
    1 8 12 94.54
    -1 8 -13 9.45
    -1 8 -14 172.67
    -1 8 -15 226.45
    -1 8 -16 1.51
    -1 8 -17 155.29
    -1 8 -18 208.88
    -1 8 -19 46.06
    -1 8 -20 84.47
    -1 8 -21 121.13
    1 9 -19 15.14
    1 9 -18 69.8
    1 9 -17 64.82
    1 9 -16 84.77
    1 9 -15 6.94
    -1 9 14 262.54
    1 9 -14 249.42
    -1 9 13 97.63
    1 9 -13 101.83
    -1 9 12 4.4
    1 9 -12 -4.4
    -1 9 11 87.65
    1 9 -11 77.99
    -1 9 10 320.77
    1 9 -10 327.96
    1 9 -9 -0.12
    -1 9 9 13.78
    -1 9 8 252.78
    -1 9 7 185.34
    -1 9 6 216.86
    -1 9 5 13.51
    -1 9 4 442.23
    1 9 -4 462.93
    -1 9 3 66.98
    1 9 -3 90.39
    -1 9 2 9.43
    1 9 -2 25.03
    1 9 -1 112.84
    -1 9 0 295.28
    1 9 0 326.59
    -1 9 -1 8.19
    1 9 1 9.09
    1 9 2 231.05
    -1 9 -2 203.55
    1 9 3 106.96
    -1 9 -3 86.62
    1 9 4 105.09
    -1 9 -4 103.77
    -1 9 -5 33.99
    1 9 5 13.21
    -1 9 -6 490.1
    1 9 6 505.85
    1 9 7 96.91
    -1 9 -7 90.74
    -1 9 -8 33.84
    1 9 8 24.41
    1 9 9 96.36
    -1 9 -9 98.35
    -1 9 -10 293.1
    1 9 10 312.66
    1 9 11 8.25
    -1 9 -11 4.13
    -1 9 -12 194.94
    1 9 12 225.76
    -1 9 -13 135.96
    -1 9 -14 64.56
    -1 9 -15 28.6
    -1 9 -16 271.61
    -1 9 -17 -0.74
    -1 9 -18 19.9
    -1 10 13 61.16
    -1 10 12 67.64
    -1 10 11 56.11
    -1 10 10 18.38
    -1 10 9 244.44
    -1 10 8 30.27
    1 10 -8 31.21
    -1 10 7 13.53
    1 10 -7 6.2
    1 10 -6 35.12
    -1 10 6 45.44
    1 10 -5 317.03
    -1 10 5 294.37
    -1 10 4 6.73
    1 10 -4 -2.64
    -1 10 3 136.64
    1 10 -3 161.91
    1 10 -2 104.44
    -1 10 2 108.22
    1 10 -1 116.82
    -1 10 1 94.38
    -1 10 0 12.36
    1 10 0 12.89
    1 10 1 380.23
    1 10 2 42.38
    1 10 3 33.1
    1 10 4 34.44
    1 10 5 363.9
    1 10 6 8.54
    1 10 7 208.9
    1 10 8 81.36
    1 10 9 81.45
    -1 10 -9 77.58
    1 10 10 13.15
    -1 10 -10 11.28
    -1 10 -11 354.32
    1 10 11 343.39
    1 10 12 35.68
    -1 10 -12 18.41
    -1 10 -13 27.29
    -1 10 -14 30.38
    -1 10 -15 103.29
    -1 10 -16 -4.09
    -1 11 11 16.34
    -1 11 10 279.8
    -1 11 9 3.57
    -1 11 8 45.21
    -1 11 7 28.77
    1 11 -6 69.56
    -1 11 6 59.12
    1 11 -5 8.5
    -1 11 5 0.22
    1 11 -4 299.24
    -1 11 4 314.16
    -1 11 3 1.43
    1 11 -3 -10.59
    -1 11 2 -1.59
    1 11 -2 7.11
    -1 11 1 8.3
    1 11 -1 19.55
    1 11 0 295.62
    -1 11 0 271.17
    -1 11 -1 6.49
    1 11 1 19.3
    -1 11 -2 184.44
    1 11 2 222.51
    -1 11 -3 32.96
    1 11 3 42.99
    -1 11 -4 43.17
    1 11 4 56.24
    1 11 5 -3.8
    1 11 6 214.71
    1 11 7 14.46
    1 11 8 15.12
    1 11 9 13.44
    2 0 -29 10.95
    2 0 -28 361.21
    2 0 -27 2.63
    -2 0 27 15.61
    -2 0 26 89.83
    2 0 -26 83.57
    2 0 -25 10.74
    -2 0 25 21.55
    -2 0 24 709.92
    2 0 -24 694.7
    -2 0 23 7.85
    2 0 -23 17.97
    2 0 -22 39.66
    -2 0 22 37.91
    -2 0 21 12.72
    2 0 -21 7.08
    -2 0 20 563.35
    2 0 -20 594.31
    2 0 -19 12.99
    -2 0 19 4.03
    -2 0 18 869.86
    2 0 -18 919.99
    2 0 -17 11.17
    -2 0 17 -2.82
    2 0 -16 43.42
    -2 0 16 28.59
    2 0 -15 1.11
    -2 0 15 -6.12
    2 0 -14 2292.48
    -2 0 14 1954.09
    -2 0 13 -8.26
    -2 0 12 335.38
    -2 0 11 -2.24
    -2 0 10 867.08
    -2 0 9 -3.28
    -2 0 8 1187.83
    -2 0 7 -1.87
    -2 0 6 800.82
    -2 0 5 1.29
    -2 0 4 3099.53
    -2 0 3 2.02
    -2 0 2 2120.05
    -2 0 1 2.58
    -2 0 0 5225.69
    -2 0 -1 2.24
    -2 0 -1 0.75
    -2 0 -1 2.38
    -2 0 -2 2040.39
    -2 0 -2 2171.21
    -2 0 -3 4.33
    -2 0 -3 3.71
    -2 0 -4 277.95
    -2 0 -4 256.74
    -2 0 -5 4.99
    -2 0 -5 2.65
    2 0 5 3.57
    2 0 6 4427.29
    -2 0 -6 4289.35
    -2 0 -7 1.04
    2 0 7 6.58
    -2 0 -7 7.84
    -2 0 -8 829.13
    2 0 8 891
    -2 0 -8 857.95
    -2 0 -9 7.75
    2 0 9 4.03
    -2 0 -9 3.35
    -2 0 -10 858.58
    2 0 10 901.14
    -2 0 -11 6.81
    -2 0 -11 7
    2 0 11 3.7
    2 0 12 3161.47
    -2 0 -12 3174.32
    -2 0 -13 15.11
    2 0 13 3.27
    -2 0 -13 4.91
    -2 0 -14 44.24
    2 0 14 41.44
    -2 0 -14 64.45
    -2 0 -15 9.84
    2 0 15 -2.87
    -2 0 -15 0.43
    2 0 16 1198.52
    -2 0 -16 1202.25
    -2 0 -16 1209.74
    -2 0 -17 5.09
    2 0 17 -4
    -2 0 -18 290.38
    2 0 18 309.85
    -2 0 -18 338.11
    2 0 19 5.19
    -2 0 -19 6.57
    -2 0 -19 14.55
    -2 0 -20 173.82
    -2 0 -20 147.52
    -2 0 -21 7.99
    -2 0 -21 14.48
    -2 0 -22 934.42
    -2 0 -22 905.45
    -2 0 -23 13.75
    -2 0 -23 8.43
    -2 0 -24 47.27
    -2 0 -25 10.64
    -2 0 -26 600.98
    -2 0 -27 7.67
    -2 0 -28 287.18
    -2 1 30 20.54
    2 -1 -29 455.91
    2 1 -29 455.81
    -2 1 29 393.97
    2 1 -28 25.05
    -2 1 28 15.93
    2 -1 -28 2.17
    2 1 -27 41.47
    -2 1 27 30.57
    2 -1 -27 33.85
    -2 1 26 37.19
    2 1 -26 34.12
    2 -1 -26 51.01
    -2 1 25 529.35
    2 1 -25 536.29
    2 -1 -25 549.21
    2 1 -24 5.35
    2 -1 -24 24.1
    -2 1 24 7.47
    -2 -1 24 9.46
    2 1 -23 431.83
    -2 -1 23 438.51
    -2 1 23 456.83
    2 -1 -23 447.54
    2 1 -22 16.64
    2 -1 -22 33.31
    -2 -1 22 16.67
    -2 1 22 15.51
    2 1 -21 39.01
    -2 1 21 25.75
    2 -1 -21 57.67
    -2 -1 21 41.61
    2 -1 -20 41.39
    2 1 -20 36.14
    -2 1 20 38.65
    -2 -1 20 32.2
    -2 -1 19 1440.28
    -2 1 19 1520.37
    2 -1 -18 45.3
    -2 -1 18 31.69
    -2 -1 17 155.43
    2 1 -17 149.1
    2 -1 -17 188.04
    2 -1 -16 91.6
    2 1 -16 69.21
    -2 -1 16 60.02
    2 1 -15 615.52
    2 -1 -15 657.65
    -2 -1 15 588.92
    -2 1 14 7.98
    2 1 -14 3.95
    -2 -1 14 13.08
    -2 -1 13 923.61
    2 -1 -13 893.76
    2 1 -13 928.51
    -2 1 13 931.26
    2 1 -12 19.55
    -2 -1 12 14.64
    2 -1 -12 18.85
    -2 1 12 19.61
    2 1 -11 15.58
    2 -1 -11 8.66
    -2 -1 11 15.33
    2 1 -10 252.1
    -2 -1 10 246.91
    2 1 -9 2053.58
    -2 -1 9 2093.23
    2 1 -8 94.05
    -2 -1 8 102.07
    2 -1 -8 97.41
    2 -1 -7 303.91
    -2 -1 7 303.8
    2 1 -7 290.79
    2 -1 -6 7.36
    -2 1 6 3.94
    -2 1 6 4.54
    -2 -1 6 0.28
    2 1 -6 6.73
    -2 1 5 1887.98
    -2 -1 5 1928.93
    2 1 -5 1880.47
    2 -1 -5 1942.21
    2 1 -4 322.18
    2 1 -4 325.41
    -2 1 4 319.6
    -2 -1 4 313.54
    2 -1 -4 330.9
    2 1 -3 3018.31
    -2 -1 3 3092.5
    2 1 -3 3028.91
    -2 1 3 2989.12
    2 1 -2 147.72
    -2 1 2 134.28
    -2 -1 2 152.16
    -2 -1 1 195.62
    -2 1 1 179.8
    2 1 -1 198.1
    -2 1 0 636.2
    -2 -1 0 654.64
    -2 1 -1 4801.71
    -2 1 -1 4714.1
    -2 1 -2 215.15
    -2 1 -2 219.24
    2 -1 2 204.64
    2 -1 3 1660.07
    -2 1 -3 1661.51
    -2 -1 -3 1646.72
    -2 -1 -4 25.87
    -2 -1 -4 31.13
    -2 1 -4 26.96
    2 -1 4 21.36
    -2 1 -5 1666.21
    -2 -1 -5 1778.23
    -2 -1 -5 1714.66
    2 -1 5 1656.2
    -2 -1 -6 9.97
    2 -1 6 12.61
    -2 1 -6 9.95
    -2 -1 -6 7.36
    -2 -1 -7 3722.19
    -2 -1 -7 3804.57
    -2 1 -7 3720.31
    -2 1 -8 144.73
    -2 -1 -8 149.94
    2 -1 8 143.7
    -2 -1 -8 132.2
    -2 -1 -9 5.49
    -2 1 -9 1.86
    2 -1 9 0.05
    -2 -1 -9 5.89
    -2 1 -10 5.19
    -2 -1 -10 5.71
    -2 -1 -10 7.1
    2 -1 10 7.22
    -2 -1 -11 2598.18
    2 -1 11 2580.58
    -2 1 -11 2441.22
    -2 1 -12 5.79
    -2 -1 -12 -1.33
    2 -1 12 -3.07
    -2 -1 -12 5.99
    -2 -1 -13 890.47
    -2 1 -13 933.72
    -2 -1 -14 20.01
    -2 1 -14 21.55
    -2 -1 -14 19.04
    2 1 14 24.9
    -2 -1 -15 176.76
    -2 -1 -15 163.41
    2 1 15 161.99
    -2 1 -15 140.75
    -2 -1 -16 14.82
    -2 1 -16 22.19
    -2 1 -16 9.74
    2 1 16 6.63
    -2 -1 -16 16.31
    -2 1 -17 1718.35
    2 1 17 1685.27
    -2 -1 -17 1849.11
    -2 -1 -17 1853.7
    -2 1 -17 1785.87
    -2 -1 -18 69.39
    2 1 18 67.11
    -2 1 -18 64.91
    -2 -1 -18 84.56
    -2 1 -18 86.78
    -2 1 -19 12.24
    -2 1 -19 7.06
    -2 -1 -19 16.52
    2 1 19 11.81
    -2 1 -20 16.8
    -2 -1 -20 10.85
    -2 1 -20 5.77
    -2 1 -21 583.67
    -2 -1 -21 699.31
    -2 1 -21 644.85
    -2 1 -22 9.92
    -2 1 -22 27.39
    -2 -1 -22 13.06
    -2 -1 -23 406.41
    -2 1 -23 375.92
    -2 1 -23 412.68
    -2 1 -24 24.69
    -2 -1 -24 24.17
    -2 1 -24 15.8
    -2 1 -25 205.62
    -2 1 -25 206.48
    -2 -1 -25 216.1
    -2 1 -26 13.02
    -2 -1 -26 15.38
    -2 1 -26 5.26
    -2 1 -27 424.53
    -2 -1 -27 427.03
    -2 -1 -28 3.54
    -2 1 -28 11.43
    2 2 -29 20.48
    -2 2 29 11.14
    2 -2 -29 19.29
    2 -2 -28 274.32
    -2 2 28 253.02
    2 2 -28 269.38
    2 -2 -27 4.45
    -2 2 27 19.06
    2 2 -27 9.25
    2 -2 -26 105.29
    2 2 -26 122.72
    -2 2 26 96.31
    2 -2 -25 33.64
    2 2 -25 52.9
    -2 2 25 31.73
    -2 2 24 728.77
    2 -2 -24 751.87
    2 2 -24 669.56
    2 -2 -23 53.56
    -2 2 23 52.31
    2 -2 -22 65.32
    -2 2 22 46.84
    2 2 -21 12.47
    -2 -2 21 19.84
    2 -2 -21 27.56
    2 2 -20 686.72
    2 -2 -20 618.95
    -2 -2 20 624.33
    2 -2 -19 1.44
    2 2 -19 -1.66
    -2 -2 19 8.71
    2 2 -18 833.26
    2 -2 -18 749.77
    -2 -2 18 805.15
    -2 -2 17 253.07
    2 -2 -17 214.71
    2 2 -17 237.98
    2 -2 -16 32.5
    -2 -2 16 62.23
    2 2 -16 60.3
    2 -2 -15 42.28
    2 2 -15 71.04
    -2 -2 15 62.99
    -2 -2 14 1113.21
    2 2 -14 1178.96
    2 2 -13 11.77
    -2 -2 13 14.19
    2 -2 -13 9.04
    2 2 -12 528.6
    -2 -2 12 554.49
    2 -2 -12 501.43
    2 -2 -11 40.46
    -2 -2 11 40.75
    2 2 -11 36.7
    2 2 -10 931.12
    2 -2 -10 944.54
    -2 -2 10 898.6
    -2 2 9 12.99
    2 -2 -9 19.42
    2 2 -9 20.56
    -2 -2 9 14.53
    -2 -2 8 1590.06
    2 2 -8 1583.67
    -2 2 8 1587.12
    2 2 -7 98.26
    -2 2 7 105.15
    -2 -2 7 98.84
    -2 -2 6 53.73
    2 2 -6 50.8
    2 2 -5 17.38
    -2 -2 5 22.67
    -2 -2 4 1402.55
    2 2 -4 1398.66
    -2 -2 3 213.41
    -2 2 3 205.74
    2 2 -3 219.4
    2 2 -3 230.91
    -2 -2 2 208.48
    2 2 -2 238.23
    -2 2 2 217.99
    2 2 -2 231.54
    2 2 -1 12.7
    2 2 -1 12.24
    -2 2 1 10.15
    2 2 0 2066.87
    -2 2 0 2169.16
    2 2 0 2088.79
    -2 2 0 2098.82
    -2 2 -1 892.73
    -2 2 -1 865.19
    -2 2 -2 5056.9
    -2 2 -2 5110.11
    -2 2 -3 916.56
    -2 2 -3 905.26
    2 2 3 918.44
    -2 2 -4 24.55
    -2 2 -5 58.61
    -2 2 -6 3379.84
    -2 2 -7 6.28
    -2 2 -8 3053.39
    -2 2 -9 352.94
    -2 -2 -10 673.53
    -2 2 -10 638.88
    -2 -2 -11 52.77
    -2 2 -11 47.07
    -2 -2 -12 1918.4
    -2 2 -12 1920.79
    -2 2 -13 125.11
    -2 -2 -13 126.74
    -2 2 -14 56.77
    -2 -2 -14 55.37
    -2 -2 -15 38.29
    -2 2 -15 53.86
    -2 -2 -16 1158.83
    -2 2 -16 1326.42
    -2 -2 -17 5.11
    -2 2 -17 10.39
    -2 2 -18 379.51
    -2 -2 -18 363.26
    2 2 18 303.32
    -2 -2 -19 10.05
    -2 2 -19 11.4
    2 2 19 13.27
    -2 2 -20 145.27
    -2 -2 -20 162.93
    -2 -2 -21 20.22
    -2 2 -21 6.27
    -2 2 -21 10.11
    -2 2 -22 866.89
    -2 2 -22 750.46
    -2 -2 -22 850.02
    -2 2 -23 25.44
    -2 -2 -23 21.52
    -2 2 -23 20.53
    -2 2 -24 1.36
    -2 2 -24 4.45
    -2 -2 -24 5.45
    -2 2 -25 78.96
    -2 -2 -25 73.6
    -2 2 -25 81.91
    -2 2 -26 539.85
    -2 2 -26 525.48
    -2 -2 -26 600.92
    -2 2 -27 13.62
    -2 -2 -27 0.63
    -2 2 -27 19.25
    -2 2 -28 188.25
    -2 2 -28 201.54
    -2 -2 -28 204.18
    -2 3 28 3.56
    2 3 -28 -12.92
    2 3 -27 22.92
    -2 3 27 0.65
    -2 3 26 46.29
    -2 3 25 388.47
    -2 3 24 17.79
    2 3 -24 13.71
    2 3 -23 467.54
    -2 3 23 473.38
    2 3 -22 105.32
    2 3 -21 34.91
    2 3 -20 113.24
    2 3 -19 891.96
    2 3 -18 2.03
    -2 -3 17 133.21
    2 3 -17 147.21
    2 3 -16 248.81
    -2 -3 16 218.62
    2 3 -15 875
    -2 -3 15 915.7
    2 3 -14 2.02
    -2 -3 14 5.12
    -2 -3 13 743.26
    2 3 -13 722.86
    -2 -3 12 120.21
    2 3 -12 129.59
    -2 3 11 51.48
    -2 -3 11 52.99
    2 3 -11 60.75
    -2 -3 10 163.07
    2 3 -10 161.12
    -2 3 10 171.46
    -2 -3 9 1707.48
    2 3 -9 1698.87
    -2 3 9 1794.46
    -2 3 8 144.52
    2 3 -8 151.27
    -2 -3 8 150
    -2 -3 7 367.42
    2 3 -7 371.32
    2 3 -6 477.05
    -2 -3 6 491.7
    -2 -3 5 649.8
    2 3 -5 652.24
    2 3 -4 74.74
    -2 -3 4 60.58
    2 3 -3 3414.2
    2 3 -2 432.52
    2 3 -2 423.41
    2 3 -1 0.98
    2 3 -1 6.58
    -2 3 1 0.45
    -2 3 1 2.67
    2 3 0 44.24
    -2 3 0 37.01
    2 3 0 38.87
    -2 3 0 41.92
    -2 3 -1 2908.95
    -2 3 -1 2961.53
    2 3 1 2874.52
    2 3 1 2907.45
    2 3 2 112.07
    -2 3 -2 138.64
    2 3 2 126.43
    -2 3 -2 136.98
    -2 3 -3 1328.85
    2 3 3 1298.9
    2 3 3 1294.97
    -2 3 -4 687.6
    2 3 4 627.5
    2 3 5 368.86
    -2 3 -5 341.08
    2 3 6 11.14
    -2 3 -6 9.49
    -2 3 -7 3129.82
    -2 3 -8 161
    -2 3 -9 16.1
    -2 3 -10 43.52
    -2 3 -11 977.47
    -2 3 -12 157.01
    -2 3 -13 525.24
    -2 3 -14 79.8
    -2 3 -15 433.29
    -2 3 -16 110
    -2 3 -17 950.44
    -2 3 -18 40.56
    -2 3 -19 10.71
    -2 3 -20 101.77
    -2 3 -21 633.04
    -2 3 -22 3.8
    -2 3 -23 328.89
    -2 3 -24 79.58
    -2 3 -24 82.67
    -2 3 -25 101.86
    -2 3 -25 91.22
    -2 3 -26 35.12
    -2 3 -26 34.72
    -2 3 -27 445.04
    -2 3 -27 431.86
    -2 4 27 54.02
    -2 4 26 47.12
    2 4 -26 64.41
    -2 4 25 34.62
    2 4 -25 41.8
    2 4 -24 592.85
    -2 4 24 519.87
    2 4 -23 49.08
    2 4 -22 31.23
    2 4 -21 124.49
    2 4 -20 350.59
    2 4 -19 20.28
    2 4 -18 454.71
    2 4 -17 79.4
    2 4 -16 92.01
    2 4 -15 100.86
    2 4 -14 786.85
    -2 4 13 88.97
    2 4 -13 80.07
    -2 -4 12 495.17
    2 4 -12 473.26
    -2 4 12 539.44
    2 4 -11 588.51
    -2 -4 11 620.5
    2 4 -10 1126.44
    -2 4 10 1101.69
    -2 -4 10 1116.06
    -2 4 9 76.78
    -2 -4 9 69.57
    2 4 -9 84.44
    -2 -4 8 1087.85
    2 4 -8 1089.32
    -2 4 8 1148.35
    -2 -4 7 756.15
    2 4 -7 760.2
    2 4 -6 270.25
    2 4 -5 125.2
    2 4 -4 2559.19
    2 4 -3 114.33
    2 4 -2 649.61
    -2 4 2 694.3
    2 4 -1 503.78
    2 4 -1 471.18
    -2 4 1 514.66
    2 4 0 721.42
    -2 4 0 685.54
    -2 4 0 700.14
    2 4 0 724.28
    -2 4 -1 33.44
    2 4 1 33.36
    2 4 1 37.45
    -2 4 -1 31.38
    2 4 2 1483.99
    -2 4 -2 1501.08
    2 4 2 1435.99
    -2 4 -2 1536.31
    -2 4 -3 653.06
    2 4 3 645.06
    2 4 4 50.57
    -2 4 -4 41.74
    2 4 4 46.72
    -2 4 -5 38.09
    2 4 5 36.28
    2 4 6 1008.16
    -2 4 -6 1044.99
    -2 4 -7 45.93
    2 4 7 41.2
    2 4 8 447.18
    -2 4 -8 447.2
    -2 4 -9 315.01
    -2 4 -10 380.35
    -2 4 -11 31.71
    -2 4 -12 800.38
    -2 4 -13 57.09
    -2 4 -14 48.02
    -2 4 -15 200.15
    -2 4 -16 842.91
    -2 4 -17 54.74
    -2 4 -18 178.69
    -2 4 -19 211.57
    -2 4 -20 113.61
    -2 4 -21 28.13
    -2 4 -22 463
    -2 4 -23 22.15
    -2 4 -24 12.83
    -2 4 -25 54.91
    -2 4 -26 203.27
    2 5 -26 82.87
    -2 5 26 89.48
    -2 5 25 219.27
    2 5 -25 235.98
    2 5 -24 4.97
    -2 5 24 -9.28
    2 5 -23 209.29
    2 5 -22 272.87
    2 5 -21 30.24
    2 5 -20 30.08
    2 5 -19 622.19
    2 5 -18 27.73
    2 5 -17 123.28
    2 5 -16 419.24
    2 5 -15 526.31
    -2 5 14 18.13
    2 5 -14 14.67
    -2 5 13 717.89
    2 5 -13 704.9
    2 5 -12 427.01
    -2 5 12 451.43
    2 5 -11 84.08
    -2 5 11 63.03
    2 5 -10 183.9
    -2 5 10 183.15
    2 5 -9 944.73
    -2 5 9 947.18
    2 5 -8 145.66
    -2 5 8 161.11
    2 5 -7 130.15
    2 5 -6 223.12
    2 5 -5 643.71
    2 5 -4 63.65
    -2 5 4 49.52
    -2 5 3 1247.22
    2 5 -3 1215.97
    -2 5 2 731.43
    2 5 -2 705.51
    -2 5 1 34.11
    2 5 -1 48.49
    2 5 -1 52.6
    -2 5 0 479.06
    2 5 0 452.87
    2 5 0 469.81
    -2 5 -1 1508.31
    2 5 1 1431.83
    2 5 1 1488.35
    -2 5 -1 1471.82
    2 5 2 20.39
    2 5 2 22.55
    -2 5 -2 22.28
    -2 5 -2 22.97
    2 5 3 245.71
    2 5 3 244.43
    -2 5 -3 254.31
    -2 5 -3 223.71
    2 5 4 235.96
    -2 5 -4 231.33
    2 5 4 242.46
    2 5 5 463.5
    -2 5 -5 452.4
    2 5 5 473.25
    2 5 6 3.05
    -2 5 -6 5.91
    2 5 6 -1.21
    -2 5 -7 1004
    2 5 7 1030.1
    -2 5 -8 329.64
    2 5 8 306.82
    2 5 9 46.21
    -2 5 -9 43.09
    -2 5 -10 366.67
    -2 5 -11 624.71
    -2 5 -12 47.83
    -2 5 -13 305.11
    -2 5 -14 170.62
    -2 5 -15 54.3
    -2 5 -16 -0.54
    -2 5 -17 337.57
    -2 5 -18 150.3
    -2 5 -19 28.03
    -2 5 -20 140.52
    -2 5 -21 225.11
    -2 5 -22 -3.79
    -2 5 -23 210.49
    -2 5 -24 137.71
    -2 5 -25 74.2
    2 6 -25 45.39
    -2 6 24 286.99
    2 6 -24 263.75
    2 6 -23 58.27
    2 6 -22 55.61
    2 6 -21 241.5
    2 6 -20 245.32
    2 6 -19 0.09
    2 6 -18 302.22
    2 6 -17 508.32
    2 6 -16 46.32
    2 6 -15 44.6
    -2 6 14 297.52
    2 6 -14 271.24
    -2 6 13 66.11
    2 6 -13 76.98
    2 6 -12 93.82
    -2 6 12 95.16
    -2 6 11 491.68
    2 6 -11 526.64
    2 6 -10 417.66
    -2 6 10 378.26
    -2 6 9 23.51
    2 6 -9 29.74
    2 6 -8 836.27
    -2 6 8 845.9
    2 6 -7 455.38
    -2 6 6 45.66
    2 6 -6 68.85
    2 6 -5 360.61
    -2 6 5 349.97
    -2 6 4 1018.57
    2 6 -4 1071.28
    -2 6 3 240.77
    2 6 -3 250.8
    2 6 -2 184.74
    2 6 -2 174.15
    -2 6 2 195.86
    2 6 -1 448.42
    -2 6 1 432.8
    2 6 -1 425.61
    -2 6 0 473.55
    2 6 0 508.15
    -2 6 0 459
    2 6 0 490.1
    2 6 1 102.47
    2 6 1 93.23
    -2 6 -1 86.46
    -2 6 -1 90.46
    -2 6 -2 609.22
    2 6 2 633.41
    2 6 2 607.88
    -2 6 -3 124.06
    2 6 3 134.08
    2 6 3 123.83
    2 6 4 15.01
    2 6 4 16.13
    -2 6 -4 22.77
    2 6 5 431.96
    -2 6 -5 425.3
    2 6 5 417.91
    2 6 6 481.97
    -2 6 -6 477.31
    -2 6 -7 109.39
    2 6 7 116.25
    2 6 8 293.68
    -2 6 -8 340.9
    2 6 9 317.26
    -2 6 -9 315.28
    -2 6 -10 204.77
    2 6 10 221.94
    -2 6 -11 50.71
    -2 6 -12 524.1
    -2 6 -13 232.92
    -2 6 -14 -1.85
    -2 6 -15 143.1
    -2 6 -16 437.11
    -2 6 -17 19.14
    -2 6 -18 161.78
    -2 6 -19 277.15
    -2 6 -20 70.83
    -2 6 -21 6.99
    -2 6 -22 262.41
    -2 6 -23 96.27
    -2 6 -24 11.09
    2 7 -23 94.34
    -2 7 23 93.51
    2 7 -22 166.59
    2 7 -21 27.74
    2 7 -20 58.3
    2 7 -19 260.37
    2 7 -18 82.15
    2 7 -17 59.1
    2 7 -16 337.37
    2 7 -15 218.09
    2 7 -14 14.32
    -2 7 14 7.25
    2 7 -13 297.94
    -2 7 13 302.03
    -2 7 12 438
    2 7 -12 478.81
    2 7 -11 3.04
    -2 7 11 11.49
    2 7 -10 297.64
    -2 7 10 277.21
    2 7 -9 348.84
    -2 7 9 327.39
    2 7 -8 247.04
    -2 7 8 206.54
    -2 7 8 233.77
    -2 7 7 33.13
    -2 7 7 37.64
    2 7 -7 35.92
    2 7 -6 414.33
    -2 7 6 370.05
    2 7 -5 96.22
    -2 7 5 72.38
    2 7 -4 209.37
    -2 7 4 199.6
    2 7 -3 256.2
    2 7 -3 240.77
    -2 7 3 254.31
    2 7 -2 667.42
    2 7 -2 678.41
    -2 7 2 629.9
    2 7 -1 13.86
    2 7 -1 2.41
    -2 7 1 4.58
    2 7 0 325.44
    2 7 0 321.41
    -2 7 0 298.58
    2 7 1 829.99
    -2 7 -1 850.66
    2 7 2 26.19
    -2 7 -2 28.3
    -2 7 -3 147.21
    2 7 3 129.2
    -2 7 -4 560.04
    2 7 4 572.1
    -2 7 -5 313.31
    2 7 5 325.65
    2 7 6 27.35
    -2 7 -6 22.14
    2 7 7 627.26
    -2 7 -7 659.75
    -2 7 -8 148.1
    2 7 8 133
    2 7 9 13.96
    -2 7 -9 18.37
    -2 7 -10 276.71
    2 7 10 286.85
    -2 7 -11 217.22
    2 7 11 232.35
    -2 7 -12 78.71
    -2 7 -13 210.29
    -2 7 -14 324.33
    -2 7 -15 76.13
    -2 7 -16 32.6
    -2 7 -17 261.42
    -2 7 -18 117.83
    -2 7 -19 19.44
    -2 7 -20 227.08
    -2 7 -21 102.07
    -2 7 -22 5.75
    2 8 -22 2.45
    2 8 -21 200.01
    2 8 -20 88.93
    2 8 -19 -4.36
    2 8 -18 106.76
    2 8 -17 207.87
    2 8 -16 -7.27
    2 8 -15 202.47
    -2 8 14 178.59
    2 8 -14 178.83
    -2 8 13 71.12
    2 8 -13 103.81
    -2 8 12 27.03
    2 8 -12 41.5
    2 8 -11 393.4
    -2 8 11 397.64
    -2 8 10 64.51
    2 8 -10 78.49
    -2 8 10 60.44
    -2 8 9 12.33
    2 8 -9 16.41
    -2 8 9 21.56
    2 8 -8 241.15
    -2 8 8 222.99
    -2 8 8 240.11
    2 8 -7 517.34
    -2 8 7 489.89
    -2 8 7 537.2
    -2 8 6 51.19
    2 8 -6 74.04
    -2 8 6 55.57
    2 8 -5 425.97
    -2 8 5 394.03
    2 8 -4 197.15
    -2 8 4 175.03
    -2 8 3 45.52
    2 8 -3 54.6
    2 8 -2 47.89
    -2 8 2 52.56
    2 8 -1 487.55
    -2 8 1 471.3
    -2 8 0 351.14
    2 8 0 390.92
    -2 8 -1 39.74
    2 8 1 26.91
    -2 8 -2 114.18
    2 8 2 138.39
    -2 8 -3 303.61
    2 8 3 329.62
    -2 8 -4 -3.61
    2 8 4 8.89
    -2 8 -5 429.69
    2 8 5 449.15
    -2 8 -6 400.64
    2 8 6 409.09
    -2 8 -7 89.51
    2 8 7 82.92
    2 8 8 70.11
    -2 8 -8 86.61
    -2 8 -9 293.51
    2 8 9 278.38
    2 8 10 65.73
    -2 8 -10 63.9
    -2 8 -11 39.38
    2 8 11 43.4
    -2 8 -12 224.86
    -2 8 -13 216.56
    -2 8 -14 6.58
    -2 8 -15 367.83
    -2 8 -16 110.26
    -2 8 -17 18.33
    -2 8 -18 106.2
    -2 8 -19 222.07
    -2 8 -20 42.67
    2 9 -20 76
    2 9 -19 99.22
    -2 9 19 133.83
    2 9 -18 103.23
    -2 9 18 65.84
    2 9 -17 -1.31
    2 9 -16 228.91
    2 9 -15 51.48
    -2 9 13 53.59
    -2 9 12 263.62
    -2 9 11 5.12
    -2 9 10 174.32
    2 9 -9 175.29
    -2 9 9 162.59
    -2 9 8 50.18
    2 9 -8 70.98
    2 9 -7 4.14
    -2 9 7 10.13
    -2 9 6 396.04
    2 9 -6 391.23
    -2 9 5 124.29
    2 9 -5 157.46
    -2 9 4 49.35
    2 9 -4 40.99
    2 9 -3 106.15
    -2 9 3 85.6
    2 9 -2 393.14
    -2 9 2 323.82
    2 9 -1 32.02
    -2 9 1 5.8
    2 9 0 187.06
    -2 9 0 162.46
    -2 9 -1 190.62
    2 9 1 214.98
    -2 9 -2 102.96
    2 9 2 100.84
    -2 9 -3 12.79
    2 9 3 12.99
    -2 9 -4 450.59
    2 9 4 506.44
    2 9 5 87.42
    -2 9 -5 68.41
    -2 9 -6 47.88
    2 9 6 43.36
    -2 9 -7 96.81
    2 9 7 84.9
    -2 9 -8 247.85
    2 9 8 247.08
    -2 9 -9 9.06
    2 9 9 11.1
    2 9 10 328.94
    -2 9 -10 307.7
    -2 9 -11 130.55
    2 9 11 135
    -2 9 -12 37.07
    -2 9 -13 15.77
    -2 9 -14 375.92
    -2 9 -15 -4.6
    -2 9 -16 27.35
    -2 9 -17 55.07
    -2 9 -18 93.65
    -2 10 16 -23.4
    2 10 -15 48.01
    2 10 -14 68.93
    2 10 -13 46.96
    2 10 -12 0.21
    -2 10 12 3.74
    2 10 -11 296.12
    -2 10 11 288.26
    2 10 -10 12.08
    -2 10 10 12.66
    2 10 -9 6.96
    -2 10 9 -3.45
    -2 10 8 43.47
    2 10 -8 47.18
    2 10 -7 194.66
    -2 10 7 230.09
    -2 10 6 7.46
    2 10 -6 20.08
    -2 10 5 147.06
    2 10 -5 162.58
    -2 10 4 50.3
    2 10 -4 74.32
    -2 10 3 60.11
    2 10 -3 65.97
    2 10 -2 33.57
    -2 10 2 12.3
    2 10 -1 378.12
    2 10 0 96.35
    2 10 1 12.6
    2 10 2 8.3
    2 10 3 202.28
    -2 10 -4 5.95
    2 10 4 5.55
    -2 10 -5 292.35
    2 10 5 320.47
    2 10 6 99.14
    -2 10 -6 89.87
    2 10 7 66.36
    -2 10 -7 66.13
    2 10 8 17.03
    -2 10 -8 19.65
    2 10 9 315.71
    -2 10 -9 292.54
    2 10 10 22.46
    -2 10 -10 20.31
    2 10 11 44.48
    -2 10 -11 27.74
    -2 10 -12 54.13
    -2 10 -13 245.95
    -2 10 -14 6.38
    -2 10 -15 149.57
    -2 11 11 6.14
    -2 11 10 111.01
    -2 11 9 45.57
    -2 11 8 18.14
    -2 11 7 6.21
    -2 11 6 244.91
    -2 11 5 7.5
    2 11 -5 5.44
    -2 11 4 -15.41
    2 11 -4 -0.6
    -2 11 3 26.77
    2 11 -3 28.34
    -2 11 2 155.49
    2 11 -2 177.28
    2 11 -1 1.44
    -2 11 1 11.8
    2 11 0 268.65
    -2 11 0 237.46
    2 11 1 41.89
    2 11 2 62.38
    2 11 3 4.75
    2 11 4 279.03
    2 11 5 15.1
    2 11 6 22.42
    3 0 -29 12.32
    -3 0 28 23.91
    3 0 -28 41.98
    3 0 -27 9.55
    -3 0 27 8.99
    -3 0 26 581.82
    3 0 -26 636.14
    -3 0 25 15.16
    3 0 -25 15.17
    3 0 -24 74.47
    -3 0 24 83.1
    -3 0 23 5.13
    3 0 -23 5.9
    3 0 -22 399.04
    -3 0 22 375.13
    -3 0 21 22.02
    3 0 -21 7.63
    -3 0 20 1440.47
    3 0 -20 1583.91
    3 0 -19 16.51
    -3 0 19 5.74
    3 0 -18 0.8
    -3 0 18 -5.6
    3 0 -17 7.22
    -3 0 17 3.87
    3 0 -16 1478.13
    -3 0 16 1216.92
    3 0 -15 8.65
    -3 0 15 -4.12
    -3 0 14 266.12
    -3 0 13 -2.21
    -3 0 12 348.85
    -3 0 11 2.86
    -3 0 10 3224.38
    -3 0 9 1.75
    -3 0 8 367.85
    -3 0 7 3.09
    -3 0 6 3736.75
    3 0 -5 6.91
    -3 0 5 -1.86
    -3 0 4 59.61
    -3 0 3 3.09
    -3 0 2 2555.57
    -3 0 1 6.17
    -3 0 0 4997.94
    -3 0 -1 -0.45
    -3 0 -1 -3.83
    -3 0 -1 -0.66
    -3 0 -2 1834.5
    -3 0 -2 1773.37
    -3 0 -2 1798.32
    -3 0 -3 1.22
    -3 0 -3 3.42
    -3 0 -4 2047.65
    -3 0 -4 2207.9
    -3 0 -5 5.94
    3 0 5 4.88
    -3 0 -5 0.6
    3 0 6 1945.84
    -3 0 -6 1846.62
    -3 0 -6 1992.27
    -3 0 -7 2.42
    3 0 7 7.75
    -3 0 -7 -0.7
    -3 0 -8 1334.49
    -3 0 -8 1412.38
    3 0 9 2.31
    -3 0 -9 -1.44
    -3 0 -9 1.02
    3 0 10 1381.56
    -3 0 -10 1297.16
    -3 0 -11 3.72
    -3 0 -11 0.01
    3 0 11 -0.81
    3 0 12 217.24
    -3 0 -12 242.68
    -3 0 -12 217.86
    -3 0 -13 4.99
    3 0 13 1.9
    -3 0 -13 3.69
    3 0 14 1266.27
    -3 0 -14 1322.58
    3 0 15 6.1
    -3 0 -15 10.49
    -3 0 -15 -1
    3 0 16 807.97
    -3 0 -16 872.81
    -3 0 -16 756.43
    -3 0 -17 0.02
    -3 0 -17 10.97
    3 0 17 -1.52
    3 0 18 602.9
    -3 0 -18 549.02
    3 0 19 1.51
    -3 0 -19 5.22
    -3 0 -19 3.39
    -3 0 -20 1253.22
    -3 0 -20 1142.59
    3 0 20 1157.2
    -3 0 -21 12.02
    -3 0 -21 12.99
    -3 0 -22 202.51
    -3 0 -22 212.98
    -3 0 -23 2.02
    -3 0 -23 5.64
    -3 0 -24 660.05
    -3 0 -24 644.55
    -3 0 -25 7.45
    -3 0 -26 635.75
    -3 0 -27 2.16
    -3 0 -28 31.69
    -3 1 30 16.82
    3 -1 -29 142.81
    3 1 -29 146.61
    -3 1 29 128.24
    3 -1 -28 65.56
    3 1 -28 73.9
    -3 1 28 45.31
    3 -1 -27 281.87
    -3 1 27 278.26
    3 1 -27 297.46
    3 1 -26 17.21
    3 -1 -26 2.83
    -3 1 26 -0.97
    3 -1 -25 617.05
    -3 1 25 562.95
    3 1 -25 553.54
    -3 -1 25 520.91
    3 1 -24 2.93
    -3 -1 24 25.54
    3 -1 -24 20.49
    -3 1 24 20.5
    -3 -1 23 50.37
    3 1 -23 60.59
    3 -1 -23 57.66
    -3 1 23 33.74
    -3 1 22 21.3
    3 -1 -22 7.88
    3 1 -22 16.07
    -3 -1 22 11.28
    -3 -1 21 871.45
    3 1 -21 844.57
    -3 1 21 867.66
    3 -1 -21 957.54
    -3 -1 20 12.43
    -3 1 20 -3.17
    3 -1 -20 9.98
    -3 -1 19 133.28
    3 -1 -19 159.27
    -3 1 19 125.02
    3 -1 -18 26.55
    -3 -1 18 15.21
    -3 -1 17 511.43
    -3 1 17 515.92
    3 -1 -17 594.68
    3 -1 -16 82.19
    -3 -1 16 69.46
    -3 1 16 57.38
    -3 -1 15 1183.43
    -3 1 15 1155.29
    -3 -1 14 27.17
    3 -1 -14 30.88
    -3 1 14 20.29
    -3 -1 13 166.25
    -3 1 13 125.46
    3 -1 -13 143
    -3 1 12 8.58
    -3 -1 12 20.42
    3 -1 -12 12.13
    -3 -1 11 2164.06
    -3 1 11 2161.53
    3 1 -10 4.57
    3 -1 -10 6.44
    -3 -1 10 9.1
    -3 1 10 6.08
    -3 -1 9 673.05
    -3 1 9 676.46
    3 1 -9 610.1
    3 -1 -8 8.2
    -3 1 8 4.28
    3 1 -8 6.58
    -3 -1 8 4.9
    -3 -1 7 1007.43
    3 -1 -7 1037.93
    -3 1 7 1024.78
    3 1 -7 1006.9
    -3 -1 6 7.43
    3 1 -6 9.2
    3 -1 -6 6.68
    -3 1 6 6.68
    -3 -1 5 1877.84
    3 1 -5 1764.56
    -3 1 5 1820.56
    3 -1 -5 1878.98
    3 -1 -4 37.65
    -3 1 4 39.14
    -3 -1 4 49.92
    -3 -1 3 1712.63
    -3 1 3 1722.43
    -3 -1 2 204.18
    -3 1 2 186.66
    -3 1 1 9783.31
    -3 -1 1 9999
    3 -1 0 11.4
    -3 -1 0 7.25
    -3 1 0 8.28
    3 -1 1 136.24
    -3 1 -1 129.89
    -3 1 -1 128.17
    -3 -1 -1 126.86
    -3 -1 -1 120.06
    3 -1 2 345.2
    -3 1 -2 342.4
    -3 -1 -2 346.07
    -3 1 -2 325.92
    3 -1 3 195
    -3 1 -3 196.34
    -3 1 -3 196.54
    -3 -1 -3 212.31
    3 -1 4 -0.75
    -3 -1 -4 3.03
    -3 1 -4 1.66
    -3 -1 -5 1898.69
    -3 -1 -5 1866.12
    -3 1 -5 1817.12
    -3 -1 -6 371.57
    -3 1 -6 353.16
    -3 -1 -6 380.59
    3 -1 7 3.24
    -3 -1 -7 10.1
    -3 1 -7 8.97
    -3 -1 -7 8.89
    -3 -1 -8 51.98
    3 -1 8 37.9
    -3 -1 -8 46.6
    -3 1 -8 45.24
    -3 1 -9 1473.42
    -3 -1 -9 1553.75
    -3 -1 -9 1689.18
    3 -1 9 1640.24
    -3 -1 -10 22.98
    -3 -1 -10 31.39
    3 -1 10 29.13
    -3 1 -10 30.84
    -3 -1 -11 1396.94
    -3 1 -11 1353.73
    3 -1 11 1527.54
    -3 -1 -11 1229.22
    3 -1 12 195.54
    -3 -1 -12 171.67
    -3 -1 -12 160.36
    -3 1 -12 170.55
    3 -1 13 507.37
    -3 1 -13 467.05
    3 1 13 347.8
    -3 -1 -13 505.56
    -3 -1 -13 369.63
    -3 1 -14 72.76
    -3 -1 -14 83.16
    -3 -1 -14 71.97
    3 -1 14 87.52
    3 1 14 63.14
    -3 1 -14 74.49
    -3 -1 -15 1618.12
    3 -1 15 1656.82
    -3 1 -15 1435.61
    3 1 15 1319.64
    -3 1 -15 1555.1
    -3 -1 -15 1375.29
    -3 1 -16 41.55
    -3 1 -16 39.5
    -3 -1 -16 41.4
    -3 -1 -16 31.81
    3 1 16 33.05
    -3 -1 -17 50.66
    -3 1 -17 38.38
    -3 -1 -17 57.07
    3 1 17 38.15
    -3 1 -17 49.75
    -3 -1 -18 18.9
    -3 1 -18 6.6
    -3 -1 -18 6.63
    -3 1 -18 13.22
    3 1 18 12.92
    3 1 19 950.29
    -3 1 -19 1012.5
    -3 1 -19 951.04
    -3 -1 -19 1065.26
    -3 -1 -19 1055.67
    -3 -1 -20 38.72
    3 1 20 29.66
    -3 1 -20 35.11
    -3 1 -20 52.81
    -3 -1 -20 24.17
    -3 -1 -21 872.98
    -3 1 -21 901.13
    -3 1 -21 835.89
    -3 -1 -22 51.36
    -3 1 -22 58.71
    -3 1 -22 59.06
    -3 -1 -23 130.24
    -3 1 -23 99.93
    -3 1 -23 121.8
    -3 1 -24 20.47
    -3 1 -24 6.46
    -3 -1 -24 7.54
    -3 1 -25 802.96
    -3 1 -25 854.37
    -3 -1 -25 839.64
    -3 1 -26 12.28
    -3 1 -26 8.04
    -3 -1 -26 3.99
    -3 1 -27 31.16
    -3 1 -27 32.12
    -3 -1 -27 28.29
    -3 1 -28 17.22
    -3 -1 -28 5.58
    3 -2 -29 24.62
    3 2 -29 23.21
    -3 2 29 22.96
    3 -2 -28 107.56
    3 2 -28 101.77
    -3 2 28 89.76
    -3 2 27 52.63
    3 -2 -27 44.26
    3 2 -27 37.92
    3 2 -26 565.6
    3 -2 -26 556.31
    -3 2 26 564.67
    3 -2 -25 2.09
    -3 2 25 4.39
    3 2 -25 19.05
    3 -2 -24 67.42
    3 2 -24 64.31
    -3 2 24 83.09
    -3 2 23 36.3
    3 -2 -23 61.12
    -3 2 22 246.78
    3 -2 -22 286.4
    -3 -2 21 39.51
    3 -2 -21 42.37
    -3 2 21 37.94
    -3 -2 20 513.8
    -3 2 20 544.77
    3 -2 -20 518.63
    3 -2 -19 87.77
    -3 2 19 128.5
    -3 -2 19 112.17
    3 -2 -18 48.69
    3 2 -18 47.4
    -3 -2 18 69.96
    -3 2 18 43.92
    3 -2 -17 1.17
    3 2 -17 -1.17
    -3 2 17 -3.27
    -3 -2 17 15.45
    -3 -2 16 1280.33
    3 2 -16 1314.9
    -3 2 16 1302.83
    3 -2 -15 24.67
    -3 -2 15 38.18
    -3 2 15 21.65
    3 2 -15 34.6
    3 -2 -14 27.64
    -3 -2 14 35.27
    3 2 -14 38.11
    -3 2 14 33.06
    -3 2 13 21.15
    3 2 -13 24.28
    3 -2 -13 21.76
    -3 -2 13 26.25
    -3 -2 12 534.83
    3 -2 -12 521.57
    -3 2 12 519.76
    3 2 -12 536.38
    -3 -2 11 -2.54
    3 2 -11 -4.84
    3 -2 -11 2.92
    -3 2 11 -7.26
    3 2 -10 1790.59
    -3 2 10 1779.1
    -3 2 10 1821.04
    -3 -2 10 1829.04
    3 2 -9 80.45
    3 -2 -9 99.24
    -3 2 9 85.38
    -3 2 9 86.76
    -3 -2 9 79.68
    -3 -2 8 91.16
    -3 2 8 65.49
    3 2 -8 86.52
    3 2 -7 215.94
    -3 -2 7 193.07
    3 2 -7 222.45
    -3 2 7 206.15
    -3 2 6 2494.67
    -3 -2 6 2488.18
    3 2 -6 2508.09
    3 2 -6 2649.92
    3 2 -5 103.24
    -3 2 5 91.95
    3 2 -5 106.29
    -3 -2 5 103.02
    3 2 -4 1237.6
    -3 -2 4 1184.99
    -3 2 4 1251.13
    3 2 -4 1254.75
    3 2 -3 832.4
    3 2 -3 861.1
    -3 -2 3 800.83
    -3 2 3 805.88
    -3 -2 2 270.52
    -3 2 2 271.62
    3 2 -2 282.1
    3 2 -2 268.36
    3 2 -1 3.93
    -3 -2 1 3.59
    -3 2 1 -3.98
    -3 2 0 1675.88
    -3 2 0 1706.07
    3 2 1 35.62
    -3 2 -1 40.6
    -3 2 -1 33.67
    -3 2 -2 347.15
    -3 2 -2 336.39
    -3 2 -3 123.79
    -3 2 -3 134.02
    -3 2 -4 1408.47
    -3 2 -4 1433.17
    -3 2 -5 9.07
    -3 2 -6 2225.03
    -3 2 -7 157.72
    -3 2 -8 643.56
    -3 -2 -9 11.32
    -3 2 -9 20.5
    -3 2 -10 1082.4
    -3 2 -11 145.01
    -3 -2 -11 162.78
    -3 2 -12 9.41
    -3 -2 -12 12.55
    -3 -2 -13 75.32
    -3 2 -13 61.81
    -3 2 -14 1480.14
    -3 -2 -14 1413.33
    -3 -2 -15 31.78
    -3 2 -15 24.53
    -3 -2 -16 573.4
    -3 2 -16 775.84
    -3 -2 -17 58.19
    -3 2 -17 74.72
    -3 2 -18 180.67
    -3 -2 -18 165.47
    3 2 18 172.17
    -3 -2 -19 -2.99
    -3 2 -19 8.44
    3 2 19 3.79
    -3 2 -20 732.3
    -3 -2 -20 741.88
    -3 2 -20 800.12
    3 2 20 665.13
    -3 2 -21 90.2
    -3 -2 -21 77.97
    -3 2 -21 75.34
    -3 2 -22 71.6
    -3 2 -22 69
    -3 -2 -22 72.56
    -3 -2 -23 58.99
    -3 2 -23 48.91
    -3 2 -23 52.79
    -3 -2 -24 383.17
    -3 2 -24 351.57
    -3 2 -24 369.65
    -3 2 -25 8.5
    -3 2 -25 1.04
    -3 -2 -25 -6.49
    -3 2 -26 365.9
    -3 2 -26 360.83
    -3 -2 -26 350.03
    -3 -2 -27 4.43
    -3 2 -27 19.52
    -3 2 -27 19.76
    -3 2 -28 25.27
    -3 3 28 64.16
    3 3 -28 54.72
    3 3 -27 258.91
    -3 3 27 262.18
    -3 3 26 -6.89
    -3 3 25 418.99
    -3 3 24 28.92
    -3 3 23 29.99
    -3 3 22 48.59
    -3 3 21 709.11
    3 3 -21 743.35
    3 3 -20 14.79
    -3 3 20 8.04
    3 3 -19 58.99
    -3 3 19 67.79
    -3 -3 18 224.01
    3 3 -18 246.11
    -3 3 18 261.39
    -3 -3 17 689.69
    3 3 -17 669.93
    -3 -3 16 -3.54
    3 3 -16 3.91
    3 3 -15 765.89
    -3 -3 15 748.82
    -3 -3 14 89.16
    3 3 -14 83.36
    3 3 -13 36.39
    -3 -3 13 40.92
    3 3 -12 186.13
    -3 3 12 175.07
    -3 -3 12 181.66
    -3 -3 11 1684.9
    -3 3 11 1652.77
    3 3 -11 1708.21
    3 3 -10 90.83
    -3 3 10 83.69
    -3 -3 10 87.18
    -3 -3 9 615.24
    -3 3 9 570.66
    3 3 -9 623.42
    -3 -3 8 100.91
    3 3 -8 105.65
    -3 -3 7 711.39
    3 3 -7 753.79
    -3 3 7 680
    3 3 -6 145.04
    -3 -3 6 127.35
    3 3 -6 145.64
    -3 3 6 116.57
    3 3 -5 1850.76
    3 3 -5 1815.55
    -3 3 5 1861.5
    -3 -3 5 1840.72
    3 3 -4 484.03
    -3 -3 4 469.43
    3 3 -4 480.58
    -3 3 4 491.95
    3 3 -3 137.14
    -3 3 3 134.14
    -3 -3 3 122.16
    3 3 -3 134.87
    3 3 -2 9.84
    3 3 -2 10.88
    -3 3 2 7.8
    -3 3 1 1971.13
    3 3 -1 1952.43
    3 3 -1 1975.83
    -3 3 0 343.16
    3 3 0 309.56
    -3 3 0 344.87
    3 3 0 320.13
    -3 3 -1 920.28
    -3 3 -1 924.44
    -3 3 -2 72.82
    3 3 2 73.89
    -3 3 -2 76.62
    -3 3 -3 781.14
    3 3 3 827.43
    -3 3 -3 761.67
    -3 3 -4 36.98
    -3 3 -4 34.15
    -3 3 -5 2421.66
    -3 3 -6 328.16
    -3 3 -7 121.39
    -3 3 -8 25.77
    -3 3 -9 1201.98
    -3 3 -10 6.95
    -3 3 -11 735.81
    -3 3 -12 229.88
    -3 3 -13 223.89
    -3 3 -14 33.66
    -3 3 -15 1412.81
    -3 3 -16 10.31
    -3 3 -17 76.46
    -3 3 -18 125.49
    -3 3 -19 397.55
    -3 3 -20 2.36
    -3 3 -21 339.86
    -3 3 -22 53.4
    -3 3 -23 101.31
    -3 3 -23 104.94
    -3 3 -24 67.27
    -3 3 -24 58.66
    -3 3 -25 507.8
    -3 3 -25 534.41
    -3 3 -26 60.29
    -3 3 -26 38.26
    -3 3 -27 25.57
    -3 3 -27 7.78
    -3 4 27 14.71
    -3 4 26 346.06
    -3 4 25 36.31
    3 4 -24 45.7
    -3 4 24 50.34
    3 4 -23 187.51
    -3 4 23 198.51
    -3 4 22 306.61
    3 4 -22 306.22
    -3 4 21 9.58
    3 4 -21 11.44
    -3 4 20 327.48
    3 4 -20 372.41
    -3 4 19 99.5
    3 4 -19 108.82
    3 4 -18 17.5
    3 4 -17 102.18
    3 4 -16 1223.57
    3 4 -15 1.59
    3 4 -14 370.58
    3 4 -13 467.78
    -3 4 13 492.26
    -3 -4 13 485.22
    3 4 -12 760.5
    -3 -4 12 782.97
    -3 4 12 741.52
    -3 4 11 17.38
    -3 -4 11 20.17
    3 4 -11 18.21
    -3 -4 10 1740.33
    3 4 -10 1668.22
    -3 4 10 1720.9
    -3 -4 9 248.45
    3 4 -9 269.89
    -3 -4 8 35.23
    3 4 -8 33.83
    -3 -4 7 108.67
    3 4 -7 122.04
    3 4 -6 1892.49
    -3 -4 6 1912.2
    -3 4 5 180.23
    3 4 -5 181.31
    3 4 -5 173.19
    -3 4 4 1118.78
    3 4 -4 1089.78
    3 4 -4 1116.76
    -3 4 3 372.05
    3 4 -3 371.07
    3 4 -3 357.12
    -3 4 2 513.67
    3 4 -2 571.8
    3 4 -2 553.14
    -3 4 2 547.54
    -3 4 1 13.4
    3 4 -1 15.56
    3 4 -1 14.64
    -3 4 1 12.17
    3 4 0 1964.92
    -3 4 0 2007.02
    3 4 0 1921.76
    -3 4 0 1966.73
    -3 4 -1 990.52
    3 4 1 937.87
    3 4 1 940.23
    -3 4 -1 958.5
    3 4 2 3.74
    3 4 2 2.76
    -3 4 -2 2.78
    -3 4 -2 0.76
    3 4 3 399.05
    -3 4 -3 392.9
    3 4 3 384.41
    -3 4 -3 411.63
    3 4 4 1197.39
    -3 4 -4 1167.04
    3 4 4 1153
    -3 4 -5 45.85
    3 4 5 39.44
    3 4 5 33.83
    3 4 6 765.73
    -3 4 -6 778.57
    -3 4 -7 137.86
    -3 4 -8 368.02
    -3 4 -9 14.24
    -3 4 -10 1120.96
    -3 4 -11 35.04
    -3 4 -12 60.99
    -3 4 -13 149.82
    -3 4 -14 850.62
    -3 4 -15 5.44
    -3 4 -16 515.9
    -3 4 -17 224.44
    -3 4 -18 44.39
    -3 4 -19 21.96
    -3 4 -20 633.84
    -3 4 -21 40.47
    -3 4 -22 13.98
    -3 4 -23 56.57
    -3 4 -24 220.39
    -3 4 -25 3.89
    -3 4 -26 327.36
    -3 4 -26 331.48
    -3 5 25 149
    3 5 -25 172.24
    3 5 -24 51.57
    -3 5 24 79.46
    3 5 -23 20.07
    -3 5 23 5.93
    3 5 -22 140.35
    -3 5 22 149.5
    3 5 -21 453.14
    -3 5 21 392.9
    3 5 -20 75.18
    -3 5 20 69.53
    3 5 -19 160.55
    3 5 -18 184.37
    3 5 -17 570.9
    3 5 -16 15.14
    3 5 -15 674.52
    3 5 -14 408.61
    -3 5 14 376.23
    3 5 -13 5.84
    -3 5 13 2.9
    3 5 -12 263.62
    -3 5 12 254.67
    3 5 -11 940.5
    -3 5 11 887.52
    -3 5 10 22.7
    3 5 -10 27.42
    3 5 -9 280.46
    3 5 -8 715.22
    3 5 -7 822.29
    3 5 -6 92.55
    3 5 -5 1891.32
    3 5 -5 1902.17
    3 5 -4 346.09
    3 5 -4 355.78
    -3 5 4 366.94
    -3 5 3 0.81
    3 5 -3 0.65
    -3 5 3 -5.81
    3 5 -3 2.85
    3 5 -2 437.09
    -3 5 2 425.58
    -3 5 2 439.35
    3 5 -2 398.41
    3 5 -1 1028.84
    -3 5 1 1025.38
    3 5 -1 1046.58
    -3 5 1 1057.74
    3 5 0 7.04
    3 5 0 6.43
    -3 5 0 9.11
    -3 5 0 2.11
    3 5 1 957.33
    3 5 1 966.03
    -3 5 -1 1017.39
    -3 5 -1 1007.31
    3 5 2 640.79
    -3 5 -2 657.3
    -3 5 -2 654.28
    3 5 2 648.31
    3 5 3 356.88
    -3 5 -3 335.74
    3 5 3 345.34
    3 5 4 48.17
    -3 5 -4 37.7
    3 5 4 44.85
    -3 5 -5 937.57
    3 5 5 1010.27
    3 5 5 1001.48
    3 5 6 422.58
    3 5 6 418.18
    -3 5 -6 454.3
    -3 5 -7 5.73
    3 5 7 5.62
    -3 5 -8 497.83
    -3 5 -9 719.58
    -3 5 -10 73.37
    -3 5 -11 307.39
    -3 5 -12 343.74
    -3 5 -13 76.85
    -3 5 -14 89.79
    -3 5 -15 672.67
    -3 5 -16 128.94
    -3 5 -17 8.88
    -3 5 -18 160.14
    -3 5 -19 424.93
    -3 5 -20 12.37
    -3 5 -21 346.1
    -3 5 -22 155.56
    -3 5 -23 12.97
    -3 5 -24 17.31
    -3 5 -25 309.11
    3 6 -25 28.18
    3 6 -24 9.73
    -3 6 24 9.93
    3 6 -23 148.62
    -3 6 23 125.17
    3 6 -22 189.31
    -3 6 22 176.47
    3 6 -21 2.28
    -3 6 21 -7.52
    3 6 -20 224.49
    -3 6 20 230.29
    3 6 -19 269.83
    -3 6 19 245.44
    3 6 -18 27.72
    3 6 -17 243.97
    3 6 -16 367.19
    3 6 -15 89.27
    3 6 -14 155.33
    -3 6 14 163.06
    3 6 -13 349.09
    -3 6 13 358.11
    3 6 -12 348.44
    -3 6 12 329.63
    3 6 -11 93.61
    -3 6 11 74.02
    3 6 -10 633.2
    -3 6 10 591.61
    -3 6 9 374.56
    3 6 -9 384.26
    3 6 -8 10.27
    3 6 -7 391.48
    3 6 -6 606.3
    3 6 -6 633.62
    -3 6 5 3.81
    3 6 -5 18.6
    3 6 -5 22.45
    -3 6 5 13.8
    3 6 -4 360.96
    3 6 -4 368.49
    -3 6 4 373.13
    -3 6 4 399.94
    3 6 -3 1014.94
    -3 6 3 1021.03
    -3 6 3 971.33
    3 6 -3 1009.09
    3 6 -2 428.9
    -3 6 2 390.85
    -3 6 2 404.37
    3 6 -2 409.87
    -3 6 1 65.95
    3 6 -1 73.83
    -3 6 1 76.63
    3 6 -1 65.86
    -3 6 0 729.94
    3 6 0 715.25
    3 6 0 720.87
    -3 6 0 716.72
    3 6 1 152.82
    -3 6 -1 152.86
    -3 6 -1 128.08
    3 6 1 144.66
    3 6 2 17.81
    -3 6 -2 8.05
    -3 6 -3 436.42
    3 6 3 474.02
    -3 6 -4 390.17
    3 6 4 419.89
    3 6 5 117.31
    -3 6 -5 118.17
    3 6 6 349.44
    -3 6 -6 369.63
    -3 6 -7 596.95
    3 6 7 660.49
    -3 6 -8 177.06
    3 6 8 210.21
    -3 6 -9 311.53
    -3 6 -10 892.81
    -3 6 -11 438.33
    -3 6 -12 5.51
    -3 6 -13 260.86
    -3 6 -14 331.41
    -3 6 -15 14.8
    -3 6 -16 132.2
    -3 6 -17 205.75
    -3 6 -18 13.38
    -3 6 -19 35.92
    -3 6 -20 340.38
    -3 6 -21 58.71
    -3 6 -22 30.48
    -3 6 -23 105.51
    3 7 -23 -0.11
    3 7 -22 111.98
    -3 7 22 85.52
    3 7 -21 184.11
    -3 7 21 152.81
    3 7 -20 106.05
    -3 7 20 99.58
    3 7 -19 86.92
    -3 7 19 80.3
    3 7 -18 275.78
    -3 7 18 259.18
    3 7 -17 126.41
    3 7 -16 22.58
    3 7 -15 99.99
    3 7 -14 313.97
    -3 7 13 9.88
    3 7 -13 32.26
    3 7 -12 230.4
    -3 7 12 212.99
    -3 7 11 470.29
    3 7 -11 492.29
    3 7 -10 39.15
    -3 7 10 29.61
    3 7 -9 143.17
    -3 7 9 142.58
    3 7 -8 494.96
    -3 7 8 483.57
    3 7 -8 520.86
    -3 7 7 98.05
    3 7 -7 119.41
    -3 7 7 104.27
    3 7 -6 26.58
    3 7 -6 31.22
    -3 7 6 27.24
    -3 7 6 27.36
    3 7 -5 331.38
    -3 7 5 342.59
    3 7 -5 352.22
    -3 7 5 322.37
    3 7 -4 316.54
    -3 7 4 309.73
    -3 7 4 304.7
    3 7 -4 318.86
    3 7 -3 6.57
    -3 7 3 0.17
    -3 7 3 1.88
    -3 7 2 419.85
    -3 7 2 433.38
    3 7 -2 444.96
    3 7 -1 444.43
    -3 7 1 439.11
    3 7 0 68.98
    -3 7 0 53.79
    3 7 1 390.74
    -3 7 -1 401.88
    3 7 2 650.27
    -3 7 -2 650.94
    -3 7 -3 85.18
    3 7 3 87.56
    3 7 4 28.96
    -3 7 -4 26.31
    3 7 5 490.16
    -3 7 -5 485.62
    -3 7 -6 338.2
    3 7 6 301.67
    -3 7 -7 7.26
    3 7 7 11.51
    3 7 8 421.77
    -3 7 -8 366.02
    3 7 9 275.43
    -3 7 -9 265.58
    -3 7 -10 14.55
    -3 7 -11 109.11
    -3 7 -12 274.97
    -3 7 -13 49.18
    -3 7 -14 141.51
    -3 7 -15 386.5
    -3 7 -16 71.77
    -3 7 -17 2.02
    -3 7 -18 246.71
    -3 7 -19 178.61
    -3 7 -20 24.04
    -3 7 -21 97.83
    3 8 -22 31.38
    3 8 -21 0.55
    -3 8 21 0.46
    3 8 -20 93.71
    -3 8 20 77.48
    -3 8 19 127.38
    3 8 -19 132.18
    -3 8 18 -22.28
    3 8 -18 13.93
    3 8 -17 194.95
    -3 8 17 170.43
    -3 8 16 82.13
    3 8 -16 89.91
    3 8 -15 59.22
    3 8 -15 58.74
    -3 8 15 55.14
    3 8 -14 66.03
    3 8 -14 60.78
    -3 8 14 60.96
    3 8 -13 446.64
    -3 8 13 408.57
    3 8 -13 461.87
    -3 8 13 459.37
    3 8 -12 200
    -3 8 12 150.23
    3 8 -12 204.48
    -3 8 12 165.45
    -3 8 11 10.87
    3 8 -11 21.19
    -3 8 11 16.35
    -3 8 11 5.5
    3 8 -11 17.18
    3 8 -10 308.27
    3 8 -10 300.93
    -3 8 10 267.91
    -3 8 10 291.17
    -3 8 10 281.92
    3 8 -9 316.16
    -3 8 9 303.3
    -3 8 9 277.92
    -3 8 9 298.6
    -3 8 8 8.39
    3 8 -8 12.15
    -3 8 8 -4.53
    -3 8 8 8.21
    -3 8 7 333.83
    -3 8 7 320.32
    3 8 -7 355.26
    -3 8 6 179.63
    -3 8 6 201.2
    3 8 -6 210.4
    -3 8 5 75.32
    3 8 -5 87.11
    -3 8 4 157.2
    3 8 -4 164.93
    3 8 -3 230.47
    -3 8 3 207.26
    -3 8 2 110.4
    3 8 -2 121.58
    3 8 -1 46.6
    -3 8 1 50.76
    -3 8 0 295.23
    3 8 0 316.92
    3 8 1 433.36
    -3 8 -1 410.98
    3 8 2 8.06
    -3 8 -2 7.77
    3 8 3 322.64
    -3 8 -3 294.58
    3 8 4 193.28
    -3 8 -4 202.27
    3 8 5 7.89
    -3 8 -5 4.64
    3 8 6 70.68
    -3 8 -6 70.06
    3 8 7 332.32
    -3 8 -7 341.34
    3 8 8 50.48
    -3 8 -8 54.24
    3 8 9 61.32
    -3 8 -9 63.38
    -3 8 -10 228.89
    -3 8 -11 236.97
    -3 8 -12 4.13
    -3 8 -13 257.86
    -3 8 -14 161.77
    -3 8 -15 8.03
    -3 8 -16 95.39
    -3 8 -17 220.76
    -3 8 -18 63.18
    -3 8 -19 36.91
    -3 9 18 247.55
    -3 9 17 77.31
    -3 9 16 -1.95
    3 9 -15 72.21
    -3 9 15 59
    3 9 -14 146.59
    -3 9 14 122.9
    -3 9 13 -19.43
    3 9 -13 8.12
    3 9 -12 155.42
    -3 9 12 140.96
    -3 9 12 108.96
    -3 9 11 54.72
    -3 9 11 36.54
    -3 9 10 21.48
    3 9 -10 24.37
    3 9 -9 23.49
    -3 9 9 25.38
    -3 9 8 372.63
    3 9 -8 395.04
    3 9 -7 108.63
    -3 9 7 78.2
    -3 9 7 77.75
    3 9 -6 31.03
    -3 9 6 26.34
    -3 9 6 24.35
    -3 9 5 261.19
    3 9 -5 278.5
    -3 9 4 268.01
    3 9 -4 266.79
    3 9 -3 -1.41
    -3 9 3 0.54
    -3 9 2 324.33
    3 9 -2 360.48
    3 9 -1 187.61
    -3 9 1 170.87
    3 9 0 89.07
    -3 9 0 65.27
    3 9 1 13.16
    -3 9 -1 16.87
    3 9 2 478.41
    -3 9 -2 414.54
    3 9 3 24.42
    -3 9 -3 20.55
    3 9 4 92.94
    -3 9 -4 82.23
    -3 9 -5 170.71
    3 9 5 161.94
    -3 9 -6 139.08
    3 9 6 170.74
    3 9 7 4.59
    -3 9 -7 14.12
    -3 9 -8 231.33
    3 9 8 248.77
    3 9 9 131.16
    -3 9 -9 133.79
    -3 9 -10 22.32
    3 9 10 17.16
    -3 9 -11 13.63
    -3 9 -12 284.63
    -3 9 -13 5.76
    -3 9 -14 64.16
    -3 9 -15 101.7
    -3 9 -16 124.07
    -3 9 -17 3.71
    3 10 -15 15.53
    3 10 -14 21.11
    3 10 -13 205.74
    3 10 -12 -3.87
    -3 10 12 7.81
    3 10 -11 11.69
    -3 10 11 20.66
    3 10 -10 47.98
    -3 10 10 41.79
    3 10 -9 211.83
    -3 10 9 189.87
    -3 10 8 22.64
    3 10 -8 44.33
    -3 10 7 145.33
    3 10 -7 171.85
    -3 10 6 51.73
    3 10 -6 74.43
    3 10 -5 20.48
    -3 10 5 19.04
    -3 10 4 30.05
    3 10 -4 43.07
    3 10 -3 357.81
    3 10 -2 28.39
    3 10 -1 55.62
    3 10 0 70.06
    -3 10 0 58.75
    3 10 1 170.64
    -3 10 -1 149.09
    3 10 2 2.77
    -3 10 -2 -0.16
    3 10 3 301.24
    -3 10 -3 237.31
    -3 10 -4 47.37
    3 10 4 63.4
    -3 10 -5 14.92
    3 10 5 37.47
    3 10 6 23.85
    -3 10 -6 41.7
    3 10 7 461.4
    -3 10 -7 476.42
    -3 10 -8 10.64
    3 10 8 26.38
    3 10 9 90.67
    -3 10 -9 83.82
    -3 10 -10 36.61
    -3 10 -11 204.48
    -3 10 -12 0.3
    -3 10 -13 261.4
    -3 10 -14 37.32
    -3 11 11 44.3
    -3 11 10 21.5
    -3 11 9 4.1
    -3 11 8 172.51
    -3 11 7 3.84
    -3 11 6 22.73
    -3 11 5 25.66
    3 11 -4 187.43
    -3 11 4 162.65
    3 11 -3 7.84
    -3 11 3 -1.62
    3 11 -2 254.03
    -3 11 2 226.18
    3 11 -1 19.16
    3 11 0 13.37
    3 11 1 23.16
    3 11 2 272.24
    3 11 3 19.49
    -3 11 -10 10.06
    4 0 -29 12.41
    4 0 -28 528.9
    -4 0 28 482
    4 0 -27 6.96
    -4 0 27 14.65
    -4 0 26 132.77
    4 0 -26 134.66
    4 0 -25 5.38
    -4 0 25 22.04
    4 0 -24 299.18
    -4 0 24 269.06
    -4 0 23 5.79
    4 0 -23 10.73
    4 0 -22 670.73
    -4 0 22 633.79
    -4 0 21 6.91
    4 0 -21 6.51
    -4 0 20 18.2
    4 0 -20 25.04
    4 0 -19 10.81
    -4 0 19 6.36
    -4 0 18 1064.89
    4 0 -18 1219.2
    -4 0 17 8.11
    4 0 -17 3.97
    4 0 -16 682.39
    -4 0 16 583.6
    -4 0 15 3.99
    4 0 -15 4.3
    -4 0 14 647.23
    -4 0 13 14.69
    -4 0 12 2819.05
    -4 0 11 6.68
    -4 0 10 26.51
    -4 0 9 4.94
    -4 0 8 1984.91
    -4 0 7 -2.73
    4 0 -7 2.61
    4 0 -6 1270.33
    -4 0 6 1216.25
    -4 0 5 0.5
    4 0 -5 1.87
    -4 0 4 147.13
    -4 0 3 9.38
    -4 0 2 450.67
    -4 0 1 3.54
    -4 0 0 338.14
    -4 0 -1 -1.59
    -4 0 -1 1.92
    -4 0 -2 532.45
    -4 0 -2 525.37
    -4 0 -2 515.93
    -4 0 -3 1.43
    -4 0 -3 4.41
    4 0 4 143.16
    -4 0 -4 126.57
    -4 0 -4 127.78
    -4 0 -5 1.5
    -4 0 -5 0.77
    4 0 5 -3.99
    -4 0 -6 953.39
    -4 0 -6 957.29
    4 0 6 1023.27
    4 0 7 8.08
    -4 0 -7 4.21
    -4 0 -7 0.02
    -4 0 -8 3009.33
    -4 0 -8 3090.04
    -4 0 -9 1.53
    4 0 9 -1
    -4 0 -9 -1.62
    -4 0 -10 283.82
    -4 0 -10 265.51
    4 0 10 301.5
    -4 0 -11 1.23
    4 0 11 12.14
    -4 0 -11 6.07
    4 0 12 1240.54
    -4 0 -12 1180.97
    -4 0 -12 1229.52
    4 0 13 1.76
    -4 0 -13 4.26
    -4 0 -13 11.49
    4 0 14 812.52
    -4 0 -14 774.04
    -4 0 -14 852.37
    -4 0 -15 7.98
    -4 0 -15 0.78
    4 0 15 3.11
    -4 0 -16 30.6
    -4 0 -16 19.28
    4 0 16 24.62
    -4 0 -17 6.93
    4 0 17 -1.64
    -4 0 -17 4.67
    4 0 18 1367.97
    -4 0 -18 1316.5
    -4 0 -18 1437.59
    4 0 19 -1.65
    -4 0 -19 5.11
    -4 0 -20 343.05
    4 0 20 363.71
    -4 0 -20 371.36
    4 0 21 5.08
    -4 0 -21 2.78
    -4 0 -21 6.55
    -4 0 -22 324.07
    -4 0 -22 330.05
    -4 0 -23 4.66
    -4 0 -23 4.62
    -4 0 -24 538.71
    -4 0 -24 582.14
    -4 0 -25 6.68
    -4 0 -25 5.07
    -4 0 -26 65.31
    -4 0 -27 3.04
    4 -1 -30 4.93
    4 -1 -29 203.17
    4 1 -29 197.3
    -4 1 29 176.82
    4 1 -28 3.52
    -4 1 28 8.19
    4 -1 -28 6.33
    4 -1 -27 431.83
    -4 1 27 437.08
    4 1 -27 449.1
    4 1 -26 21.3
    -4 1 26 -0.64
    4 -1 -26 20.84
    4 1 -25 23.78
    4 -1 -25 30.35
    -4 -1 25 32.09
    -4 1 25 24.01
    4 1 -24 11.9
    -4 1 24 9.38
    4 -1 -24 -5.09
    -4 -1 24 16.44
    -4 1 23 910.79
    -4 -1 23 847.48
    4 1 -23 885.33
    4 -1 -23 1002.93
    4 1 -22 9.71
    4 -1 -22 14
    -4 -1 22 26.66
    -4 1 22 14.16
    4 1 -21 339.78
    4 -1 -21 412.39
    -4 1 21 350.52
    -4 -1 21 340.95
    4 -1 -20 24.02
    -4 -1 20 12.62
    -4 1 20 20.18
    -4 1 19 714.5
    -4 -1 19 680.75
    4 -1 -18 13.83
    -4 -1 18 13.42
    -4 1 18 2.72
    -4 1 17 1132.63
    -4 -1 17 1125.06
    -4 -1 16 36.43
    4 -1 -16 33.74
    -4 1 16 16.78
    -4 -1 15 13.21
    -4 1 15 1.57
    4 -1 -15 19.29
    -4 -1 14 110.7
    -4 1 14 77.15
    4 -1 -14 85.82
    -4 -1 13 1493.35
    -4 1 13 1480.49
    -4 1 12 10.39
    -4 -1 12 -4.11
    4 -1 -12 1.43
    -4 1 11 825.43
    -4 -1 11 845.86
    -4 -1 10 6.13
    4 -1 -10 12.65
    -4 1 10 6.49
    -4 1 9 196.13
    -4 -1 9 193.55
    4 -1 -9 176.55
    4 -1 -8 13.5
    -4 -1 8 12.58
    -4 1 8 13.3
    4 -1 -7 1989.31
    -4 -1 7 1944.45
    -4 1 6 101.86
    -4 -1 6 97.9
    4 -1 -6 106.67
    4 -1 -5 11.96
    -4 -1 5 11.26
    -4 1 5 4.05
    -4 1 4 -3.33
    -4 -1 4 5.51
    -4 -1 3 2640.08
    -4 1 3 2674.67
    -4 -1 2 2187.45
    -4 1 2 2152.35
    4 -1 -2 2174.48
    4 -1 -1 862.82
    -4 -1 1 807.11
    -4 1 1 824.25
    -4 -1 0 136.24
    4 -1 0 137.87
    -4 1 0 147.5
    4 -1 1 733.72
    -4 1 -1 748.48
    -4 1 -1 713.77
    -4 -1 -1 742.12
    -4 -1 -1 719.59
    -4 1 -2 60.6
    4 -1 2 53.3
    -4 -1 -2 57.97
    -4 1 -2 57.2
    -4 1 -3 2813.5
    4 -1 3 2537.11
    -4 1 -3 2613.18
    -4 -1 -3 2857.82
    -4 1 -4 11.06
    4 -1 4 4
    -4 -1 -4 11.16
    4 -1 5 0.7
    -4 -1 -5 8.42
    -4 1 -5 3.89
    -4 1 -6 71.04
    -4 -1 -6 67.36
    4 -1 6 61.74
    -4 -1 -6 74.52
    4 -1 7 1747.05
    -4 -1 -7 1844.09
    -4 1 -7 1868.26
    -4 -1 -7 1739.58
    -4 -1 -8 27.83
    4 -1 8 23.58
    -4 -1 -8 21.19
    -4 1 -8 33.47
    4 -1 9 1510.74
    -4 -1 -9 1419.03
    -4 -1 -9 1431.11
    -4 1 -9 1439.75
    -4 -1 -10 6
    4 -1 10 8.01
    -4 -1 -10 8.92
    -4 1 -10 8.95
    4 -1 11 46.94
    -4 1 -11 45.93
    -4 -1 -11 35.68
    -4 -1 -11 39.97
    -4 1 -12 14.42
    4 -1 12 26.38
    -4 -1 -12 19.12
    -4 -1 -12 23.55
    -4 1 -12 26.95
    -4 1 -13 1552.96
    -4 -1 -13 1238.19
    -4 -1 -13 1496.88
    -4 1 -13 1349.74
    4 -1 13 1614.75
    4 1 13 1243.72
    4 1 14 117.63
    -4 1 -14 163.9
    -4 -1 -14 132.98
    -4 1 -14 122.9
    4 -1 14 145.61
    -4 -1 -14 104.74
    4 -1 15 361.16
    -4 1 -15 330.36
    4 1 15 309.85
    -4 -1 -15 329.81
    -4 1 -15 350.3
    -4 1 -16 30.29
    4 1 16 14.62
    -4 -1 -16 28.63
    4 -1 16 25.59
    -4 1 -16 25.91
    -4 -1 -16 17.94
    -4 -1 -17 997.11
    4 1 17 945.48
    -4 1 -17 941.83
    -4 -1 -17 1084.39
    -4 1 -17 1096.97
    4 -1 17 1147.65
    -4 -1 -18 2.49
    -4 -1 -18 12.19
    4 1 18 -2.04
    -4 1 -18 8.37
    -4 1 -18 15.32
    -4 -1 -19 693.24
    -4 1 -19 716.48
    -4 1 -19 675.98
    -4 -1 -19 720.8
    4 1 19 662
    -4 -1 -20 4.11
    4 1 20 8.8
    -4 1 -20 28.08
    -4 1 -20 12.62
    -4 -1 -20 16.12
    -4 -1 -21 33.76
    -4 -1 -21 56.74
    4 1 21 68.72
    -4 1 -21 30.05
    -4 1 -21 64
    -4 -1 -22 15.09
    -4 1 -22 8.37
    -4 1 -22 10.12
    -4 -1 -23 658.89
    -4 1 -23 658.56
    -4 1 -23 585.16
    -4 -1 -24 21.98
    -4 1 -24 1.83
    -4 1 -24 7.3
    -4 1 -25 116.35
    -4 1 -25 131.71
    -4 -1 -25 111.24
    -4 -1 -26 0.4
    -4 1 -26 3.88
    -4 1 -26 9.59
    -4 -1 -27 321.56
    -4 1 -27 278.06
    -4 1 -27 313.75
    -4 1 -28 13.44
    4 -2 -29 1.38
    -4 2 29 17.34
    4 2 -29 23.01
    4 -2 -28 572.73
    -4 2 28 497.17
    4 2 -28 531.03
    4 -2 -27 -6.35
    -4 2 27 9.43
    4 2 -27 2.49
    4 2 -26 67.46
    4 -2 -26 67.3
    -4 2 26 70.03
    4 -2 -25 61.9
    4 2 -25 57.18
    -4 2 25 64.06
    -4 2 24 405.63
    4 -2 -24 402.36
    4 -2 -23 14.8
    -4 2 23 10.34
    4 -2 -22 655.64
    -4 -2 22 571.8
    -4 2 22 636.04
    4 -2 -21 13.58
    -4 -2 21 -1.29
    -4 2 21 11.84
    -4 2 20 7.25
    4 -2 -20 3.71
    -4 -2 20 1.09
    -4 -2 19 49.06
    4 -2 -19 43.97
    -4 2 19 52.35
    -4 -2 18 1043.79
    -4 2 18 1108.53
    4 -2 -17 1.94
    -4 2 17 12.92
    -4 -2 17 2.54
    4 -2 -16 305.71
    -4 -2 16 344.56
    4 -2 -15 67.51
    -4 -2 15 74.98
    -4 2 15 72.29
    4 -2 -14 639.46
    -4 -2 14 698.28
    -4 2 14 671.54
    4 2 -13 15.26
    -4 -2 13 13.93
    4 -2 -13 16.85
    -4 2 13 6.37
    4 -2 -12 1827.12
    -4 -2 12 1796.44
    -4 2 12 1779.39
    4 2 -12 1669.74
    -4 2 11 2.89
    4 2 -11 5.03
    4 -2 -11 5.67
    -4 -2 11 5.03
    -4 2 11 -3.1
    4 2 -10 2.51
    -4 2 10 2.17
    -4 -2 10 6.44
    4 -2 -10 6.17
    -4 2 10 -2.03
    -4 -2 9 93.82
    -4 2 9 78.88
    4 2 -9 86.49
    4 2 -8 1343.45
    -4 -2 8 1300.75
    -4 2 8 1308.08
    -4 2 7 96.14
    -4 -2 7 101.07
    4 2 -7 106.87
    -4 -2 6 808.22
    -4 2 6 812.54
    4 2 -6 815.96
    -4 -2 5 509.54
    4 2 -5 540.75
    -4 2 5 511.92
    -4 -2 4 583.65
    -4 2 4 550.36
    4 2 -4 596.85
    -4 -2 3 192.44
    4 2 -3 175.98
    -4 2 2 3383.3
    -4 -2 2 3361.67
    -4 -2 1 6.2
    -4 2 1 9.61
    -4 2 0 4.27
    -4 -2 0 -1.18
    -4 2 0 4.51
    -4 2 -1 20.29
    -4 2 -1 12.52
    -4 2 -2 2391.1
    -4 2 -2 2285.81
    -4 2 -3 8.47
    -4 2 -3 17.49
    -4 2 -4 1895.64
    -4 2 -4 1931.07
    -4 -2 -5 199.88
    -4 2 -5 238.98
    -4 -2 -6 252.68
    -4 2 -6 273.75
    -4 -2 -7 3.82
    -4 2 -7 3.9
    -4 -2 -8 2424.25
    -4 2 -8 2629.21
    -4 -2 -9 222.6
    -4 2 -9 261.63
    -4 -2 -10 38.26
    -4 2 -10 51.97
    -4 -2 -11 51.83
    -4 2 -11 60.21
    -4 -2 -12 1873.44
    -4 2 -12 1883.53
    -4 -2 -13 25.5
    -4 -2 -13 21.64
    -4 2 -13 22.03
    -4 -2 -14 820.18
    -4 -2 -14 897.2
    -4 2 -14 931.96
    -4 -2 -15 31.27
    -4 -2 -15 31.7
    -4 2 -15 32.43
    -4 -2 -16 82.08
    -4 2 -16 74.72
    -4 2 -17 58.42
    4 2 17 42.97
    -4 -2 -17 23.53
    -4 2 -18 668.44
    4 2 18 583.49
    -4 -2 -18 617.46
    -4 2 -19 41.12
    -4 2 -19 54.45
    -4 -2 -19 40.74
    4 2 19 41.62
    4 2 20 116.83
    -4 2 -20 119.14
    -4 -2 -20 99.6
    -4 2 -20 110.54
    -4 2 -21 31.63
    -4 2 -21 40.83
    -4 -2 -21 40.94
    -4 2 -22 365.36
    -4 -2 -22 345.49
    -4 2 -22 346.2
    -4 2 -23 5.97
    -4 2 -23 5.92
    -4 -2 -23 -0.29
    -4 -2 -24 471.64
    -4 2 -24 471.46
    -4 2 -24 411.92
    -4 -2 -25 15.64
    -4 2 -25 18.73
    -4 2 -25 35.9
    -4 2 -26 16.03
    -4 2 -26 34.76
    -4 2 -27 11.7
    -4 2 -27 14.08
    4 3 -28 -8
    -4 3 28 8.74
    4 3 -27 406.99
    -4 3 27 430.99
    -4 3 26 57.42
    -4 3 25 28.92
    -4 3 24 67.9
    -4 3 23 571.34
    -4 3 22 2.08
    -4 3 21 207.36
    -4 3 20 152.19
    -4 3 19 537.14
    -4 3 18 -4.35
    -4 -3 18 5.02
    4 3 -18 -1.4
    -4 -3 17 736.28
    -4 3 17 793.6
    4 3 -17 751.71
    4 3 -16 60.36
    -4 -3 16 64.62
    -4 3 16 70.98
    4 3 -15 -5.87
    -4 -3 15 8.51
    -4 3 15 3.73
    -4 -3 14 357.99
    4 3 -14 338.34
    -4 3 14 335.59
    4 3 -14 324.4
    -4 -3 13 945.43
    4 3 -13 959.02
    -4 3 13 908.75
    4 3 -13 897.58
    -4 -3 12 3.57
    -4 3 12 3.17
    4 3 -12 -5.15
    4 3 -12 -0.02
    4 3 -11 730.97
    -4 -3 11 732.62
    -4 3 11 747.77
    -4 3 11 683.96
    4 3 -11 739.67
    -4 -3 10 451.27
    4 3 -10 437.99
    4 3 -10 457.8
    -4 3 10 455.6
    -4 -3 9 725.9
    4 3 -9 745.38
    4 3 -9 755.6
    -4 -3 8 96.37
    4 3 -8 88.43
    4 3 -8 94.22
    -4 3 8 80.81
    -4 -3 7 1919.58
    -4 3 7 1940.96
    4 3 -7 2041.01
    4 3 -7 1968.03
    -4 -3 6 182.46
    4 3 -6 197.84
    -4 3 6 190.42
    4 3 -6 197.98
    -4 -3 5 42.93
    4 3 -5 47.35
    -4 3 5 60.22
    4 3 -5 46.75
    -4 -3 4 10.25
    4 3 -4 17.43
    4 3 -4 13.9
    -4 3 4 14.02
    4 3 -3 1998.52
    -4 3 3 1870.34
    4 3 -3 1962.59
    -4 -3 3 1935.89
    4 3 -2 17.18
    -4 3 2 20.46
    -4 3 1 898.55
    -4 3 1 898.69
    4 3 -1 833.66
    -4 3 0 932.1
    -4 3 0 966.04
    4 3 1 950.69
    -4 3 -1 909.23
    -4 3 -1 988.46
    -4 3 -2 6.87
    -4 3 -2 6.47
    -4 3 -3 2797.05
    -4 3 -3 2732.27
    -4 3 -4 109
    -4 3 -4 107.54
    -4 3 -5 265.68
    -4 3 -6 109.84
    -4 3 -7 1413.99
    -4 3 -8 15.21
    -4 3 -9 676.31
    -4 3 -10 230.03
    -4 3 -11 248.22
    -4 3 -12 88.99
    -4 3 -13 1709.38
    -4 3 -14 254.66
    -4 3 -15 182.14
    -4 3 -16 19.06
    -4 3 -17 525.98
    -4 3 -18 1.65
    -4 3 -19 547.82
    4 3 20 57.17
    -4 3 -20 119.69
    -4 3 -21 21.65
    -4 3 -22 18.79
    -4 3 -22 35.55
    -4 3 -23 526.06
    -4 3 -23 459.16
    -4 3 -24 42.15
    -4 3 -24 47.14
    -4 3 -25 56.09
    -4 3 -25 67.84
    -4 3 -26 103.8
    -4 3 -26 106.37
    -4 4 27 22.9
    -4 4 26 89.44
    -4 4 25 59.32
    -4 4 24 206.08
    -4 4 23 6.7
    -4 4 22 381.77
    4 4 -21 42.94
    -4 4 21 46.32
    4 4 -20 -2.88
    -4 4 20 -6.84
    4 4 -19 111.4
    -4 4 19 114.36
    4 4 -18 989.06
    -4 4 18 917.16
    4 4 -17 9.09
    -4 4 17 10.58
    4 4 -16 301.23
    -4 4 16 304.97
    -4 4 15 400.25
    4 4 -15 437.83
    4 4 -14 103.46
    -4 -4 14 116.74
    4 4 -14 101.98
    4 4 -13 4.66
    -4 4 13 2.82
    -4 -4 13 7.04
    4 4 -13 0.86
    -4 4 13 -5.73
    4 4 -12 1085.55
    4 4 -12 1131.7
    -4 -4 12 1180.88
    -4 4 12 1154.4
    -4 4 12 1087.49
    -4 -4 11 295.92
    4 4 -11 308.4
    -4 4 11 298.99
    4 4 -11 301.17
    -4 4 11 282.48
    -4 -4 10 52.93
    4 4 -10 53.67
    -4 4 10 35.42
    4 4 -10 59.66
    -4 -4 9 570.05
    -4 4 9 580.62
    4 4 -9 589.04
    4 4 -9 622
    -4 -4 8 1172.52
    -4 4 8 1175.05
    4 4 -8 1207.99
    4 4 -8 1266.06
    -4 -4 7 5.81
    4 4 -7 8.34
    4 4 -7 8.31
    -4 4 7 3.43
    -4 -4 6 477.62
    4 4 -6 512.12
    -4 4 6 534.84
    4 4 -6 537.51
    4 4 -5 491.27
    -4 4 5 530.43
    4 4 -5 522.26
    -4 -4 5 491.66
    4 4 -4 382.6
    -4 4 4 340.64
    4 4 -4 370.07
    -4 4 3 114.66
    4 4 -3 112.34
    4 4 -3 112.67
    -4 4 2 1377.07
    4 4 -2 1310.95
    -4 4 2 1301.21
    4 4 -2 1317.63
    -4 4 1 319.29
    4 4 -1 316.72
    -4 4 1 317.11
    4 4 -1 293.36
    4 4 0 10.31
    4 4 0 9.01
    -4 4 0 8.64
    -4 4 0 10.72
    -4 4 -1 282.98
    4 4 1 286
    -4 4 -1 275.34
    -4 4 -2 1937.95
    4 4 2 1885.24
    -4 4 -2 1895.63
    4 4 3 20.02
    -4 4 -3 21.73
    -4 4 -3 20.53
    -4 4 -4 1328.99
    -4 4 -4 1236.88
    -4 4 -5 428.57
    -4 4 -6 163.58
    -4 4 -7 23.64
    -4 4 -8 1589.65
    -4 4 -9 311.58
    -4 4 -10 112.33
    -4 4 -11 96.22
    -4 4 -12 252.15
    -4 4 -13 6.06
    -4 4 -14 972.4
    -4 4 -15 409.55
    -4 4 -16 38.6
    -4 4 -17 72.86
    -4 4 -18 513.8
    -4 4 -19 31.42
    -4 4 -20 83.84
    -4 4 -21 114.94
    -4 4 -22 237.96
    -4 4 -23 14.13
    -4 4 -24 383.38
    -4 4 -24 335.32
    -4 4 -25 32.4
    -4 4 -25 37.09
    -4 4 -26 11.67
    -4 5 25 4.41
    -4 5 24 60.78
    4 5 -23 220.82
    -4 5 23 239.23
    4 5 -22 55.8
    -4 5 22 62.99
    4 5 -21 144.83
    -4 5 21 130.42
    4 5 -20 179.44
    -4 5 20 207.43
    4 5 -19 146.6
    -4 5 19 141.65
    -4 5 18 26.42
    4 5 -18 29.6
    4 5 -17 691.92
    -4 5 17 698.81
    -4 5 16 36.19
    4 5 -16 44.74
    4 5 -15 8.11
    -4 5 15 -3.85
    4 5 -14 203.16
    4 5 -14 208.37
    -4 5 14 194.87
    4 5 -13 515.54
    4 5 -13 529.81
    -4 5 13 467.67
    -4 5 13 524.69
    -4 5 12 8.6
    4 5 -12 3.99
    4 5 -12 7.74
    -4 5 11 408.9
    4 5 -11 429.23
    4 5 -11 417.47
    -4 5 11 410.13
    -4 -5 10 381.36
    4 5 -10 394.29
    -4 5 10 386.57
    4 5 -10 398.21
    4 5 -9 444.4
    -4 -5 9 446.14
    -4 5 9 412.08
    4 5 -9 453.12
    -4 5 8 20.17
    4 5 -8 32.84
    4 5 -8 27.49
    4 5 -7 639.38
    -4 5 7 646.75
    4 5 -7 671.4
    4 5 -6 265.14
    -4 5 6 256.77
    4 5 -6 259.41
    4 5 -5 53.46
    4 5 -5 52.77
    -4 5 5 52.54
    4 5 -4 318.88
    4 5 -4 325.18
    -4 5 4 322.49
    4 5 -3 1273.21
    -4 5 3 1307.74
    -4 5 3 1305.25
    4 5 -3 1308.29
    -4 5 2 4.96
    4 5 -2 2.57
    4 5 -2 1.65
    -4 5 2 0.84
    -4 5 1 550.85
    4 5 -1 500.04
    -4 5 1 575.9
    4 5 -1 504.22
    -4 5 0 1144.55
    -4 5 0 1183.29
    4 5 0 1114.88
    4 5 0 1084.9
    -4 5 -1 545.53
    -4 5 -1 551.81
    4 5 1 597.06
    -4 5 -2 130.09
    -4 5 -2 132.69
    4 5 2 141.15
    -4 5 -3 523.87
    -4 5 -3 526.8
    4 5 3 554.32
    4 5 4 161.07
    -4 5 -4 145.98
    4 5 5 121.2
    -4 5 -5 153.06
    -4 5 -6 615.54
    -4 5 -7 1031.34
    -4 5 -8 2.05
    -4 5 -9 803.31
    -4 5 -10 258.33
    -4 5 -11 10.62
    -4 5 -12 184.51
    -4 5 -13 870.67
    -4 5 -14 178.77
    -4 5 -15 33.68
    -4 5 -16 113.77
    -4 5 -17 168.12
    -4 5 -18 4.73
    -4 5 -19 277.51
    -4 5 -20 158.78
    -4 5 -21 14.32
    -4 5 -22 87.14
    -4 5 -23 421.04
    -4 5 -24 61.14
    4 6 -24 145.36
    -4 6 24 141.58
    4 6 -23 9.28
    -4 6 23 3.06
    4 6 -22 271.89
    -4 6 22 272.23
    4 6 -21 129.39
    -4 6 21 140.52
    4 6 -20 -1.53
    -4 6 20 -7.29
    4 6 -19 239.65
    -4 6 19 199.38
    4 6 -18 475.78
    -4 6 18 424.19
    4 6 -17 23.85
    -4 6 17 21.61
    4 6 -16 83.56
    -4 6 16 65.23
    4 6 -15 154.28
    -4 6 15 162.5
    4 6 -15 156.26
    4 6 -14 123.34
    4 6 -14 122.61
    -4 6 14 115.01
    -4 6 13 19.22
    4 6 -13 23.98
    4 6 -13 20.39
    -4 6 13 18.39
    -4 6 12 596.97
    4 6 -12 629.14
    4 6 -12 598.7
    -4 6 12 572.62
    4 6 -11 112.42
    -4 6 11 116
    -4 6 11 105.23
    4 6 -11 121.66
    4 6 -10 35.56
    4 6 -10 35.77
    -4 6 10 37.03
    4 6 -9 270.28
    -4 6 9 264.94
    4 6 -9 293.6
    -4 6 8 529.15
    4 6 -8 569.19
    4 6 -8 558.05
    4 6 -7 34.02
    4 6 -7 46.32
    -4 6 7 36
    -4 6 6 183.05
    4 6 -6 178.29
    4 6 -6 192.66
    4 6 -5 772.73
    -4 6 5 774.31
    -4 6 5 761.36
    4 6 -5 789.98
    4 6 -4 188.57
    -4 6 4 152.61
    4 6 -4 204.76
    -4 6 4 169.52
    -4 6 3 118.97
    4 6 -3 126.15
    4 6 -3 104.63
    -4 6 3 113.1
    -4 6 2 1191.8
    -4 6 2 1147.19
    4 6 -2 1148.01
    -4 6 1 291.89
    4 6 -1 268.25
    -4 6 1 296.28
    4 6 0 8.03
    -4 6 0 3.47
    -4 6 0 8.66
    4 6 1 623.6
    -4 6 -1 629.79
    4 6 2 497.64
    -4 6 -2 496.1
    4 6 3 23.7
    -4 6 -3 18.47
    4 6 4 636.32
    -4 6 -4 639.28
    4 6 5 683.83
    -4 6 -5 689.9
    -4 6 -6 286.27
    4 6 6 337.56
    -4 6 -7 202.3
    -4 6 -8 864.17
    -4 6 -9 269.86
    -4 6 -10 20.51
    -4 6 -11 296.52
    -4 6 -12 244.82
    -4 6 -13 5.03
    -4 6 -14 357.9
    -4 6 -15 210.6
    -4 6 -16 91.1
    -4 6 -17 32.89
    -4 6 -18 362.57
    -4 6 -19 77.73
    -4 6 -20 46.42
    -4 6 -21 199.21
    -4 6 -22 151.87
    -4 6 -23 15.46
    4 7 -23 147.57
    -4 7 22 14.44
    4 7 -22 26.46
    4 7 -21 74.21
    -4 7 21 80.19
    -4 7 20 181.79
    4 7 -20 202.42
    4 7 -19 99.2
    -4 7 19 72.77
    4 7 -18 15.3
    -4 7 18 34.71
    4 7 -17 144.89
    -4 7 17 135.74
    4 7 -16 246.35
    -4 7 16 205.31
    4 7 -15 6.15
    4 7 -15 0.82
    -4 7 15 3.15
    4 7 -14 253.99
    4 7 -14 247.63
    -4 7 14 236.12
    4 7 -13 354.02
    4 7 -13 357.2
    -4 7 13 298.4
    -4 7 12 59.94
    4 7 -12 62.37
    4 7 -12 66.69
    -4 7 12 53.71
    4 7 -11 250.65
    -4 7 11 257.88
    -4 7 11 254.49
    4 7 -11 255.65
    -4 7 10 401.75
    4 7 -10 417.85
    -4 7 10 431.56
    4 7 -10 421.67
    -4 7 9 110.59
    4 7 -9 127.51
    4 7 -9 118.4
    4 7 -8 44.74
    4 7 -8 43.17
    -4 7 8 40.59
    -4 7 8 38.78
    -4 7 7 373.62
    -4 7 7 384.16
    4 7 -7 405.07
    -4 7 6 253.12
    -4 7 6 234.28
    4 7 -6 249.54
    4 7 -5 7.04
    -4 7 5 21.01
    -4 7 5 13.42
    -4 7 4 729.59
    -4 7 4 753.56
    4 7 -4 715.28
    -4 7 3 349.99
    -4 7 3 355.83
    4 7 -3 375.72
    -4 7 2 21.93
    4 7 -2 28.21
    4 7 -1 325.95
    -4 7 1 338.35
    4 7 0 717.87
    -4 7 0 704.91
    -4 7 -1 122.28
    4 7 1 149.31
    4 7 2 67.42
    -4 7 -2 66.81
    -4 7 -3 452.76
    4 7 3 453.67
    -4 7 -4 186.04
    4 7 4 198.68
    4 7 5 10.46
    -4 7 -5 13.5
    -4 7 -6 345.05
    4 7 6 373.52
    4 7 7 506.78
    -4 7 -7 440.6
    -4 7 -8 -2.07
    -4 7 -9 212.9
    -4 7 -10 379.84
    -4 7 -11 116.57
    -4 7 -12 155.65
    -4 7 -13 388.44
    -4 7 -14 145.86
    -4 7 -15 22.29
    -4 7 -16 257.26
    -4 7 -17 304.69
    -4 7 -18 1.98
    -4 7 -19 95.41
    -4 7 -20 168.09
    -4 7 -21 -3.78
    4 8 -22 94.06
    4 8 -21 195.26
    4 8 -20 4.64
    -4 8 20 -9.48
    4 8 -19 122.52
    -4 8 19 118.28
    4 8 -18 157.74
    -4 8 18 104.23
    4 8 -17 19.34
    -4 8 17 8.26
    4 8 -16 96.28
    -4 8 16 89.14
    -4 8 15 375.16
    4 8 -15 398.8
    4 8 -14 59.62
    -4 8 14 48.43
    4 8 -13 54.5
    -4 8 13 33.8
    -4 8 12 167.19
    -4 8 12 158.63
    4 8 -12 168.03
    -4 8 11 228.15
    -4 8 11 218.78
    -4 8 11 227.49
    4 8 -11 264.65
    4 8 -10 18.61
    -4 8 10 13.68
    -4 8 10 5.97
    -4 8 10 23.88
    -4 8 9 404.65
    -4 8 9 412.53
    -4 8 9 363.41
    4 8 -9 410.2
    -4 8 8 154.41
    -4 8 8 159.93
    4 8 -8 173.75
    4 8 -7 174.33
    -4 8 7 139.89
    -4 8 7 138.09
    4 8 -6 72.48
    -4 8 6 60.21
    -4 8 5 349.06
    4 8 -5 367.04
    4 8 -4 14.14
    -4 8 4 16.77
    4 8 -3 47.68
    -4 8 3 40.75
    -4 8 2 349.13
    4 8 -2 374.37
    4 8 -1 237.67
    -4 8 1 211.21
    4 8 0 9.13
    -4 8 0 1.76
    -4 8 -1 452.58
    4 8 1 459.72
    4 8 2 214.67
    -4 8 -2 191.48
    4 8 3 14.04
    -4 8 -3 5.23
    -4 8 -4 169.19
    4 8 4 173.64
    4 8 5 601.25
    -4 8 -5 547.67
    4 8 6 83.53
    -4 8 -6 88.31
    -4 8 -7 157.71
    4 8 7 147.57
    -4 8 -8 193.8
    4 8 8 214.52
    -4 8 -9 132.56
    -4 8 -10 18.94
    -4 8 -11 202.21
    -4 8 -12 161.28
    -4 8 -13 6.37
    -4 8 -14 131.74
    -4 8 -15 344.93
    -4 8 -16 19.01
    -4 8 -17 68.91
    -4 8 -18 131.7
    -4 8 -19 44.66
    -4 9 18 -1.77
    -4 9 17 91.12
    -4 9 16 162.66
    -4 9 15 -17.36
    4 9 -14 184.09
    -4 9 14 178.13
    4 9 -13 63.71
    -4 9 13 46.79
    4 9 -12 43.91
    -4 9 12 35.86
    -4 9 11 83.6
    4 9 -11 104.23
    -4 9 10 252.16
    4 9 -10 322.34
    -4 9 10 286.9
    -4 9 9 26.63
    4 9 -9 23.25
    -4 9 9 24.75
    -4 9 8 108.12
    -4 9 8 102.9
    4 9 -8 142.59
    -4 9 7 136.81
    4 9 -7 162.39
    -4 9 6 209.98
    4 9 -6 225.78
    4 9 -5 20.29
    -4 9 5 17.63
    -4 9 4 349.92
    4 9 -4 333.25
    4 9 -3 127.46
    -4 9 3 102.66
    -4 9 2 9.66
    4 9 -2 19.75
    4 9 -1 22.94
    -4 9 1 19.82
    -4 9 0 381.34
    4 9 0 340.48
    4 9 1 25.62
    -4 9 -1 13.83
    4 9 2 49.27
    -4 9 -2 52.94
    4 9 3 76.48
    -4 9 -3 68.8
    4 9 4 158.74
    -4 9 -4 144.39
    4 9 5 16.73
    -4 9 -5 4.19
    -4 9 -6 292.25
    4 9 6 284.46
    4 9 7 118.12
    -4 9 -7 108.47
    4 9 8 8.04
    -4 9 -8 9.08
    -4 9 -9 63.84
    -4 9 -10 274.17
    -4 9 -11 26.6
    -4 9 -12 97
    -4 9 -13 113.84
    -4 9 -14 87.43
    -4 9 -15 33.63
    -4 9 -16 267.92
    4 10 -14 16.44
    4 10 -13 46.93
    4 10 -12 30.87
    -4 10 11 197.58
    4 10 -11 206.36
    4 10 -10 1.66
    -4 10 10 -2.25
    4 10 -9 156.55
    -4 10 9 128.76
    4 10 -8 80.57
    -4 10 8 56.66
    4 10 -7 7.9
    -4 10 7 2.26
    4 10 -6 22.58
    -4 10 6 13.52
    4 10 -5 272.41
    4 10 -4 23.9
    -4 10 4 2.7
    -4 10 3 74.13
    4 10 -3 70.55
    4 10 -2 37.61
    -4 10 2 23.94
    -4 10 1 109.42
    4 10 -1 138.27
    4 10 0 4.8
    -4 10 0 3.61
    4 10 1 304.55
    -4 10 -1 265.59
    4 10 2 64.68
    -4 10 -2 48.98
    4 10 3 20.94
    -4 10 -3 1.78
    4 10 4 33.5
    -4 10 -4 28.16
    -4 10 -5 234.08
    4 10 5 277.88
    4 10 6 20.71
    -4 10 -6 -0.24
    4 10 7 68.75
    -4 10 -7 75.3
    -4 10 -8 77.89
    -4 10 -9 98.11
    -4 10 -10 10.98
    -4 10 -11 361.02
    -4 10 -12 47.87
    -4 10 -13 16.29
    -4 11 10 139.32
    -4 11 9 -2.47
    -4 11 8 67.66
    -4 11 7 2.08
    -4 11 6 169.49
    -4 11 5 -2.45
    -4 11 4 176.78
    -4 11 -5 8.28
    -4 11 -6 176.91
    -4 11 -7 17.25
    -4 11 -8 15.13
    5 0 -29 3.24
    -5 0 29 2.32
    -5 0 28 212.4
    5 0 -28 229.57
    5 0 -27 6.81
    -5 0 27 6.97
    -5 0 26 356.99
    5 0 -26 394.38
    5 0 -25 8.89
    -5 0 25 -2.16
    -5 0 24 737.36
    5 0 -24 749.87
    -5 0 23 4.26
    5 0 -23 -0.06
    -5 0 22 32.82
    5 0 -22 20.72
    5 0 -21 6.87
    -5 0 21 23.8
    5 0 -20 1624.83
    -5 0 20 1408.48
    5 0 -19 6.6
    -5 0 19 16.23
    -5 0 18 464.43
    5 0 -18 574.68
    5 0 -17 -5.36
    -5 0 17 18.34
    5 0 -16 304.36
    -5 0 16 249.4
    5 0 -15 2.36
    -5 0 15 19.89
    -5 0 14 1757.28
    -5 0 13 12.56
    -5 0 12 51.25
    -5 0 11 -10.33
    -5 0 10 2448.19
    -5 0 9 -2.8
    5 0 -8 431.38
    -5 0 8 437.57
    -5 0 7 1.12
    5 0 -7 1.35
    5 0 -6 1651.89
    -5 0 6 1537.07
    5 0 -5 1.91
    -5 0 5 2.15
    5 0 -4 2653.25
    -5 0 4 2496.27
    -5 0 3 2.34
    5 0 -3 1.77
    -5 0 2 40
    -5 0 1 3.33
    -5 0 0 1534.03
    -5 0 -1 -1.59
    -5 0 -1 -0.17
    -5 0 -2 1353.35
    5 0 2 1291.96
    -5 0 -2 1321.84
    -5 0 -3 2.28
    -5 0 -3 2.95
    -5 0 -4 228.59
    5 0 4 247.39
    -5 0 -4 224.25
    5 0 5 3
    -5 0 -5 0.47
    -5 0 -5 1.37
    -5 0 -6 2974.65
    -5 0 -6 3002.43
    -5 0 -7 0.42
    -5 0 -7 5.18
    5 0 8 280.55
    -5 0 -8 262.81
    -5 0 -8 235.32
    -5 0 -9 -0.45
    5 0 9 7.33
    -5 0 -9 0.03
    -5 0 -10 498.36
    5 0 10 514.87
    -5 0 -10 461.26
    -5 0 -11 4.73
    -5 0 -11 -0.47
    5 0 11 -0.38
    5 0 12 456.38
    -5 0 -12 419.65
    -5 0 -12 420.75
    -5 0 -13 1.66
    -5 0 -13 -0.32
    5 0 13 -3.06
    -5 0 -14 20.18
    5 0 14 21.4
    -5 0 -14 16.19
    5 0 15 3.43
    -5 0 -15 -1.38
    -5 0 -15 4.5
    -5 0 -16 1314.52
    5 0 16 1410.45
    -5 0 -16 1347.95
    -5 0 -17 2.25
    5 0 17 7.55
    -5 0 -17 6.93
    5 0 18 60.64
    -5 0 -18 41.63
    -5 0 -18 44.48
    5 0 19 -9.09
    -5 0 -19 -1.02
    -5 0 -20 411.63
    5 0 20 440.78
    -5 0 -20 428.02
    -5 0 -21 -1.2
    5 0 21 3
    -5 0 -21 -0.48
    -5 0 -22 802.05
    -5 0 -22 733.49
    -5 0 -23 5.4
    -5 0 -23 19.48
    -5 0 -24 59.33
    -5 0 -24 71.66
    -5 0 -25 3.52
    -5 0 -25 -3.65
    -5 0 -26 300.86
    -5 0 -26 307.35
    -5 0 -27 7.53
    5 1 -29 490.37
    5 -1 -29 447.97
    -5 1 29 423.36
    5 -1 -28 26.85
    -5 1 28 29.62
    5 1 -28 35.89
    -5 1 27 -5.22
    5 -1 -27 8.72
    5 1 -27 12.76
    5 -1 -26 10.67
    -5 -1 26 0.57
    5 1 -26 13.65
    -5 1 26 15.07
    5 -1 -25 729.15
    -5 -1 25 641.81
    -5 1 25 677.54
    5 1 -25 680.82
    5 1 -24 7.02
    5 -1 -24 17.35
    -5 1 24 20.47
    -5 -1 24 26.49
    5 1 -23 272.54
    -5 -1 23 262.13
    -5 1 23 294.4
    5 -1 -23 322.7
    5 -1 -22 8.33
    5 1 -22 4.96
    -5 1 22 1.02
    -5 -1 22 -1.89
    -5 1 21 212.67
    5 1 -21 208
    5 -1 -21 228.08
    5 -1 -20 7.89
    -5 1 20 20.2
    -5 1 19 1265.01
    -5 -1 19 1207.86
    5 -1 -18 20.9
    -5 -1 18 -0.28
    -5 1 18 24.26
    -5 1 17 13.11
    5 -1 -17 18.49
    -5 -1 17 -6.67
    5 -1 -16 33.46
    -5 1 16 38.72
    -5 -1 16 11.57
    -5 -1 15 1053.91
    5 -1 -15 1105.48
    -5 1 15 1056.21
    -5 -1 14 21.65
    -5 1 14 27.29
    5 -1 -14 28.25
    -5 -1 13 678.17
    -5 1 13 679.14
    -5 1 12 4.92
    -5 -1 12 4.67
    5 -1 -12 6.45
    -5 -1 11 694.24
    -5 1 11 719.01
    -5 -1 10 2.63
    -5 1 10 10.75
    5 -1 -10 0.99
    5 -1 -9 2228.54
    -5 -1 9 2205.23
    -5 1 9 2264.12
    -5 -1 8 64.42
    -5 1 8 74.74
    5 -1 -8 65.8
    -5 -1 7 26.72
    -5 1 7 17.2
    5 -1 -7 32.35
    5 -1 -6 67.19
    -5 -1 6 68.68
    -5 1 6 57.41
    -5 -1 5 2109.11
    -5 1 5 2098.94
    -5 1 4 17.12
    -5 -1 4 27.66
    5 -1 -4 19.41
    5 -1 -3 2861.49
    -5 -1 3 2847.86
    -5 1 3 2806.7
    5 -1 -2 67.17
    -5 -1 2 54.97
    -5 1 2 60.83
    5 -1 -1 719.51
    -5 -1 1 668.53
    -5 1 1 687.19
    -5 -1 0 4.77
    5 -1 0 4.03
    -5 1 0 2.56
    -5 1 0 6.96
    -5 -1 -1 2036.67
    5 -1 1 2021.67
    -5 1 -1 2052.13
    -5 1 -1 2057.5
    -5 1 -1 2027.9
    -5 -1 -1 1919.84
    -5 1 -2 128.52
    5 -1 2 126.75
    -5 1 -2 128.36
    -5 1 -2 129.46
    -5 -1 -2 117.34
    -5 -1 -2 106.46
    -5 1 -3 169
    5 -1 3 142.62
    -5 -1 -3 172.26
    -5 1 -3 160.68
    -5 1 -3 169.79
    5 -1 4 71.61
    -5 -1 -4 94.28
    -5 1 -4 87.43
    -5 1 -4 84.47
    -5 1 -4 85.66
    -5 -1 -5 946.29
    -5 1 -5 984.26
    5 -1 6 1.29
    -5 1 -6 6.55
    -5 -1 -6 9.64
    -5 1 -6 8.11
    5 -1 7 1178.92
    -5 1 -7 1173.07
    -5 -1 -7 1092.07
    -5 -1 -7 1206.21
    -5 1 -7 1232.64
    -5 -1 -8 71.35
    5 -1 8 75.1
    -5 -1 -8 72.61
    -5 1 -8 76.9
    -5 1 -8 86.23
    -5 1 -9 71.58
    -5 -1 -9 69.2
    5 -1 9 63.74
    -5 1 -9 62.2
    -5 -1 -9 51.88
    -5 1 -10 6.86
    -5 -1 -10 6.82
    5 -1 10 -4.49
    -5 1 -10 6.27
    -5 -1 -10 6.43
    -5 -1 -11 1235.1
    -5 1 -11 1335.99
    -5 -1 -11 1314.27
    -5 1 -11 1327.64
    -5 1 -12 8.14
    5 -1 12 5.89
    -5 -1 -12 2.73
    -5 -1 -12 4.51
    5 1 12 3.67
    -5 1 -12 10.65
    5 -1 13 277.82
    -5 -1 -13 226.55
    5 1 13 233.68
    -5 -1 -13 239.15
    -5 1 -13 255.89
    5 -1 14 7.64
    -5 -1 -14 5.48
    -5 -1 -14 6.3
    5 1 14 15.08
    -5 1 -14 4.69
    -5 1 -14 10.38
    5 -1 15 1059.66
    -5 1 -15 981.05
    -5 -1 -15 851.5
    5 1 15 874.32
    -5 1 -15 973.13
    -5 -1 -15 935.59
    5 -1 16 37.43
    5 1 16 29.19
    -5 -1 -16 25.22
    -5 1 -16 34.38
    -5 -1 -16 31.83
    -5 1 -16 40.39
    5 -1 17 537.86
    -5 -1 -17 460.79
    5 1 17 479.12
    -5 1 -17 540.35
    -5 -1 -17 492.35
    -5 1 -17 509.48
    -5 -1 -18 19.81
    -5 -1 -18 14.39
    5 1 18 24.26
    -5 1 -18 10.28
    -5 1 -18 31.9
    5 -1 18 19.66
    -5 -1 -19 0.02
    5 1 19 3.86
    -5 -1 -19 4.84
    -5 1 -19 6.29
    -5 1 -19 14.54
    -5 -1 -20 7.76
    -5 1 -20 21.17
    5 1 20 12.5
    -5 -1 -20 16.5
    -5 1 -20 17.18
    5 1 21 766.01
    -5 -1 -21 810.36
    -5 1 -21 785.48
    -5 1 -21 800.46
    -5 -1 -21 763.6
    -5 -1 -22 11.22
    -5 1 -22 12.23
    -5 1 -22 18.52
    -5 -1 -22 2.8
    -5 -1 -23 171.59
    -5 1 -23 184.87
    -5 1 -23 173.79
    -5 -1 -24 6.5
    -5 1 -24 15.89
    -5 1 -24 7.35
    -5 -1 -25 346.32
    -5 1 -25 305.58
    -5 1 -25 331.87
    -5 1 -26 10.96
    -5 1 -26 7.75
    -5 -1 -26 -0.57
    -5 -1 -27 369.34
    -5 1 -27 340.66
    -5 1 -27 381.53
    -5 1 -28 -3.34
    5 2 -29 9.95
    5 2 -28 139.99
    -5 2 28 117.18
    5 2 -27 22.13
    -5 2 27 38.88
    5 -2 -27 24.69
    5 -2 -26 139.81
    5 2 -26 147.61
    -5 2 26 153.26
    5 2 -25 -2.61
    5 -2 -25 -4.35
    -5 2 25 6.49
    -5 2 24 420.03
    5 -2 -24 430.85
    5 -2 -23 36.2
    -5 -2 23 27.65
    5 -2 -22 3.43
    -5 -2 22 8.31
    -5 2 22 8.04
    -5 -2 21 21.97
    -5 2 21 28.63
    5 -2 -21 8.79
    5 -2 -20 581.22
    -5 -2 20 597.07
    -5 2 20 617.78
    -5 -2 19 10.68
    5 -2 -19 20.11
    -5 -2 18 563.5
    -5 2 18 580.94
    5 -2 -17 121.36
    -5 -2 17 144.8
    -5 2 17 156.77
    5 -2 -16 419.12
    -5 -2 16 481.01
    -5 2 16 483.72
    5 -2 -15 99.04
    -5 -2 15 94.85
    -5 2 15 110.56
    5 -2 -14 1096.86
    -5 -2 14 1125.58
    -5 2 14 1151.11
    5 -2 -13 3.37
    -5 -2 13 6.66
    -5 2 13 7.47
    5 -2 -12 120.47
    -5 -2 12 119.02
    -5 2 12 133.14
    -5 2 11 57.62
    5 -2 -11 59.44
    -5 -2 11 49.53
    -5 2 11 40.68
    -5 -2 10 1449.14
    -5 2 10 1485.71
    -5 2 9 36.3
    -5 -2 9 42.78
    -5 -2 8 965.21
    -5 2 8 1010.92
    -5 -2 7 113.44
    -5 2 7 109.67
    -5 -2 6 44.37
    -5 2 6 50.16
    -5 -2 5 108.18
    -5 2 5 81.23
    -5 -2 4 3245.33
    -5 2 4 3245.34
    -5 -2 3 139.96
    -5 2 3 137.29
    -5 2 2 51.65
    -5 -2 2 44.7
    -5 -2 1 104.14
    -5 2 1 121.54
    -5 -2 0 2809.69
    -5 2 0 2861.76
    -5 2 0 2881.98
    -5 2 -1 100.03
    -5 -2 -1 80.13
    -5 2 -1 91.85
    -5 2 -2 1807.67
    -5 -2 -2 1694.7
    -5 2 -2 1780.53
    -5 2 -3 537.7
    -5 2 -3 516.13
    -5 -2 -4 13.47
    -5 2 -4 9.93
    -5 2 -4 9.82
    -5 -2 -5 147.11
    -5 2 -5 133.98
    -5 -2 -6 2788.07
    -5 2 -6 2792.52
    -5 -2 -7 78.76
    -5 2 -7 83.21
    -5 -2 -8 164.15
    -5 2 -8 172.61
    -5 -2 -9 31.44
    -5 2 -9 37.5
    -5 -2 -10 911.49
    -5 2 -10 830.15
    -5 -2 -11 2.04
    -5 2 -11 6.64
    -5 -2 -12 1136.63
    -5 2 -12 1090.86
    -5 -2 -13 38.14
    -5 2 -13 27.97
    -5 2 -14 64.76
    -5 -2 -14 61.95
    -5 2 -15 23.49
    -5 -2 -15 33.15
    -5 -2 -16 910.05
    -5 2 -16 966.45
    -5 2 -16 880.23
    -5 2 -17 33.04
    -5 2 -17 10
    5 2 17 7.03
    -5 -2 -17 22.18
    -5 -2 -17 13.82
    5 2 18 133.98
    -5 2 -18 195.03
    -5 2 -18 166.39
    -5 -2 -18 139.7
    -5 2 -19 10.32
    -5 2 -19 26.15
    -5 -2 -19 11.94
    5 2 19 16.28
    5 2 20 255.01
    -5 -2 -20 272.76
    -5 2 -20 279.89
    -5 2 -20 278.14
    -5 -2 -21 -3.86
    -5 2 -21 5.42
    5 2 21 3.04
    -5 2 -21 19.81
    -5 2 -22 527.13
    -5 2 -22 552.07
    -5 2 -23 51.5
    -5 2 -23 50.92
    -5 2 -24 8.62
    -5 2 -24 24.79
    -5 2 -25 30.27
    -5 2 -25 28.76
    -5 2 -26 450.04
    -5 2 -26 503.37
    -5 2 -27 36.96
    5 3 -28 28.23
    5 3 -27 -6.91
    -5 3 27 26.22
    -5 3 26 79.96
    -5 3 25 446.31
    -5 3 24 15.56
    -5 3 23 273.31
    -5 3 22 37.12
    -5 3 21 185.67
    -5 3 20 94.12
    -5 3 19 460.88
    -5 -3 19 442.84
    -5 -3 18 66.33
    -5 3 18 51.78
    -5 -3 17 -0.77
    -5 3 17 1.06
    -5 -3 16 92.24
    -5 3 16 77.41
    -5 -3 15 564.22
    -5 3 15 524.08
    -5 -3 14 21.74
    -5 3 14 8.65
    5 3 -13 813.84
    -5 -3 13 849.76
    -5 3 13 845.64
    -5 -3 12 151.97
    5 3 -12 136.7
    -5 3 12 152.08
    -5 -3 11 449.9
    -5 3 11 429.44
    5 3 -11 456.81
    -5 -3 10 102.99
    -5 3 10 86.62
    5 3 -10 103.85
    -5 -3 9 1569.68
    -5 3 9 1551.38
    5 3 -9 1624.47
    -5 -3 8 73.11
    -5 3 8 79.65
    5 3 -8 60.62
    5 3 -7 7.69
    -5 -3 7 8.52
    -5 3 7 13.77
    -5 -3 6 355.94
    -5 3 6 363.48
    5 3 -6 382.01
    -5 -3 5 2081.67
    -5 3 5 2086.69
    5 3 -4 17.21
    -5 -3 4 16.59
    -5 3 4 5.48
    -5 -3 3 1037.08
    -5 3 3 1082.22
    5 3 -3 1085.15
    -5 3 2 190.82
    -5 -3 2 166.77
    -5 3 1 192.63
    -5 3 1 201.55
    -5 3 0 73.63
    -5 3 0 69.24
    -5 3 -1 3507.65
    -5 3 -1 3651.37
    -5 3 -2 4.05
    -5 3 -2 -0.44
    -5 3 -3 369.91
    -5 3 -3 372.64
    -5 3 -4 134.91
    -5 3 -4 133.63
    -5 3 -5 779.74
    -5 3 -5 829.06
    -5 3 -6 143.83
    -5 3 -7 1301.32
    -5 3 -8 123.86
    -5 3 -9 133.63
    -5 3 -10 122.54
    -5 3 -11 1008.75
    -5 3 -12 165.02
    -5 3 -13 317.86
    -5 3 -14 195.38
    -5 3 -15 698.12
    -5 3 -16 35.03
    -5 3 -17 509.27
    -5 3 -18 118.02
    -5 3 -19 21.12
    -5 3 -20 11.78
    5 3 20 -2.19
    -5 3 -20 9.34
    5 3 21 600.97
    -5 3 -21 666.25
    -5 3 -21 631.13
    -5 3 -22 20.63
    -5 3 -22 1.52
    -5 3 -23 119.64
    -5 3 -23 137.56
    -5 3 -24 97.96
    -5 3 -24 97.71
    -5 3 -25 158.14
    -5 3 -25 151.21
    -5 3 -26 13.95
    -5 3 -26 17.64
    -5 4 26 100.45
    -5 4 25 33.21
    -5 4 24 318.17
    -5 4 23 137.56
    -5 4 22 22.28
    -5 4 21 85.07
    -5 4 20 482.24
    -5 4 19 -6.51
    -5 4 18 195.19
    -5 4 17 199.29
    -5 4 16 257.11
    5 4 -16 263.72
    5 4 -15 25.18
    -5 -4 15 28.13
    -5 4 15 31.61
    -5 -4 14 863.5
    5 4 -14 824.84
    -5 4 14 786.62
    -5 -4 13 110.87
    5 4 -13 90.79
    5 4 -13 109.12
    -5 4 13 114.6
    5 4 -12 48.82
    -5 -4 12 49.3
    5 4 -12 46.66
    -5 4 12 37.76
    -5 4 12 38.78
    -5 -4 11 285.81
    -5 4 11 274.45
    5 4 -11 286.18
    5 4 -11 267.45
    -5 -4 10 1075.86
    -5 4 10 999.77
    5 4 -10 1087.24
    5 4 -10 1030.8
    -5 -4 9 3.34
    5 4 -9 12.06
    5 4 -9 5.25
    -5 4 9 2.95
    -5 -4 8 583.4
    5 4 -8 579.34
    -5 4 8 570.72
    5 4 -8 614.43
    -5 -4 7 54.5
    5 4 -7 57.76
    5 4 -7 58.4
    -5 4 7 51.61
    -5 -4 6 477.97
    5 4 -6 494.45
    -5 4 6 449.58
    5 4 -6 515.53
    5 4 -5 68.53
    5 4 -5 68.39
    -5 -4 5 65.18
    -5 4 5 73.93
    -5 4 4 1938.99
    5 4 -4 2029.57
    -5 4 3 190.18
    5 4 -3 193.09
    -5 4 2 146.41
    5 4 -2 129.42
    -5 4 2 153.36
    -5 4 1 769.09
    5 4 -1 750.32
    -5 4 1 759.05
    -5 4 0 941.95
    5 4 0 938.33
    -5 4 0 921.05
    -5 4 -1 33.28
    5 4 1 33.77
    -5 4 -1 32.63
    -5 4 -2 1028.45
    -5 4 -2 1021.65
    -5 4 -3 368.83
    -5 4 -3 391.27
    -5 4 -4 120.78
    -5 4 -4 133.49
    -5 4 -5 93.36
    -5 4 -5 110.24
    -5 4 -6 1312.71
    -5 4 -7 67.97
    -5 4 -8 61.94
    -5 4 -9 377.98
    -5 4 -10 619.81
    -5 4 -11 16.74
    -5 4 -12 629.75
    -5 4 -13 154.02
    -5 4 -14 5.79
    -5 4 -15 158.94
    -5 4 -16 779.46
    -5 4 -17 59.55
    -5 4 -18 164.76
    -5 4 -19 119.14
    -5 4 -20 286.75
    -5 4 -21 12.02
    -5 4 -22 562.03
    -5 4 -23 122.89
    -5 4 -23 130.37
    -5 4 -24 11.19
    -5 4 -24 -2.16
    -5 4 -25 29.99
    -5 4 -25 44.3
    -5 5 25 198.31
    -5 5 24 17.3
    -5 5 23 101.66
    -5 5 22 152.34
    -5 5 21 115.16
    -5 5 20 11.96
    5 5 -19 432.59
    -5 5 19 395.24
    5 5 -18 62.26
    -5 5 18 71.4
    5 5 -17 5.27
    -5 5 17 -4.53
    -5 5 16 71.81
    5 5 -16 87.72
    5 5 -15 415.17
    -5 5 15 408.27
    5 5 -14 10.12
    5 5 -14 9.4
    -5 5 14 0.77
    5 5 -13 235.11
    -5 5 13 227.19
    5 5 -13 219.22
    -5 5 12 333.3
    5 5 -12 353.02
    -5 5 12 346.38
    5 5 -12 370.93
    -5 -5 11 402.02
    5 5 -11 374.75
    -5 5 11 402.02
    5 5 -11 385.37
    -5 -5 10 228.32
    5 5 -10 228.78
    5 5 -10 235.59
    -5 5 10 214.94
    -5 -5 9 1118.66
    5 5 -9 1106.36
    -5 5 9 1166.28
    5 5 -9 1183.18
    5 5 -8 229.36
    -5 5 8 231.03
    5 5 -8 235.7
    -5 -5 8 229.35
    5 5 -7 5.11
    5 5 -7 9.79
    -5 5 7 4.73
    5 5 -6 368.52
    5 5 -6 345.3
    -5 5 6 363.84
    -5 5 5 908.05
    5 5 -5 893.6
    5 5 -5 955.21
    5 5 -4 31.5
    5 5 -4 24.41
    -5 5 4 33.4
    -5 5 3 697.48
    5 5 -3 672.69
    5 5 -3 685.76
    -5 5 3 722.36
    -5 5 2 339.39
    5 5 -2 334.91
    5 5 -2 352.56
    -5 5 2 356.24
    -5 5 1 241.82
    5 5 -1 253.68
    -5 5 1 269.49
    -5 5 0 352.44
    5 5 0 346.96
    -5 5 0 338.05
    -5 5 -1 749.53
    5 5 1 765.99
    -5 5 -1 772.63
    -5 5 -2 102.63
    5 5 2 108.17
    -5 5 -2 98.06
    -5 5 -3 54.51
    5 5 3 52.07
    -5 5 -3 50.25
    -5 5 -4 343.81
    -5 5 -5 533.83
    -5 5 -6 33.7
    -5 5 -7 715.13
    -5 5 -8 672.16
    -5 5 -9 12.46
    -5 5 -10 134.21
    -5 5 -11 956.55
    -5 5 -12 62
    -5 5 -13 96.84
    -5 5 -14 341.36
    -5 5 -15 428.72
    -5 5 -16 0.86
    -5 5 -17 418.68
    -5 5 -18 250.17
    -5 5 -19 12.75
    -5 5 -20 81.2
    -5 5 -21 318.13
    -5 5 -22 36.55
    -5 5 -23 96.85
    -5 5 -24 38.88
    -5 6 23 117.83
    -5 6 22 8.92
    5 6 -21 72.44
    -5 6 21 64.85
    5 6 -20 199.89
    -5 6 20 199.38
    5 6 -19 0.79
    -5 6 19 -10.45
    5 6 -18 172.45
    -5 6 18 152.87
    -5 6 17 311.81
    5 6 -17 316.12
    5 6 -16 78.24
    -5 6 16 64.38
    5 6 -15 18.27
    -5 6 15 15.89
    5 6 -14 315.47
    -5 6 14 293.25
    5 6 -14 296.43
    5 6 -13 158.04
    -5 6 13 149.08
    5 6 -13 159.01
    5 6 -12 4.72
    5 6 -12 7.98
    -5 6 12 2.07
    -5 6 12 -2.75
    5 6 -11 350.4
    -5 6 11 348.3
    5 6 -11 366.17
    5 6 -10 413.54
    -5 6 10 387.86
    5 6 -10 425.1
    5 6 -9 51.41
    5 6 -9 51.26
    -5 6 9 46.15
    5 6 -8 332.38
    -5 6 8 367.04
    5 6 -8 367.62
    5 6 -7 237.66
    -5 6 7 236.6
    5 6 -7 247.72
    5 6 -6 104.2
    5 6 -6 99.96
    -5 6 6 99.65
    -5 6 5 487.61
    5 6 -5 516.3
    -5 6 5 462.4
    -5 6 4 890.75
    5 6 -4 906.81
    -5 6 4 901.59
    -5 6 3 396.93
    5 6 -3 398.52
    -5 6 3 407.37
    -5 6 2 208.53
    -5 6 2 193.75
    5 6 -2 184.18
    -5 6 1 282.15
    5 6 -1 287.21
    -5 6 1 280.81
    5 6 0 589.51
    -5 6 0 577.68
    -5 6 0 608.45
    5 6 1 4.64
    -5 6 -1 1.56
    -5 6 -2 762.38
    5 6 2 708.43
    -5 6 -3 747.14
    5 6 3 709.24
    5 6 4 52.35
    -5 6 -4 25.26
    -5 6 -5 71.74
    -5 6 -6 789.74
    -5 6 -7 119.12
    -5 6 -8 45.94
    -5 6 -9 687.18
    -5 6 -10 216.69
    -5 6 -11 20.91
    -5 6 -12 328.27
    -5 6 -13 252.6
    -5 6 -14 40.19
    -5 6 -15 86.13
    -5 6 -16 367.66
    -5 6 -17 49.05
    -5 6 -18 119.1
    -5 6 -19 268.04
    -5 6 -20 137.44
    -5 6 -21 6.22
    -5 6 -22 247.59
    -5 7 22 176.74
    5 7 -21 32.76
    -5 7 21 43.33
    5 7 -20 44.81
    -5 7 20 42.05
    -5 7 19 97.58
    5 7 -19 123.63
    5 7 -18 173.02
    -5 7 18 147.24
    5 7 -17 10.73
    -5 7 17 5.67
    5 7 -16 186.92
    -5 7 16 175.29
    5 7 -15 160.5
    -5 7 15 182.65
    5 7 -14 11.93
    5 7 -14 15.2
    -5 7 14 7.05
    5 7 -13 309.67
    -5 7 13 312.8
    5 7 -13 328.96
    5 7 -12 260.59
    -5 7 12 271.17
    5 7 -12 292.35
    5 7 -11 7.97
    -5 7 11 6.69
    -5 7 11 7.48
    5 7 -10 87.17
    -5 7 10 93.2
    -5 7 9 338.36
    5 7 -9 389.68
    -5 7 8 236.86
    5 7 -8 221.65
    -5 7 8 194.77
    5 7 -7 32.35
    -5 7 7 39.24
    -5 7 7 42.16
    -5 7 6 514.48
    5 7 -6 537.13
    -5 7 6 470.46
    -5 7 5 301.36
    5 7 -5 347.34
    -5 7 5 299.47
    5 7 -4 16.86
    -5 7 4 16.21
    -5 7 4 7.58
    5 7 -3 250.86
    -5 7 3 267.35
    5 7 -2 403.55
    -5 7 2 372
    5 7 -1 72.41
    -5 7 1 54.24
    5 7 0 150.5
    -5 7 0 159.2
    5 7 1 565.93
    -5 7 -1 555.66
    -5 7 -2 213.9
    5 7 2 199.94
    5 7 3 108.12
    -5 7 -3 125.25
    5 7 4 565.72
    -5 7 -4 544.68
    5 7 5 275.2
    -5 7 -5 270.41
    -5 7 -6 0.54
    -5 7 -7 437.28
    -5 7 -8 237.05
    -5 7 -9 14.59
    -5 7 -10 194.18
    -5 7 -11 362.41
    -5 7 -12 101.94
    -5 7 -13 57
    -5 7 -14 464.02
    -5 7 -15 117.46
    -5 7 -16 4.83
    -5 7 -17 207.35
    -5 7 -18 209.69
    -5 7 -19 40.95
    -5 7 -20 103.69
    -5 8 20 93.21
    -5 8 19 -0.48
    -5 8 18 55.11
    -5 8 17 230.97
    -5 8 16 41.91
    -5 8 15 89.61
    5 8 -14 153.04
    -5 8 14 138.19
    -5 8 13 190.69
    5 8 -13 207.07
    5 8 -12 16.88
    -5 8 12 6.99
    -5 8 11 356.43
    5 8 -11 339.67
    -5 8 11 314.53
    -5 8 11 335.89
    -5 8 10 137.67
    5 8 -10 176.79
    -5 8 10 166.48
    -5 8 10 143.23
    5 8 -9 35.73
    -5 8 9 25.91
    -5 8 9 24.22
    5 8 -8 67.43
    -5 8 8 88.78
    -5 8 8 75.05
    5 8 -7 352.5
    -5 8 7 333.73
    5 8 -6 16.37
    -5 8 6 16.77
    5 8 -5 151.44
    -5 8 5 135.06
    5 8 -4 263.19
    -5 8 4 227.78
    -5 8 3 188.18
    5 8 -3 193.68
    5 8 -2 60.63
    -5 8 2 60.79
    -5 8 1 364.96
    5 8 -1 356.34
    5 8 0 256.08
    -5 8 0 242
    5 8 1 7.45
    -5 8 -1 6.74
    5 8 2 183.08
    -5 8 -2 201.02
    5 8 3 324.96
    -5 8 -3 298.94
    5 8 4 27.8
    -5 8 -4 16.4
    5 8 5 140.7
    -5 8 -5 136.17
    -5 8 -6 204.08
    -5 8 -7 116.09
    -5 8 -8 21.64
    -5 8 -9 337.75
    -5 8 -10 110.72
    -5 8 -11 5.77
    -5 8 -12 148.97
    -5 8 -13 351.68
    -5 8 -14 17.14
    -5 8 -15 205.56
    -5 8 -16 144.97
    -5 8 -17 28.66
    -5 8 -18 1.46
    -5 9 18 184.11
    -5 9 17 5.84
    -5 9 16 159.1
    -5 9 15 78.64
    -5 9 14 -6.84
    5 9 -13 6.02
    -5 9 13 7.13
    -5 9 13 0.45
    5 9 -12 343.76
    -5 9 12 264.85
    5 9 -11 17.16
    -5 9 11 3.75
    -5 9 11 6.84
    5 9 -10 91.12
    -5 9 10 79.06
    -5 9 10 85.16
    -5 9 9 148.69
    5 9 -9 174.47
    -5 9 9 153.05
    5 9 -8 140.76
    -5 9 8 112.99
    5 9 -7 7.71
    -5 9 7 7.21
    5 9 -6 325.05
    -5 9 6 262.24
    5 9 -5 75.66
    -5 9 5 60.15
    5 9 -4 7.22
    -5 9 4 7.06
    5 9 -3 151.82
    -5 9 3 131.3
    5 9 -2 383.89
    -5 9 2 326.36
    5 9 -1 131.5
    -5 9 1 91.22
    5 9 0 89.46
    -5 9 0 75.56
    5 9 1 32.54
    -5 9 -1 37.2
    5 9 2 130.52
    -5 9 -2 119.42
    5 9 3 72.01
    -5 9 -3 69.98
    5 9 4 429.47
    -5 9 -4 423.08
    5 9 5 121.77
    -5 9 -5 79.53
    -5 9 -6 -0.42
    -5 9 -7 95.42
    -5 9 -8 205.23
    -5 9 -9 4.99
    -5 9 -10 155.05
    -5 9 -11 91.56
    -5 9 -12 90.16
    -5 9 -13 12.54
    -5 9 -14 276.89
    -5 9 -15 30.88
    5 10 -13 131.15
    5 10 -12 11.44
    5 10 -11 183.74
    5 10 -10 112.18
    -5 10 10 92
    5 10 -9 -2.44
    -5 10 9 -5.74
    5 10 -8 13.04
    -5 10 8 -3.84
    -5 10 7 263.08
    5 10 -7 313.45
    -5 10 7 271.37
    5 10 -6 17.5
    -5 10 6 2.33
    5 10 -5 107.71
    -5 10 5 85.2
    5 10 -4 58.7
    -5 10 4 50.29
    5 10 -3 114.66
    -5 10 3 122.54
    5 10 -2 16.47
    -5 10 2 30.76
    5 10 -1 318.43
    -5 10 1 282.62
    5 10 0 49.23
    -5 10 0 36.62
    5 10 1 15.45
    -5 10 -1 5.98
    5 10 2 45.92
    -5 10 -2 52.46
    5 10 3 281.71
    -5 10 -3 253.4
    5 10 4 14.83
    -5 10 -4 15.16
    5 10 5 111.9
    -5 10 -5 131.93
    -5 10 -6 52.66
    -5 10 -7 93.04
    -5 10 -8 19.61
    -5 10 -9 224.01
    -5 10 -10 24.37
    -5 10 -11 11.22
    -5 11 8 78.08
    -5 11 7 -3.66
    -5 11 6 149.65
    -5 11 5 7.81
    -5 11 -1 18.58
    -5 11 -2 86.98
    -5 11 -3 24.99
    -5 11 -4 171.61
    -5 11 -5 12.15
    -5 11 -6 2.2
    -6 0 29 9.5
    -6 0 28 60.97
    6 0 -27 7.63
    -6 0 27 -0.83
    -6 0 26 546.82
    6 0 -26 581.82
    6 0 -25 2.18
    -6 0 25 -13.48
    6 0 -24 1.54
    -6 0 24 -3.01
    -6 0 23 -21.24
    6 0 -23 7.4
    -6 0 22 1091.88
    6 0 -22 1326.03
    -6 0 21 -6.58
    6 0 -21 6.21
    -6 0 20 495.58
    6 0 -20 636.65
    -6 0 19 -8.49
    6 0 -19 10.9
    6 0 -18 100.36
    -6 0 18 63.76
    6 0 -17 4.31
    -6 0 17 -20.09
    -6 0 16 1353.2
    6 0 -16 1686.53
    6 0 -15 6.9
    -6 0 15 -15.41
    -6 0 14 79.32
    -6 0 13 -16.51
    -6 0 12 2154.54
    -6 0 11 -1.27
    -6 0 10 1613.67
    6 0 -9 4.06
    -6 0 9 -3.33
    6 0 -8 213.9
    -6 0 8 205.46
    6 0 -7 1.16
    -6 0 7 7.42
    6 0 -6 2652
    -6 0 6 2474.58
    6 0 -5 3.49
    -6 0 5 8.41
    6 0 -4 866.91
    -6 0 4 811.64
    6 0 -3 3.12
    -6 0 3 7.48
    -6 0 2 2495.51
    6 0 -2 2344.28
    -6 0 1 -0.08
    6 0 -1 6.23
    -6 0 0 1722.13
    6 0 0 1358.96
    -6 0 -1 -3.81
    6 0 1 4.34
    -6 0 -1 -0.66
    -6 0 -2 30.32
    6 0 2 42.92
    -6 0 -2 40.55
    -6 0 -3 0.11
    6 0 3 2.69
    -6 0 -3 2.38
    6 0 4 2088.66
    -6 0 -4 1988.96
    -6 0 -4 2062.84
    6 0 5 6.15
    -6 0 -5 2.5
    -6 0 -5 1.29
    -6 0 -6 515.43
    -6 0 -6 499.53
    6 0 7 8.25
    -6 0 -7 0.62
    -6 0 -7 2.25
    -6 0 -8 802.11
    -6 0 -8 872.27
    6 0 9 -1.96
    -6 0 -9 4.24
    -6 0 -9 1.56
    6 0 10 1248.8
    -6 0 -10 1185.81
    6 0 11 2.46
    -6 0 -11 -0.89
    -6 0 -11 -1.13
    6 0 12 39.07
    -6 0 -12 29.89
    -6 0 -12 30.83
    -6 0 -13 0.15
    -6 0 -13 6.67
    6 0 13 9.4
    6 0 14 1280.59
    -6 0 -14 1217.49
    -6 0 -14 1131.92
    6 0 15 -0.72
    -6 0 -15 7.7
    -6 0 -15 2.55
    6 0 16 449.75
    -6 0 -16 382.58
    -6 0 -16 457.9
    6 0 17 2.15
    -6 0 -17 0.48
    -6 0 -17 2.18
    6 0 18 584.86
    -6 0 -18 559.31
    -6 0 -18 531.09
    6 0 19 5.04
    -6 0 -19 1.57
    -6 0 -19 1.78
    -6 0 -20 990.38
    6 0 20 969.22
    -6 0 -20 915.33
    6 0 21 1.03
    -6 0 -21 3.3
    -6 0 -21 0.17
    -6 0 -22 3.49
    6 0 22 8.14
    -6 0 -22 8.79
    -6 0 -23 7.11
    -6 0 -23 4.97
    -6 0 -24 523.45
    -6 0 -24 474.86
    -6 0 -25 -1.28
    -6 0 -25 5.95
    -6 0 -26 84.74
    -6 1 28 5.25
    6 1 -28 1.01
    -6 1 27 308.54
    6 1 -27 300.13
    -6 -1 26 -4.09
    6 1 -26 10.97
    -6 1 26 18.91
    6 -1 -25 223.61
    -6 -1 25 204.29
    -6 1 25 231.2
    6 1 -25 237.4
    -6 -1 24 -0.84
    6 1 -24 9.71
    -6 1 24 9.89
    6 -1 -24 14.03
    6 1 -23 115.46
    -6 -1 23 96.66
    -6 1 23 113.63
    6 -1 -23 119.44
    6 -1 -22 15.58
    6 1 -22 9.45
    -6 -1 22 3.24
    -6 1 22 8.36
    -6 -1 21 846.72
    -6 1 21 863.36
    6 1 -21 928.62
    6 -1 -20 58.55
    -6 -1 20 27.32
    -6 1 20 43.66
    6 -1 -19 65.29
    -6 -1 19 37.73
    -6 1 19 55.38
    6 -1 -18 0.01
    -6 -1 18 0.36
    -6 1 18 11.69
    -6 -1 17 1240.26
    -6 1 17 1279.09
    6 -1 -17 1345.47
    6 -1 -16 32.02
    -6 -1 16 39.58
    -6 1 16 49.16
    -6 -1 15 617.31
    -6 1 15 587.28
    6 -1 -15 575.87
    6 -1 -14 16.53
    -6 -1 14 6.84
    -6 1 14 26.16
    -6 -1 13 173.76
    -6 1 13 189.57
    6 -1 -12 16.11
    -6 -1 12 13.31
    -6 1 12 13.15
    -6 -1 11 2834.1
    -6 1 11 2891.41
    6 -1 -11 2697.3
    6 -1 -10 30.05
    -6 -1 10 24.4
    -6 1 10 21.77
    -6 -1 9 246.93
    -6 1 9 230.95
    6 -1 -9 265.76
    -6 -1 8 567.74
    -6 1 8 541.58
    6 -1 -8 590.37
    6 -1 -7 1785.56
    -6 -1 7 1692.79
    -6 1 7 1696.96
    -6 -1 6 177.86
    -6 1 6 164.49
    -6 -1 5 1572
    -6 1 5 1599.56
    6 -1 -5 1552.15
    6 -1 -4 3.99
    -6 -1 4 7.41
    -6 1 4 6.42
    6 -1 -3 129.64
    -6 -1 3 139.12
    -6 1 3 130.09
    6 -1 -2 2.79
    -6 -1 2 1.55
    -6 1 2 4.53
    6 -1 -1 1930.02
    -6 -1 1 1869.06
    -6 1 1 1839.18
    -6 -1 0 7.28
    6 -1 0 -1.21
    -6 1 0 8.28
    -6 -1 -1 585.09
    -6 1 -1 564.49
    6 -1 1 563.07
    -6 1 -1 607.55
    -6 1 -1 581.9
    -6 -1 -1 548.18
    -6 1 -2 125.33
    6 -1 2 113.16
    -6 -1 -2 122.62
    -6 1 -2 123.48
    -6 1 -2 124.78
    -6 -1 -2 127.84
    -6 1 -3 1203.1
    -6 -1 -3 1208.51
    -6 1 -3 1141.11
    -6 1 -3 1227.1
    -6 1 -4 16.03
    -6 1 -4 20.67
    -6 -1 -4 25.66
    -6 1 -4 21.06
    -6 -1 -5 1873.23
    -6 1 -5 1857.72
    -6 1 -5 1873.41
    -6 1 -6 103.41
    6 -1 6 100.33
    -6 1 -6 108.54
    -6 -1 -6 125.61
    6 -1 7 266.23
    -6 -1 -7 250.12
    -6 1 -7 239.73
    -6 1 -7 232.93
    -6 -1 -8 4.7
    6 -1 8 -4.06
    -6 1 -8 -0.01
    -6 1 -8 2.69
    -6 -1 -9 1313.42
    -6 -1 -9 1246.24
    -6 1 -9 1272.65
    -6 1 -9 1266.89
    -6 -1 -10 6.02
    6 -1 10 14.96
    -6 -1 -10 5.73
    -6 1 -10 14.89
    6 -1 11 486.58
    -6 -1 -11 400.97
    -6 -1 -11 425.49
    -6 1 -11 451.01
    -6 1 -11 450.41
    -6 -1 -12 79.73
    -6 1 -12 95.58
    6 -1 12 88.95
    -6 -1 -12 79.01
    -6 1 -12 69.91
    6 1 12 53.71
    6 -1 13 724.12
    6 1 13 617.28
    -6 -1 -13 653.25
    -6 -1 -13 602.25
    -6 1 -13 643.29
    -6 1 -13 685.43
    -6 -1 -14 -6.46
    -6 -1 -14 2.1
    6 -1 14 -2.15
    6 1 14 0.02
    -6 1 -14 -3.08
    -6 1 -14 4.97
    -6 1 -15 823.02
    6 -1 15 958.87
    6 1 15 778.19
    -6 -1 -15 724.45
    -6 -1 -15 854
    -6 1 -15 926.27
    6 -1 16 -3.57
    6 1 16 -3.05
    -6 -1 -16 4.77
    -6 1 -16 -2.83
    -6 1 -16 15.66
    -6 -1 -16 4.02
    6 -1 17 26.14
    -6 1 -17 24.71
    6 1 17 21.65
    -6 -1 -17 21.73
    -6 1 -17 25.39
    -6 -1 -17 19.05
    6 -1 18 11.9
    -6 1 -18 7.58
    -6 -1 -18 8.87
    -6 1 -18 10.16
    6 1 18 23.95
    -6 -1 -18 8.83
    -6 1 -19 691.65
    6 1 19 640.65
    -6 -1 -19 690.48
    -6 -1 -19 708.99
    -6 1 -19 697.54
    6 -1 19 723.13
    -6 -1 -20 1.96
    -6 1 -20 17.38
    -6 -1 -20 2.81
    6 1 20 17.34
    -6 1 -20 4.04
    6 1 21 278.29
    -6 -1 -21 306.44
    -6 -1 -21 331.96
    -6 1 -21 285.22
    -6 1 -21 298.23
    -6 1 -22 -1.05
    6 1 22 10.23
    -6 1 -22 10.46
    -6 -1 -22 -0.39
    -6 1 -23 118.4
    -6 -1 -23 139.52
    -6 1 -23 140.79
    -6 -1 -24 -6.03
    -6 1 -24 5.67
    -6 -1 -25 511.25
    -6 1 -25 490.76
    -6 1 -25 486.96
    -6 1 -26 5.32
    -6 -1 -26 -3.3
    -6 1 -26 4.85
    -6 1 -27 10.85
    6 2 -29 46.27
    6 2 -28 106.43
    -6 2 28 129.11
    6 2 -27 0.2
    -6 2 27 18.95
    -6 2 26 562.33
    6 2 -26 525.43
    6 2 -25 19.36
    -6 2 25 19.89
    -6 2 24 24.8
    6 -2 -23 10.04
    -6 -2 23 15.76
    -6 2 23 32.79
    6 -2 -22 404.74
    -6 -2 22 391.77
    -6 2 22 459.31
    -6 -2 21 2.72
    6 -2 -21 5.96
    -6 2 21 13.32
    6 -2 -20 243.77
    -6 2 20 300.71
    -6 -2 20 260.63
    6 -2 -19 41.02
    -6 -2 19 38.15
    6 -2 -18 140.22
    -6 -2 18 176.33
    -6 2 18 190.91
    -6 -2 17 24.36
    6 -2 -17 7.03
    -6 2 17 31.52
    -6 -2 16 1343.57
    -6 2 16 1327.87
    -6 -2 15 1.23
    6 -2 -15 7.18
    6 -2 -14 57.76
    -6 -2 14 62.03
    -6 2 14 68.21
    -6 -2 13 30.62
    -6 2 13 35.82
    6 -2 -13 30.48
    -6 2 12 849.78
    -6 -2 12 826.04
    -6 -2 11 79.68
    -6 2 11 98.22
    -6 -2 10 999.5
    -6 2 10 1029.16
    -6 -2 9 86.1
    -6 2 9 96.77
    -6 -2 8 318.1
    -6 2 8 278.33
    -6 -2 7 253.24
    -6 2 7 229.03
    -6 -2 6 1668.78
    -6 2 6 1702.37
    -6 2 5 16.62
    -6 -2 5 24.39
    -6 -2 4 1151.96
    -6 2 4 1218.23
    -6 -2 3 392.56
    -6 2 3 398.16
    -6 -2 2 3508.87
    -6 2 2 3600.64
    -6 -2 1 70.41
    -6 2 1 70.39
    -6 -2 0 795.1
    -6 2 0 872.59
    -6 2 0 847.26
    -6 2 -1 59.79
    -6 -2 -1 53.97
    -6 2 -1 58.62
    -6 2 -2 73.14
    -6 2 -2 70.78
    -6 -2 -2 86.49
    -6 2 -3 515.12
    -6 -2 -3 520.1
    -6 2 -3 520.46
    -6 -2 -4 1427.8
    -6 2 -4 1476.9
    -6 2 -4 1485.95
    6 -2 4 1464.21
    -6 -2 -5 8.17
    -6 2 -5 10.25
    -6 2 -5 1.86
    6 -2 5 0.82
    -6 -2 -6 61.02
    -6 2 -6 61.83
    -6 -2 -7 7.52
    -6 2 -7 6.84
    -6 -2 -8 719.71
    -6 2 -8 646.71
    -6 -2 -9 31.05
    -6 2 -9 23.81
    6 -2 9 18.9
    -6 -2 -10 1379.52
    6 -2 10 1342.54
    -6 2 -10 1333.56
    -6 -2 -11 102.9
    -6 2 -11 112.74
    -6 -2 -12 90.93
    -6 2 -12 94
    -6 -2 -13 5.51
    -6 2 -13 3.75
    -6 2 -13 5.31
    -6 -2 -14 1078.43
    -6 2 -14 990.76
    -6 2 -14 987.55
    -6 -2 -15 4.68
    -6 2 -15 8
    -6 2 -15 -2.59
    -6 2 -16 206.21
    -6 2 -16 200.92
    -6 2 -17 63.02
    6 2 17 60.58
    -6 2 -17 69.76
    6 2 18 147.33
    -6 2 -18 173.06
    -6 2 -18 185.95
    -6 2 -19 6
    -6 2 -19 12.5
    6 2 19 0.98
    6 2 20 545.94
    -6 2 -20 591.4
    -6 2 -20 597.84
    6 2 21 84.93
    -6 2 -21 70.63
    -6 2 -21 64.04
    6 2 22 12.68
    -6 2 -22 -0.91
    -6 2 -22 6.75
    -6 2 -23 28.37
    -6 2 -23 35.07
    -6 2 -24 390.31
    -6 2 -24 452.62
    -6 2 -25 25.54
    -6 2 -25 4.97
    -6 2 -26 137.13
    -6 2 -26 121.3
    6 3 -28 32.67
    6 3 -27 311.34
    -6 3 27 342.9
    -6 3 26 20.47
    -6 3 25 150.43
    -6 3 24 42.17
    -6 3 23 85.99
    -6 3 22 7.14
    -6 3 21 464.19
    -6 -3 20 122.13
    -6 3 20 124.23
    -6 -3 19 8.5
    -6 3 19 10.09
    -6 -3 18 18.69
    -6 3 18 1.43
    -6 -3 17 783.98
    -6 3 17 721.9
    -6 -3 16 10.53
    -6 3 16 11.62
    -6 -3 15 728.44
    -6 3 15 674.36
    -6 -3 14 277.93
    -6 3 14 277.45
    -6 -3 13 100.91
    -6 3 13 77.26
    -6 -3 12 34.47
    -6 3 12 23.44
    -6 -3 11 1625.46
    -6 3 11 1656.86
    -6 -3 10 29.8
    -6 3 10 40.09
    -6 -3 9 143.75
    -6 3 9 180.32
    -6 -3 8 71.67
    -6 3 8 89.83
    -6 -3 7 953.73
    -6 3 7 934.46
    -6 3 6 -7.12
    -6 -3 6 -1.8
    -6 -3 5 809.9
    -6 3 5 835.1
    -6 -3 4 135.07
    -6 3 4 136.02
    -6 -3 3 131.32
    -6 3 3 135.87
    -6 -3 2 96.45
    -6 3 2 101.55
    -6 3 1 1130.29
    -6 3 1 1160.72
    -6 3 0 19.77
    -6 3 0 6.45
    -6 3 -1 114.14
    -6 3 -1 109.21
    -6 3 -2 114.99
    -6 3 -2 120.31
    -6 3 -3 1117.66
    -6 3 -3 1138.13
    -6 3 -4 42.85
    -6 3 -4 45.56
    -6 3 -5 1343.52
    -6 3 -5 1353.25
    -6 3 -6 41.72
    -6 3 -7 343.17
    -6 3 -8 106.44
    -6 3 -9 1350.74
    -6 3 -10 7.79
    -6 3 -11 247.09
    -6 3 -12 293.08
    -6 3 -13 437.75
    -6 3 -14 6.73
    -6 3 -15 1175.14
    -6 3 -16 90.03
    -6 3 -17 5.68
    -6 3 -18 35.32
    -6 3 -18 27.78
    6 3 19 361.29
    -6 3 -19 390.61
    -6 3 -20 25.68
    6 3 20 11.44
    -6 3 -20 26.86
    -6 3 -21 148.73
    6 3 21 97.22
    -6 3 -21 145.09
    -6 3 -22 62.57
    -6 3 -22 67.52
    -6 3 -23 118.83
    -6 3 -23 107.6
    -6 3 -24 10.15
    -6 3 -24 9.06
    -6 3 -25 339.29
    -6 3 -25 360.95
    -6 4 26 236.16
    -6 4 25 44.36
    -6 4 24 27.05
    -6 4 23 130.09
    -6 4 22 495.84
    -6 4 21 23.79
    -6 4 20 334.38
    -6 4 19 205.31
    -6 4 18 192.27
    -6 4 17 9.17
    -6 -4 16 725.64
    -6 4 16 669.77
    -6 -4 15 103.23
    -6 4 15 111.94
    -6 -4 14 87.74
    -6 4 14 112.93
    -6 -4 13 139.61
    -6 4 13 145.03
    -6 -4 12 687.72
    -6 4 12 654.95
    6 4 -12 669.28
    6 4 -11 1.44
    -6 -4 11 0.14
    -6 -4 10 734.27
    6 4 -10 752.86
    -6 4 10 749.37
    6 4 -9 51.31
    -6 -4 9 43.23
    -6 4 9 52.56
    -6 -4 8 117.33
    -6 4 8 118.32
    6 4 -8 125.53
    -6 -4 7 68.06
    -6 4 7 87.59
    6 4 -7 73.11
    -6 -4 6 927.89
    -6 4 6 952.05
    6 4 -6 977.08
    -6 -4 5 142.42
    -6 4 5 140.13
    6 4 -5 165.51
    6 4 -4 138.84
    -6 4 4 136.94
    -6 -4 4 111.03
    -6 4 3 251.73
    6 4 -3 277.35
    -6 4 2 585.71
    -6 4 2 619.96
    -6 4 1 15.19
    -6 4 1 6.59
    -6 4 0 973.77
    -6 4 0 929.67
    -6 4 -1 125.4
    -6 4 -1 114.02
    -6 4 -2 259.46
    -6 4 -2 265.01
    -6 4 -3 314.02
    -6 4 -3 349.64
    -6 4 -4 1612.45
    -6 4 -4 1679.04
    -6 4 -5 16.64
    -6 4 -5 21.69
    -6 4 -6 260.52
    -6 4 -7 223.63
    -6 4 -8 666.99
    -6 4 -9 13.09
    -6 4 -10 839.82
    -6 4 -11 209.21
    -6 4 -12 7.2
    -6 4 -13 85.08
    -6 4 -14 1081.33
    -6 4 -15 8.74
    -6 4 -16 270.89
    -6 4 -17 210
    -6 4 -18 196.07
    -6 4 -19 38.39
    -6 4 -20 539.12
    -6 4 -21 94.96
    -6 4 -21 129.17
    -6 4 -22 12.34
    -6 4 -22 5.51
    -6 4 -23 62.26
    -6 4 -23 46.55
    -6 4 -24 455.05
    -6 4 -24 434.38
    -6 4 -25 26.55
    -6 5 24 118.54
    -6 5 23 105.34
    -6 5 22 24.03
    -6 5 21 343.95
    -6 5 20 51.16
    -6 5 19 59.27
    -6 5 18 94.51
    -6 5 17 391.64
    -6 5 16 2.81
    -6 5 15 320.31
    -6 5 14 189.54
    6 5 -13 69.25
    -6 5 13 58.06
    -6 -5 12 209.86
    6 5 -12 207.46
    -6 5 12 201.38
    -6 -5 11 682.63
    6 5 -11 662.63
    -6 5 11 643.13
    -6 -5 10 162.32
    -6 5 10 158.13
    6 5 -10 167.87
    -6 -5 9 15.87
    6 5 -9 19.68
    -6 5 8 255.97
    6 5 -8 257.12
    -6 -5 8 240.25
    -6 5 7 379.53
    6 5 -7 387.28
    6 5 -6 12
    -6 5 6 21.18
    -6 5 5 885.83
    6 5 -5 938.88
    -6 5 4 367.44
    6 5 -4 380.15
    -6 5 4 418.49
    -6 5 3 116.02
    6 5 -3 155.26
    -6 5 3 136.54
    -6 5 2 141.78
    6 5 -2 152.08
    -6 5 2 134.22
    -6 5 1 935.91
    6 5 -1 937.38
    -6 5 1 970.25
    -6 5 0 64
    -6 5 0 66.13
    -6 5 -1 31.78
    -6 5 -1 19.16
    -6 5 -2 631.22
    -6 5 -2 665.81
    -6 5 -3 236.9
    -6 5 -3 234.88
    -6 5 -4 -1.31
    -6 5 -5 1192.62
    -6 5 -6 377.67
    -6 5 -7 3.99
    -6 5 -8 289.28
    -6 5 -9 828.75
    -6 5 -10 46.59
    -6 5 -11 302.33
    -6 5 -12 311.27
    -6 5 -13 477.44
    -6 5 -14 26.26
    -6 5 -15 444.08
    -6 5 -16 252.11
    -6 5 -17 7.29
    -6 5 -18 110.71
    -6 5 -19 582.31
    -6 5 -20 17.1
    -6 5 -21 190.81
    -6 5 -22 141.54
    -6 5 -23 73.12
    -6 5 -24 6.26
    -6 6 23 141.23
    -6 6 22 144
    -6 6 21 10.18
    -6 6 20 170.78
    -6 6 19 144.7
    -6 6 18 143.47
    -6 6 17 103.11
    -6 6 16 279.53
    6 6 -15 103.37
    -6 6 15 107.81
    6 6 -14 36.88
    -6 6 14 42.47
    6 6 -13 189.06
    6 6 -13 190.75
    -6 6 13 213.12
    6 6 -12 358.87
    -6 6 12 359.41
    6 6 -12 370.06
    6 6 -11 0.98
    6 6 -11 4.43
    -6 6 11 13
    -6 6 10 410.84
    6 6 -10 391.16
    6 6 -10 387.68
    6 6 -9 302.38
    -6 6 9 340.72
    6 6 -9 329.5
    6 6 -8 23.73
    -6 6 8 17.79
    -6 6 7 173.28
    6 6 -7 178.09
    -6 6 6 349.4
    6 6 -6 357.8
    -6 6 6 367.45
    -6 6 5 104.01
    6 6 -5 90.36
    -6 6 5 82.31
    -6 6 4 110.95
    -6 6 4 113.55
    6 6 -4 110.23
    -6 6 3 538.7
    6 6 -3 542.99
    -6 6 3 594.98
    -6 6 2 235.03
    6 6 -2 257.36
    -6 6 2 252.07
    6 6 -1 6.95
    -6 6 1 1.29
    -6 6 1 1.91
    6 6 0 465.56
    -6 6 0 491.48
    6 6 1 542.88
    -6 6 -1 577.02
    -6 6 -2 31.55
    -6 6 -3 80.41
    -6 6 -4 830.19
    -6 6 -5 195.06
    -6 6 -6 16.23
    -6 6 -7 696.88
    -6 6 -8 353.36
    -6 6 -9 8.05
    -6 6 -10 450.2
    -6 6 -11 195.22
    -6 6 -12 10.71
    -6 6 -13 211.96
    -6 6 -14 504.38
    -6 6 -15 66.77
    -6 6 -16 115.31
    -6 6 -17 279.24
    -6 6 -18 100.17
    -6 6 -19 20.32
    -6 6 -20 269.03
    -6 6 -21 110.81
    -6 7 21 182.43
    -6 7 20 53.9
    -6 7 19 3.96
    -6 7 18 291.48
    -6 7 17 37.83
    -6 7 16 24.81
    -6 7 15 194.42
    -6 7 14 198.17
    6 7 -13 67.73
    -6 7 13 73.49
    -6 7 12 139.94
    6 7 -12 107.33
    -6 7 11 363.75
    6 7 -11 389.84
    -6 7 10 124.74
    6 7 -10 114.93
    6 7 -9 49.26
    -6 7 9 56.28
    -6 7 8 327.02
    6 7 -8 309.29
    -6 7 8 292.86
    -6 7 7 227.17
    6 7 -7 236.13
    -6 7 7 180.62
    6 7 -6 4.02
    -6 7 6 8.29
    -6 7 6 1.05
    -6 7 5 277.72
    6 7 -5 281.79
    -6 7 5 263.52
    -6 7 4 311.55
    6 7 -4 332.89
    -6 7 4 317.02
    6 7 -3 51.04
    -6 7 3 39.88
    -6 7 2 98.33
    6 7 -2 120.68
    6 7 -1 464.63
    -6 7 1 464.26
    -6 7 0 140.23
    6 7 0 155.86
    6 7 1 106.99
    -6 7 -1 123.27
    -6 7 -2 381.29
    6 7 2 388.06
    -6 7 -3 77.03
    -6 7 -4 -3.58
    -6 7 -5 243.13
    -6 7 -6 306.65
    -6 7 -7 6.47
    -6 7 -8 348.86
    -6 7 -9 377.29
    -6 7 -10 145.94
    -6 7 -11 51.08
    -6 7 -12 344.41
    -6 7 -13 123.77
    -6 7 -14 30.14
    -6 7 -15 286.94
    -6 7 -16 203.27
    -6 7 -17 -2.91
    -6 7 -18 79.25
    -6 7 -19 80.66
    -6 8 19 206.73
    -6 8 18 96.72
    -6 8 17 67.8
    -6 8 16 109.44
    -6 8 15 90.72
    -6 8 14 12.93
    -6 8 13 267.09
    6 8 -13 232.04
    -6 8 12 165.93
    6 8 -12 167.69
    6 8 -11 -3.7
    -6 8 11 -4.56
    6 8 -10 106.76
    -6 8 10 130.32
    -6 8 10 103.99
    -6 8 9 385.2
    6 8 -9 389.5
    -6 8 9 335.94
    6 8 -8 3.89
    -6 8 8 8.77
    6 8 -7 72
    -6 8 7 85.16
    6 8 -6 346.17
    -6 8 6 321.12
    6 8 -5 117.77
    -6 8 5 126.27
    6 8 -4 30.19
    -6 8 4 33.02
    6 8 -3 308.54
    -6 8 3 281.45
    6 8 -2 138.05
    -6 8 2 108.19
    6 8 -1 4.55
    -6 8 1 6.03
    6 8 0 190.51
    -6 8 0 206.07
    6 8 1 435.75
    -6 8 -1 434.03
    6 8 2 4.05
    -6 8 -2 1.86
    6 8 3 220.99
    -6 8 -3 202.21
    -6 8 -4 213.38
    -6 8 -5 51.06
    -6 8 -6 42.5
    -6 8 -7 282.56
    -6 8 -8 96.41
    -6 8 -9 3.83
    -6 8 -10 125.04
    -6 8 -11 188.92
    -6 8 -12 8.16
    -6 8 -13 258.45
    -6 8 -14 173.72
    -6 8 -15 25.53
    -6 8 -16 43.06
    -6 8 -17 291.83
    -6 9 17 61.43
    -6 9 16 17.56
    -6 9 16 -10.5
    -6 9 15 83.17
    -6 9 15 50.97
    -6 9 14 263.32
    -6 9 14 226.13
    6 9 -13 11.86
    -6 9 13 5.81
    6 9 -12 56.67
    -6 9 12 54.88
    6 9 -11 156.97
    -6 9 11 150.6
    -6 9 10 105.63
    6 9 -10 140.03
    -6 9 10 119.07
    6 9 -9 10.65
    -6 9 9 8.88
    6 9 -8 330.06
    -6 9 8 294.5
    6 9 -7 44.63
    -6 9 7 46.13
    6 9 -6 9.26
    -6 9 6 18.46
    -6 9 5 138.49
    6 9 -5 145.27
    6 9 -4 282.1
    -6 9 4 298.12
    6 9 -3 8.37
    -6 9 3 8.74
    6 9 -2 237.22
    -6 9 2 236.02
    6 9 -1 104.48
    -6 9 1 105.61
    6 9 0 143.8
    -6 9 0 102.75
    6 9 1 21.11
    -6 9 -1 32.65
    6 9 2 437.28
    -6 9 -2 437.15
    6 9 3 70.82
    -6 9 -3 50
    -6 9 -4 34.22
    -6 9 -5 119.41
    -6 9 -6 212.79
    -6 9 -7 -0.42
    -6 9 -8 131.69
    -6 9 -9 67.64
    -6 9 -10 77.38
    -6 9 -11 86.99
    -6 9 -12 265.01
    -6 9 -13 79.82
    -6 9 -14 7.26
    6 10 -12 35.51
    6 10 -11 3.77
    6 10 -10 19.8
    -6 10 10 12.77
    -6 10 9 239.15
    6 10 -9 245.51
    -6 10 9 240.57
    6 10 -8 -1.4
    -6 10 8 6.56
    6 10 -7 199.87
    -6 10 7 185.69
    6 10 -6 115.43
    -6 10 6 120.37
    6 10 -5 117.32
    -6 10 5 98.04
    6 10 -4 3.59
    -6 10 4 13.61
    6 10 -3 491.6
    -6 10 3 404.04
    6 10 -2 20.25
    -6 10 2 20.01
    6 10 -1 12.17
    -6 10 1 3.86
    6 10 0 45.22
    -6 10 0 43.08
    6 10 1 306.28
    -6 10 -1 266.03
    6 10 2 9.06
    -6 10 -2 1.54
    -6 10 -3 80.62
    -6 10 -4 53.56
    -6 10 -5 71.9
    -6 10 -6 48.61
    -6 10 -7 291.56
    -6 10 -8 36.22
    -6 10 -9 27.04
    -6 10 -10 18.59
    -6 11 2 99.14
    -6 11 1 11.09
    -6 11 0 48.72
    -6 11 -1 15.73
    -6 11 -2 229.41
    -6 11 -3 17.85
    -7 0 28 388.21
    -7 0 27 -10.99
    -7 0 26 3.46
    -7 0 25 -2.46
    -7 0 24 372.42
    -7 0 23 1.26
    -7 0 22 457.47
    7 0 -22 582.26
    -7 0 21 -2.12
    7 0 -21 8.84
    -7 0 20 166.57
    7 0 -20 228.95
    7 0 -19 11.23
    -7 0 19 -4.95
    -7 0 18 481.49
    7 0 -18 643.78
    7 0 -17 17.1
    -7 0 17 -7.47
    7 0 -16 88.62
    -7 0 16 64.9
    7 0 -15 3.07
    -7 0 15 1.84
    -7 0 14 1027.73
    7 0 -14 1247.34
    -7 0 13 -9.21
    -7 0 12 1156.03
    -7 0 11 -2.43
    -7 0 10 47.1
    7 0 -10 38.27
    7 0 -9 0.97
    -7 0 9 8.33
    7 0 -8 2871.7
    -7 0 8 2804.42
    7 0 -7 2.1
    -7 0 7 8.49
    7 0 -6 496.16
    -7 0 6 496.52
    7 0 -5 13.55
    -7 0 5 3.1
    7 0 -4 1038.97
    -7 0 4 974
    -7 0 3 2.32
    7 0 -3 -0.22
    -7 0 2 1839.23
    7 0 -2 1853.11
    -7 0 1 2.22
    7 0 -1 13.82
    -7 0 0 -0.43
    7 0 0 5.02
    -7 0 -1 -2.09
    7 0 1 5.54
    -7 0 -1 -0.09
    -7 0 -2 2317.19
    7 0 2 2253.34
    -7 0 -2 2237.24
    -7 0 -3 -4.65
    7 0 3 -1.87
    -7 0 -3 2
    7 0 4 424.19
    -7 0 -4 363.79
    7 0 5 19.42
    -7 0 -5 0.26
    -7 0 -6 908.17
    -7 0 -6 939.17
    7 0 7 -3.99
    -7 0 -7 -1.13
    -7 0 -7 -1.84
    -7 0 -8 1815.87
    -7 0 -8 1736.38
    -7 0 -9 -0.73
    7 0 9 7.05
    -7 0 -9 6.11
    -7 0 -10 84.91
    -7 0 -10 87.02
    7 0 10 76.16
    -7 0 -11 -0.68
    7 0 11 3.96
    -7 0 -11 1.26
    -7 0 -12 665.31
    -7 0 -12 699.94
    7 0 13 1.67
    -7 0 -13 -0.09
    -7 0 -13 -1.47
    -7 0 -14 653.63
    7 0 14 773.87
    -7 0 -14 744.33
    7 0 15 -1.48
    -7 0 -15 -0.43
    -7 0 -15 6.34
    -7 0 -16 593.28
    7 0 16 638.97
    -7 0 -16 571.78
    7 0 17 6.71
    -7 0 -17 -7.42
    -7 0 -17 7.01
    7 0 18 882.31
    -7 0 -18 809.27
    -7 0 -18 770.14
    -7 0 -19 2.38
    7 0 19 4.96
    -7 0 -19 0.48
    -7 0 -20 11.65
    7 0 20 11.14
    -7 0 -20 13.51
    -7 0 -21 7.57
    7 0 21 -0.73
    -7 0 -21 0.12
    7 0 22 339.08
    -7 0 -22 325.31
    -7 0 -22 344.12
    -7 0 -23 -4.5
    7 0 23 -13.02
    -7 0 -24 113.2
    -7 0 -25 -4.24
    -7 0 -26 86.61
    -7 1 28 8.21
    -7 -1 27 141.32
    -7 1 27 137.55
    -7 -1 26 4.77
    -7 1 26 7.61
    -7 -1 25 73.68
    -7 1 25 91.48
    7 1 -24 3.67
    -7 -1 24 -2.63
    -7 1 24 -8.2
    -7 -1 23 528.07
    7 1 -23 602.98
    -7 1 23 508.77
    7 1 -22 7.59
    -7 -1 22 4.14
    -7 1 22 -9.49
    7 1 -21 141.4
    -7 -1 21 126.64
    -7 1 21 101.62
    7 1 -20 28.46
    -7 -1 20 27.44
    -7 1 20 26.16
    -7 -1 19 656.7
    -7 1 19 578.56
    7 -1 -19 685.83
    7 -1 -18 8.81
    -7 -1 18 4.81
    -7 1 18 0.14
    -7 -1 17 728.83
    -7 1 17 723.22
    7 -1 -17 744.63
    7 -1 -16 8.43
    -7 -1 16 -3.33
    -7 1 16 -11.16
    7 -1 -15 52.05
    -7 -1 15 59.4
    -7 1 15 53.06
    7 -1 -14 3.85
    -7 -1 14 4.89
    -7 1 14 -4.22
    -7 -1 13 1803.52
    -7 1 13 1806.93
    7 -1 -12 1.14
    -7 -1 12 5.48
    -7 1 12 -7.25
    -7 -1 11 177.11
    -7 1 11 147.09
    7 -1 -11 160.56
    -7 -1 10 50.82
    -7 1 10 46.65
    7 -1 -10 45.04
    -7 -1 9 771.59
    -7 1 9 747.22
    7 -1 -9 790.52
    7 -1 -8 16.42
    -7 -1 8 25.33
    -7 1 8 16.84
    -7 -1 7 1261.41
    -7 1 7 1259.56
    -7 -1 6 223.99
    -7 1 6 241.89
    7 -1 -5 137.31
    -7 -1 5 146.49
    -7 1 5 129.98
    7 -1 -4 19.96
    -7 -1 4 41.35
    -7 1 4 35
    7 -1 -3 2585.42
    -7 -1 3 2488.08
    -7 1 3 2586.78
    -7 -1 2 -1.43
    7 -1 -2 7.31
    -7 1 2 13.87
    -7 -1 1 596.62
    7 -1 -1 661.83
    -7 1 1 621.28
    -7 -1 0 7.7
    -7 1 0 18.54
    7 -1 0 9.14
    -7 1 0 12.49
    -7 -1 -1 1174.06
    -7 1 -1 1171.3
    7 -1 1 1093.77
    -7 1 -1 1139.91
    -7 -1 -1 1072.45
    -7 -1 -2 48.74
    -7 1 -2 45.92
    -7 1 -2 38.72
    -7 -1 -2 54.85
    7 -1 2 39.23
    -7 1 -2 48.56
    -7 1 -3 2238.95
    -7 1 -3 2252.08
    -7 -1 -3 2213.1
    -7 1 -3 2127.89
    -7 1 -4 14.49
    -7 1 -4 21.92
    -7 -1 -4 19.23
    -7 1 -4 20.43
    -7 1 -5 4.17
    -7 -1 -5 3.65
    -7 1 -5 3.99
    7 -1 6 55.75
    -7 -1 -6 75.92
    -7 1 -6 62.55
    -7 1 -6 69.52
    7 -1 7 2433.7
    -7 -1 -7 2476.05
    -7 1 -7 2274.91
    -7 1 -7 2335.72
    7 -1 8 4.16
    -7 -1 -8 8.16
    -7 1 -8 5.71
    -7 1 -8 5.84
    7 -1 9 798.38
    -7 -1 -9 730.38
    -7 1 -9 733.71
    -7 1 -9 704.8
    7 -1 10 12.31
    -7 1 -10 19.99
    7 1 10 -1.33
    -7 -1 -10 5.42
    -7 1 -10 13.87
    7 1 11 471.06
    -7 -1 -11 531.77
    -7 1 -11 548.66
    -7 1 -11 522.31
    -7 -1 -11 515.93
    7 -1 12 20.91
    7 1 12 22.64
    -7 -1 -12 9.25
    -7 -1 -12 14.84
    -7 1 -12 22.16
    -7 1 -12 22.06
    7 -1 13 836.61
    7 1 13 686.29
    -7 -1 -13 744.06
    -7 -1 -13 731.83
    -7 1 -13 782.82
    -7 1 -13 766.89
    -7 1 -14 17.78
    7 -1 14 18.3
    -7 -1 -14 2.87
    7 1 14 21.23
    -7 1 -14 9.62
    -7 -1 -14 5.8
    -7 1 -15 15.03
    -7 -1 -15 -7.46
    7 -1 15 1.62
    7 1 15 9.42
    -7 -1 -15 0.53
    -7 1 -15 1.81
    -7 1 -16 66.02
    7 -1 16 48.96
    7 1 16 66.28
    -7 -1 -16 61.85
    -7 1 -16 48.76
    -7 -1 -16 49.22
    -7 -1 -17 487.87
    7 -1 17 620.17
    7 1 17 543.86
    -7 -1 -17 487.59
    -7 1 -17 572.74
    -7 1 -17 590.96
    7 -1 18 3.76
    -7 1 -18 16.03
    7 1 18 -0.05
    -7 -1 -18 -1.88
    -7 1 -18 10.35
    -7 -1 -18 -14.32
    7 1 19 352.48
    -7 1 -19 373.76
    -7 -1 -19 331.01
    -7 1 -19 363.89
    7 -1 19 358.86
    -7 -1 -20 -5.37
    7 1 20 8.57
    -7 1 -20 16.19
    -7 1 -20 3.38
    -7 1 -21 113.96
    7 1 21 132.11
    -7 1 -21 124.88
    -7 -1 -21 116.62
    -7 -1 -22 33.07
    7 1 22 31.7
    -7 1 -22 10.33
    -7 1 -22 29.68
    -7 -1 -23 476.04
    -7 1 -23 514.19
    -7 1 -23 503.27
    -7 -1 -24 -11.04
    -7 1 -24 2.72
    -7 1 -24 -10.83
    -7 -1 -25 -4.14
    -7 1 -25 -5.22
    -7 1 -25 4.09
    -7 1 -26 -2.12
    -7 1 -26 6.32
    -7 2 27 30.59
    -7 2 26 34.2
    7 2 -25 3.54
    -7 2 25 31.74
    7 2 -24 338.57
    -7 -2 24 296.65
    -7 2 24 379.07
    -7 2 23 16.35
    -7 -2 23 13.77
    -7 -2 22 382.26
    -7 2 22 408.48
    -7 -2 21 48
    -7 2 21 40.63
    -7 -2 20 74.8
    -7 2 20 73.02
    -7 -2 19 1.41
    -7 2 19 10.75
    -7 -2 18 922.52
    -7 2 18 956.74
    -7 -2 17 15.19
    -7 2 17 9.24
    -7 2 16 139.48
    -7 -2 16 131.69
    -7 -2 15 172.79
    7 -2 -15 183.94
    -7 2 15 187.71
    -7 -2 14 570.24
    -7 2 14 574.25
    -7 -2 13 18.07
    -7 2 13 3.54
    -7 -2 12 1194.73
    -7 2 12 1210.59
    -7 -2 11 156.08
    -7 2 11 140.91
    -7 -2 10 83.1
    -7 2 10 42.98
    -7 -2 9 116.51
    -7 2 9 84.29
    -7 -2 8 1716.77
    -7 2 8 1709.36
    -7 -2 7 49.44
    -7 2 7 49.19
    -7 -2 6 518.82
    -7 2 6 512.72
    -7 -2 5 53.98
    -7 2 5 58.62
    -7 -2 4 2239.18
    -7 2 4 2257.64
    -7 -2 3 626.43
    -7 2 3 575.41
    -7 -2 2 2149.19
    -7 2 2 2165.26
    -7 -2 1 339.34
    -7 2 1 326.97
    -7 -2 0 209.05
    -7 2 0 221.39
    -7 2 0 191.81
    -7 2 0 208.92
    -7 2 -1 8.82
    -7 2 -1 9.14
    -7 -2 -1 4.51
    -7 2 -1 2.49
    -7 2 -2 2240.22
    -7 2 -2 2141.9
    -7 -2 -2 2280.54
    -7 2 -2 2211.13
    7 -2 2 2201.8
    -7 2 -3 5.66
    -7 -2 -3 4.9
    -7 2 -3 5.64
    7 -2 3 5.42
    7 -2 4 356.73
    -7 2 -4 382.51
    -7 -2 -4 389.12
    -7 2 -4 374.18
    -7 -2 -5 96.01
    -7 2 -5 99.72
    -7 2 -5 81.68
    -7 -2 -6 852.54
    -7 2 -6 812.69
    -7 2 -7 8.1
    -7 -2 -7 -0.35
    -7 2 -7 3.36
    -7 2 -8 1067.92
    -7 -2 -8 995.35
    -7 2 -8 1036.79
    7 -2 9 8.83
    -7 -2 -9 7.9
    -7 2 -9 11.99
    -7 2 -9 5.23
    -7 2 -10 7.06
    -7 -2 -10 2.32
    -7 2 -10 4.26
    7 -2 10 -8.81
    -7 -2 -11 213.36
    -7 2 -11 209.64
    -7 2 -11 206.26
    7 -2 11 216.27
    -7 2 -12 1471.81
    -7 2 -12 1497.27
    -7 2 -13 14.91
    -7 2 -13 6.72
    -7 2 -14 392.12
    -7 2 -14 401.21
    7 2 15 24.37
    -7 2 -15 33.05
    -7 2 -15 25.54
    7 2 16 165.99
    -7 2 -16 204.97
    -7 2 -16 212.52
    7 2 17 11.91
    -7 2 -17 18.27
    -7 2 -17 20.86
    7 2 18 514.73
    -7 2 -18 565.41
    -7 2 -18 545.74
    7 2 19 0.91
    -7 2 -19 -3
    -7 2 -19 17.03
    7 2 20 2.49
    -7 2 -20 12.7
    -7 2 -20 -1.01
    7 2 21 29.22
    -7 2 -21 26.18
    -7 2 -21 29.52
    7 2 22 456.59
    -7 2 -22 435.84
    -7 2 -22 461.81
    -7 2 -23 6.78
    -7 2 -23 8.22
    -7 2 -24 255.46
    -7 2 -24 294.8
    -7 2 -25 22.23
    -7 2 -25 16.36
    -7 2 -26 55.91
    7 3 -27 237.98
    -7 3 26 82.22
    -7 3 25 41.1
    -7 3 24 13.4
    -7 3 23 432.5
    -7 3 22 27.86
    -7 3 21 84.91
    -7 -3 20 105.31
    -7 3 20 83.77
    -7 -3 19 448.41
    -7 3 19 407.2
    -7 -3 18 14.21
    -7 3 18 12.63
    -7 -3 17 590.72
    -7 3 17 610.13
    -7 -3 16 358.59
    -7 3 16 427.39
    -7 -3 15 15.4
    -7 3 15 13.57
    -7 -3 14 5.22
    -7 3 14 11.83
    -7 -3 13 1015.96
    -7 3 13 1000.39
    -7 3 12 28.15
    -7 -3 12 19.45
    -7 -3 11 49.54
    -7 3 11 53.02
    -7 3 10 157.68
    -7 -3 10 174.77
    -7 -3 9 925.1
    -7 3 9 909.42
    -7 -3 8 19.87
    -7 3 8 5.3
    -7 -3 7 956.2
    -7 3 7 970.21
    -7 -3 6 133.09
    -7 3 6 153.06
    -7 -3 5 131.32
    -7 3 5 122.1
    -7 -3 4 99.99
    -7 3 4 106.64
    -7 -3 3 1805.1
    -7 3 3 1921.33
    -7 -3 2 115.62
    -7 3 2 144.09
    -7 3 1 518.79
    -7 3 1 511.86
    -7 -3 1 468.02
    -7 3 0 156.84
    -7 3 0 144.95
    -7 3 -1 973.38
    -7 3 -1 985.41
    -7 3 -2 65
    -7 3 -2 67
    -7 3 -3 1774.6
    -7 3 -3 1844.08
    -7 3 -4 42.83
    -7 3 -4 45.44
    -7 3 -5 -1.14
    -7 3 -5 3.47
    -7 3 -6 198.73
    -7 3 -7 1083.13
    -7 3 -8 59.84
    -7 3 -9 160.81
    -7 3 -10 155.8
    -7 3 -11 322.89
    -7 3 -12 124.85
    -7 3 -13 966.32
    -7 3 -14 75.65
    -7 3 -15 -2.22
    -7 3 -16 128.49
    -7 3 -16 107.63
    -7 3 -17 590.46
    -7 3 -17 479.12
    -7 3 -18 18.59
    -7 3 -18 16.82
    -7 3 -19 195.04
    7 3 19 142.45
    -7 3 -19 200.14
    7 3 20 47.93
    -7 3 -20 51.38
    -7 3 -20 42.41
    7 3 21 155.41
    -7 3 -21 161.21
    -7 3 -21 163.89
    7 3 22 11.63
    -7 3 -22 16.87
    -7 3 -22 14.9
    -7 3 -23 578.75
    -7 3 -23 560.53
    -7 3 -24 23.38
    -7 3 -24 50.46
    -7 3 -25 17.08
    -7 3 -25 37.16
    -7 4 25 108.71
    -7 4 24 177.06
    -7 4 23 18.38
    -7 4 22 416.2
    -7 4 21 159.31
    -7 4 20 91.94
    -7 4 19 13.01
    -7 4 18 492.03
    -7 -4 17 75.59
    -7 4 17 78.44
    -7 -4 16 97.92
    -7 4 16 116.55
    -7 -4 15 168.7
    -7 4 15 176.07
    -7 -4 14 240.93
    -7 4 14 235.06
    -7 -4 13 3.1
    -7 4 13 8.19
    -7 -4 12 379.75
    -7 4 12 376.87
    -7 -4 11 302.25
    -7 4 11 311.48
    -7 -4 10 96.84
    -7 4 10 98.4
    -7 -4 9 83.81
    -7 4 9 79.7
    -7 -4 8 846.04
    -7 4 8 817.23
    -7 -4 7 125.7
    -7 4 7 119.11
    -7 -4 6 186.05
    -7 4 6 177.21
    -7 -4 5 119.83
    -7 4 5 125.6
    -7 4 4 560.37
    -7 -4 4 557.45
    -7 4 3 165.5
    -7 4 2 655.53
    -7 4 2 667.41
    -7 4 1 214.1
    -7 4 1 209.71
    -7 4 0 68.61
    -7 4 0 75.34
    -7 4 -1 96.68
    -7 4 -1 103.55
    -7 4 -2 1039.91
    -7 4 -2 1123.77
    -7 4 -3 2.5
    -7 4 -3 6.46
    -7 4 -4 618.32
    -7 4 -4 626.7
    -7 4 -5 218.41
    -7 4 -5 227.86
    -7 4 -6 324.36
    -7 4 -7 23.85
    -7 4 -8 894.79
    -7 4 -9 202.14
    -7 4 -10 4.13
    -7 4 -11 221.48
    -7 4 -12 586.78
    -7 4 -13 53.03
    -7 4 -14 291.23
    -7 4 -15 137.12
    -7 4 -16 195.37
    -7 4 -17 24.5
    -7 4 -18 488.84
    -7 4 -19 54.99
    -7 4 -19 61.52
    -7 4 -20 21.82
    -7 4 -20 5.09
    7 4 21 78.32
    -7 4 -21 102.79
    -7 4 -21 103.98
    7 4 22 480.68
    -7 4 -22 487.9
    -7 4 -22 479.06
    -7 4 -23 17.48
    -7 4 -23 24.49
    -7 4 -24 104.3
    -7 5 24 39
    -7 5 23 327.37
    -7 5 22 20.89
    -7 5 21 64.01
    -7 5 20 174.45
    -7 5 19 229.72
    -7 5 18 32.71
    -7 5 17 204.26
    -7 5 16 169.04
    -7 5 15 45.88
    -7 5 14 66.56
    -7 -5 13 534.87
    -7 5 13 503.74
    7 5 -12 18.01
    -7 -5 12 25.57
    -7 5 12 36.75
    -7 -5 11 67.71
    7 5 -11 76.08
    -7 5 11 87.48
    -7 -5 10 195.91
    -7 5 10 225.38
    7 5 -10 204.63
    -7 -5 9 397.48
    -7 5 9 393.62
    7 5 -9 419.64
    7 5 -8 14.32
    -7 -5 8 0.35
    -7 5 8 5.37
    7 5 -7 368.98
    -7 5 7 308.07
    -7 -5 7 324.42
    -7 5 6 279.54
    7 5 -6 332.6
    -7 5 5 -2.33
    -7 5 4 86.61
    -7 5 4 98.72
    -7 5 3 826.99
    -7 5 3 836.42
    -7 5 2 65
    -7 5 2 71.54
    -7 5 1 58.64
    -7 5 1 37.21
    -7 5 0 250.42
    -7 5 0 249.39
    -7 5 -1 256.96
    -7 5 -1 245.7
    -7 5 -2 44.07
    -7 5 -2 36.51
    -7 5 -3 1035.96
    -7 5 -4 308.03
    -7 5 -5 0.09
    -7 5 -6 254.26
    -7 5 -7 598.65
    -7 5 -8 62.26
    -7 5 -9 338.72
    -7 5 -10 99.7
    -7 5 -11 115.87
    -7 5 -12 53.58
    -7 5 -13 728.86
    -7 5 -14 191.49
    -7 5 -15 1.55
    -7 5 -16 155.64
    -7 5 -17 311.75
    -7 5 -18 11.49
    -7 5 -19 176.27
    -7 5 -20 200.01
    -7 5 -21 81.8
    -7 5 -22 23.07
    -7 5 -22 23.05
    -7 5 -23 279.63
    -7 6 22 181.05
    -7 6 21 139.86
    -7 6 20 17.14
    -7 6 19 121.97
    -7 6 18 277.19
    -7 6 17 21.72
    -7 6 16 23.06
    -7 6 15 187.81
    -7 6 14 221.88
    -7 6 13 12.45
    -7 6 12 362.53
    7 6 -12 345.67
    -7 6 11 270.09
    7 6 -11 265.35
    7 6 -10 91.29
    -7 6 10 78.79
    -7 6 9 132.35
    7 6 -9 126.11
    -7 6 8 290.48
    7 6 -8 318.64
    7 6 -7 43.42
    -7 6 7 20.73
    7 6 -6 67.32
    -7 6 6 56.41
    -7 6 6 58.14
    -7 6 5 319.84
    7 6 -5 366.79
    -7 6 5 331.36
    -7 6 4 400.31
    7 6 -4 434.62
    -7 6 4 397.82
    -7 6 3 11.01
    7 6 -3 13.77
    -7 6 3 11.09
    -7 6 2 788.26
    -7 6 2 840.55
    -7 6 1 507.93
    -7 6 1 531.99
    -7 6 0 23.04
    -7 6 -1 138.19
    -7 6 -2 498.11
    -7 6 -3 48.47
    -7 6 -4 270.2
    -7 6 -5 262.52
    -7 6 -6 227.85
    -7 6 -7 18.71
    -7 6 -8 364.49
    -7 6 -9 108.34
    -7 6 -10 11.25
    -7 6 -11 236.19
    -7 6 -12 363.43
    -7 6 -13 98.89
    -7 6 -14 105.41
    -7 6 -15 236.94
    -7 6 -16 123.52
    -7 6 -17 19.06
    -7 6 -18 282.05
    -7 6 -19 103.12
    -7 6 -20 7
    -7 7 21 15.65
    -7 7 20 188
    -7 7 19 171.07
    -7 7 18 10.43
    -7 7 17 115.67
    -7 7 16 211.19
    -7 7 15 8.62
    -7 7 14 87.4
    -7 7 13 303.87
    -7 7 12 124.29
    7 7 -12 104.59
    7 7 -11 62.52
    -7 7 11 100.11
    -7 7 10 374.07
    7 7 -10 336.14
    -7 7 9 197.17
    7 7 -9 258.26
    7 7 -8 4.63
    -7 7 8 8.7
    -7 7 8 1.94
    -7 7 7 226.12
    7 7 -7 259.19
    -7 7 7 240.87
    -7 7 6 310.05
    7 7 -6 363.08
    -7 7 6 340.81
    7 7 -5 52.1
    -7 7 5 26.83
    -7 7 5 44.12
    7 7 -4 174.21
    -7 7 4 175.22
    7 7 -3 517.17
    -7 7 3 511.33
    7 7 -2 71.92
    -7 7 2 72.7
    7 7 -1 131.51
    -7 7 1 128.54
    -7 7 0 406.62
    -7 7 -1 115.16
    -7 7 -2 42.57
    -7 7 -3 321.04
    -7 7 -4 250.42
    -7 7 -5 10.61
    -7 7 -6 232.15
    -7 7 -7 448.08
    -7 7 -8 75.26
    -7 7 -9 76.43
    -7 7 -10 253.5
    -7 7 -11 45.54
    -7 7 -12 21.74
    -7 7 -13 275.23
    -7 7 -14 283.11
    -7 7 -15 10.38
    -7 7 -16 96.54
    -7 7 -17 158.68
    -7 7 -18 6.76
    -7 8 19 44.32
    -7 8 18 164.14
    -7 8 17 106.48
    -7 8 16 21.76
    -7 8 15 275.28
    -7 8 14 84.66
    -7 8 13 25.05
    -7 8 12 143.7
    7 8 -12 132.97
    -7 8 12 126.04
    -7 8 11 259.99
    7 8 -11 237.46
    -7 8 11 193.16
    7 8 -10 15.34
    -7 8 10 6.23
    7 8 -9 164.19
    -7 8 9 141.53
    7 8 -8 163.25
    -7 8 8 142.6
    7 8 -7 94.66
    -7 8 7 95.22
    7 8 -6 27.91
    -7 8 6 37.58
    7 8 -5 553.55
    -7 8 5 566.86
    7 8 -4 131.63
    -7 8 4 126.21
    7 8 -3 0.87
    -7 8 3 6.11
    7 8 -2 204.76
    -7 8 2 204.17
    7 8 -1 233.3
    -7 8 1 230.28
    -7 8 0 3.65
    -7 8 -1 227
    -7 8 -2 142.16
    -7 8 -3 74.84
    -7 8 -4 108.31
    -7 8 -5 403.32
    -7 8 -6 84.27
    -7 8 -7 13.28
    -7 8 -8 187.15
    -7 8 -9 196.1
    -7 8 -10 8.59
    -7 8 -11 263.46
    -7 8 -12 154.16
    -7 8 -13 29.31
    -7 8 -14 101.95
    -7 8 -15 269.05
    -7 9 17 57.95
    -7 9 16 246.87
    -7 9 16 193.78
    -7 9 15 65.38
    -7 9 15 9.52
    -7 9 14 149.69
    -7 9 13 41.13
    7 9 -12 119.6
    -7 9 12 106.12
    7 9 -11 3.9
    -7 9 11 2.17
    7 9 -10 318.55
    -7 9 10 295.44
    7 9 -9 114.45
    -7 9 9 80.41
    7 9 -8 8.06
    -7 9 8 5
    7 9 -7 40.57
    -7 9 7 53.82
    7 9 -6 198.22
    -7 9 6 203.38
    7 9 -5 14.74
    -7 9 5 18.19
    7 9 -4 234.63
    -7 9 4 202.39
    7 9 -3 113.64
    -7 9 3 110.1
    7 9 -2 25.41
    -7 9 2 39.38
    7 9 -1 11.67
    -7 9 1 15.25
    -7 9 0 360.48
    -7 9 -1 30.07
    -7 9 -2 27.55
    -7 9 -3 112.15
    -7 9 -4 306.56
    -7 9 -5 8.24
    -7 9 -6 139.75
    -7 9 -7 56.43
    -7 9 -8 50.44
    -7 9 -9 74.62
    -7 9 -10 413.77
    -7 9 -11 36.88
    -7 9 -12 28.53
    -7 10 12 27.18
    7 10 -11 138.6
    -7 10 11 138.14
    7 10 -10 13.78
    -7 10 10 13.73
    7 10 -9 290.94
    -7 10 9 239.59
    7 10 -8 53.56
    -7 10 8 51.84
    7 10 -7 95.3
    -7 10 7 63.6
    7 10 -6 30.32
    -7 10 6 27.32
    7 10 -5 353.49
    -7 10 5 303.17
    7 10 -4 15.15
    -7 10 4 26.63
    7 10 -3 20.51
    -7 10 3 8.61
    7 10 -2 24.29
    -7 10 2 34.69
    7 10 -1 364.07
    -7 10 1 343.32
    -7 10 0 7.54
    -7 10 -1 135.89
    -7 10 -2 85.32
    -7 10 -3 28.36
    -7 10 -4 28.82
    -7 10 -5 255.07
    -7 10 -6 6.51
    -7 10 -7 9.23
    -8 0 28 14.62
    -8 0 27 0.3
    -8 0 26 370.38
    -8 0 25 -1.84
    -8 0 24 333.4
    -8 0 23 0.19
    -8 0 22 9.92
    -8 0 21 -2.49
    -8 0 20 931.27
    -8 0 19 -6.28
    -8 0 18 19.82
    -8 0 17 -1.35
    -8 0 16 400.2
    -8 0 15 4.03
    -8 0 14 1078.09
    8 0 -14 1272.41
    8 0 -13 0.7
    -8 0 13 -2.43
    8 0 -12 36.71
    -8 0 12 25.46
    -8 0 11 7.02
    -8 0 10 1214.93
    8 0 -9 0.94
    -8 0 9 3.39
    8 0 -8 507.46
    -8 0 8 510.33
    8 0 -7 0.49
    -8 0 7 10.56
    8 0 -6 1022.39
    -8 0 6 928.57
    -8 0 5 7.8
    8 0 -5 6.6
    8 0 -4 1968.2
    -8 0 4 1813.67
    -8 0 3 2.84
    8 0 -3 5.71
    -8 0 2 32.74
    8 0 -2 45.27
    -8 0 1 1.23
    8 0 -1 -4.59
    -8 0 0 2605.25
    -8 0 0 2517.4
    -8 0 -1 6.46
    8 0 1 4.29
    -8 0 -1 -1.49
    -8 0 -2 761.65
    8 0 2 762.74
    -8 0 -2 736.36
    -8 0 -3 -6.59
    -8 0 -3 1.26
    8 0 4 656.07
    -8 0 -4 597.95
    8 0 5 -0.87
    -8 0 -5 3.21
    8 0 6 2604.75
    -8 0 -6 2271.5
    8 0 7 4.31
    -8 0 -7 2.54
    -8 0 -8 11.95
    -8 0 -8 19.29
    8 0 8 21.42
    8 0 9 3.92
    -8 0 -9 2.47
    -8 0 -9 5.66
    8 0 10 977.59
    -8 0 -10 891.93
    -8 0 -10 963.83
    8 0 11 17.52
    -8 0 -11 4.36
    -8 0 -11 5.93
    8 0 12 967.34
    -8 0 -12 851.73
    -8 0 -12 896.22
    8 0 13 3.22
    -8 0 -13 3.34
    -8 0 -13 0.88
    8 0 14 690.72
    -8 0 -14 682.53
    8 0 15 4.29
    -8 0 -15 -4.76
    -8 0 -15 -9.06
    8 0 16 689.84
    -8 0 -16 600.52
    -8 0 -16 650.96
    8 0 17 -0.45
    -8 0 -17 1.04
    -8 0 -17 0.71
    8 0 18 80.69
    -8 0 -18 53.97
    -8 0 -18 52.3
    8 0 19 10.14
    -8 0 -19 5.4
    -8 0 -19 12.41
    8 0 20 574.08
    -8 0 -20 567.15
    8 0 21 -2.19
    -8 0 -21 -7.56
    8 0 22 227.61
    -8 0 -22 215.71
    8 0 23 -6.83
    -8 0 -23 -7.95
    -8 0 -24 158.03
    -8 0 -25 2.42
    -8 -1 27 31.57
    -8 1 27 8.94
    -8 -1 26 1.62
    -8 1 26 3.53
    -8 -1 25 380.2
    -8 1 25 379.46
    -8 -1 24 9.54
    -8 1 24 -3.47
    -8 -1 23 88.86
    -8 1 23 72.57
    -8 1 22 12.3
    -8 -1 22 37.7
    -8 -1 21 303.21
    -8 1 21 267.16
    -8 -1 20 11.26
    -8 1 20 -6.2
    -8 -1 19 513.43
    -8 1 19 518.65
    -8 -1 18 14.5
    -8 1 18 14.97
    -8 -1 17 57.48
    -8 1 17 32.2
    -8 -1 16 3.34
    -8 1 16 -6.4
    -8 -1 15 948.47
    -8 1 15 928.98
    -8 -1 14 16.86
    -8 1 14 -10.19
    -8 -1 13 278.06
    -8 1 13 248.64
    -8 -1 12 59.33
    -8 1 12 50.71
    -8 -1 11 1061.8
    -8 1 11 1092.03
    8 1 -10 0.89
    -8 1 10 0.22
    -8 -1 9 1100.36
    -8 1 9 1136.62
    -8 -1 8 62.4
    -8 1 8 64.39
    -8 -1 7 13.31
    -8 1 7 7.59
    -8 -1 6 3.46
    8 -1 -6 0.71
    8 -1 -5 2274.23
    -8 -1 5 2310.11
    -8 1 5 2383.24
    8 -1 -4 143.74
    -8 -1 4 129.59
    -8 1 4 158.93
    8 -1 -3 970.17
    -8 -1 3 934.29
    -8 1 3 984.09
    -8 -1 2 -8.73
    8 -1 -2 5.9
    -8 1 2 8.17
    -8 -1 1 630.07
    8 -1 -1 667.06
    -8 1 1 618.44
    -8 -1 0 12.91
    -8 1 0 13.97
    8 -1 0 22.56
    -8 1 0 18.57
    -8 -1 -1 1601.81
    -8 1 -1 1556.12
    8 -1 1 1481.29
    -8 -1 -1 1451.84
    -8 1 -1 1489.41
    -8 1 -2 218.85
    8 -1 2 205.04
    -8 -1 -2 211.39
    -8 1 -2 211.46
    -8 -1 -2 214.36
    -8 1 -3 100
    8 -1 3 83.25
    -8 -1 -3 110.98
    -8 1 -3 102.4
    -8 1 -4 29.92
    -8 1 -4 43.99
    8 -1 4 49.88
    -8 -1 -4 44.14
    -8 1 -4 50.88
    -8 1 -5 2207.01
    -8 1 -5 2138.11
    8 -1 6 -1.74
    -8 -1 -6 2.55
    -8 1 -6 -1.78
    -8 1 -6 5
    8 -1 7 512.76
    -8 -1 -7 482.76
    -8 1 -7 487.69
    -8 1 -7 496.77
    8 -1 8 8.7
    -8 1 -8 6.2
    -8 -1 -8 9.05
    -8 1 -8 8.72
    8 -1 9 489.33
    8 1 9 404.58
    -8 1 -9 444.7
    -8 -1 -9 440.99
    -8 1 -9 413.93
    8 -1 10 3.39
    -8 1 -10 5.41
    8 1 10 11.46
    -8 -1 -10 1.92
    -8 1 -10 3.97
    8 1 11 1044.14
    -8 -1 -11 1017.27
    -8 1 -11 1106.03
    -8 1 -11 1019.35
    8 -1 12 -7.15
    -8 1 -12 2.4
    8 1 12 11.93
    -8 -1 -12 -1.17
    -8 1 -12 3.59
    8 -1 13 10.84
    -8 1 -13 14.65
    8 1 13 6.08
    -8 -1 -13 10.29
    -8 1 -13 10.54
    8 -1 14 8.14
    -8 1 -14 2.35
    8 1 14 -6.1
    -8 -1 -14 4.57
    -8 1 -14 0.4
    8 -1 15 995.84
    8 1 15 905.1
    -8 1 -15 989.34
    -8 1 -15 966.94
    8 -1 16 18.69
    8 1 16 16.08
    -8 1 -16 7.19
    -8 1 -16 11.27
    8 -1 17 465.84
    8 1 17 427.4
    -8 -1 -17 381.34
    -8 1 -17 446.43
    -8 1 -17 447.54
    8 -1 18 9.82
    -8 -1 -18 -8.75
    8 1 18 0.02
    -8 1 -18 8.42
    -8 1 -18 7.17
    8 1 19 95.86
    -8 1 -19 73.25
    -8 1 -19 82.68
    -8 -1 -19 73.8
    8 -1 19 84.3
    8 1 20 14.96
    -8 1 -20 6.18
    -8 1 -20 3.51
    -8 1 -21 663.2
    8 1 21 676.89
    -8 1 -21 642.35
    8 1 22 10.73
    -8 1 -22 7.3
    -8 1 -22 7.16
    -8 1 -23 7.11
    8 1 23 7.47
    -8 1 -23 10.43
    -8 1 -24 1.41
    -8 1 -25 204.41
    -8 2 26 150.33
    -8 2 25 -5.19
    -8 -2 24 182.84
    -8 2 24 190.1
    -8 -2 23 16.74
    -8 2 23 -13.81
    -8 -2 22 44.01
    -8 2 22 1.83
    -8 -2 21 26.05
    -8 2 21 0.49
    -8 -2 20 678.23
    -8 2 20 648.68
    -8 -2 19 41.51
    -8 2 19 -7.27
    -8 -2 18 103.84
    -8 2 18 93.8
    -8 -2 17 89.93
    -8 2 17 69.16
    -8 -2 16 326.48
    -8 2 16 272.05
    -8 -2 15 23.43
    -8 2 15 -7.47
    -8 -2 14 1120.85
    -8 2 14 1101.06
    -8 -2 13 80.24
    -8 2 13 70.34
    -8 -2 12 10.54
    -8 2 12 4.38
    -8 -2 11 6.35
    -8 2 11 5.75
    -8 -2 10 1517.31
    -8 2 10 1476.65
    -8 -2 9 58.67
    -8 2 9 43.44
    -8 -2 8 481.2
    -8 2 8 489.11
    -8 -2 7 106.95
    -8 2 7 106.56
    -8 -2 6 526.58
    -8 2 6 526.24
    -8 -2 5 -5.14
    -8 2 5 5.86
    -8 -2 4 2019.1
    -8 2 4 2087.88
    -8 -2 3 144.49
    -8 2 3 154.22
    -8 -2 2 2.66
    -8 2 2 7.99
    -8 2 1 11.59
    -8 2 1 4.66
    -8 -2 0 1562.88
    -8 2 0 1548.93
    -8 2 0 1574.29
    -8 -2 0 1465.53
    -8 2 -1 49.77
    -8 -2 -1 39.62
    -8 2 -1 45.23
    -8 2 -1 39.68
    8 -2 1 47.46
    -8 -2 -1 29.85
    -8 2 -2 527.42
    -8 -2 -2 534.31
    -8 2 -2 556.55
    -8 2 -2 514.77
    8 -2 2 529.11
    8 -2 3 217.77
    -8 2 -3 236.71
    -8 -2 -3 250.24
    -8 2 -3 254.57
    -8 2 -3 240.74
    8 -2 4 429.74
    -8 2 -4 467.11
    -8 -2 -4 516.01
    -8 2 -4 487.59
    -8 2 -4 445.29
    8 -2 5 68.5
    -8 -2 -5 108.67
    -8 2 -5 96.9
    -8 2 -5 86.58
    -8 2 -5 85.66
    -8 2 -6 1154.86
    -8 2 -6 1131.38
    8 -2 7 -5.92
    -8 2 -7 3.17
    -8 2 -7 4.86
    8 -2 8 0.98
    -8 2 -8 19.39
    -8 2 -8 14.7
    8 -2 9 23.59
    -8 2 -9 47.57
    -8 2 -9 46.33
    8 -2 10 899.18
    -8 2 -10 814.13
    -8 2 -10 841.9
    -8 2 -11 8.19
    -8 2 -11 13.47
    8 -2 11 -2.62
    -8 2 -12 792.52
    -8 2 -12 745.8
    8 -2 12 849.48
    -8 2 -13 20.13
    -8 2 -13 33.05
    -8 2 -14 378.96
    -8 2 -14 363.09
    8 2 15 11.65
    -8 2 -15 29.74
    -8 2 -15 32.06
    -8 2 -16 593.67
    -8 2 -16 569.99
    8 2 17 6.6
    -8 2 -17 11.92
    -8 2 -18 44.76
    8 2 18 42.32
    -8 2 -18 36.73
    -8 2 -19 3.55
    8 2 19 16.17
    -8 2 -19 -5.39
    8 2 20 498.88
    -8 2 -20 559.17
    -8 2 -20 553.79
    -8 2 -21 9.77
    8 2 21 12.99
    -8 2 -21 -3.55
    8 2 22 339.66
    -8 2 -22 332.39
    -8 2 -22 363.24
    8 2 23 33.67
    -8 2 -23 25.84
    -8 2 -23 31.92
    -8 2 -24 42.78
    -8 2 -24 63.93
    -8 2 -25 7.17
    -8 2 -25 8.26
    -8 3 25 245.89
    -8 3 24 41.06
    -8 3 23 74.81
    -8 3 22 66.53
    -8 -3 21 283.49
    -8 3 21 292.64
    -8 -3 20 5.93
    -8 3 20 -5.85
    -8 -3 19 517.03
    -8 3 19 526.35
    -8 -3 18 64.05
    -8 3 18 50.12
    -8 -3 17 58.59
    -8 3 17 23.07
    -8 -3 16 71.52
    -8 3 16 52.85
    -8 -3 15 985.58
    -8 3 15 901.72
    -8 -3 14 42.5
    -8 3 14 24.66
    -8 -3 13 232.87
    -8 3 13 222.08
    -8 -3 12 34.52
    -8 3 12 22.13
    -8 -3 11 399.83
    -8 3 11 362.68
    -8 -3 10 12.65
    -8 3 10 7.06
    -8 -3 9 946.92
    -8 3 9 988.32
    -8 -3 8 144.91
    -8 3 8 136.77
    -8 -3 7 -0.03
    -8 3 7 4.61
    -8 -3 6 68.72
    -8 3 6 88.55
    -8 -3 5 1336.98
    -8 3 5 1332.9
    -8 -3 4 12.28
    -8 3 4 19.48
    -8 -3 3 438.8
    -8 3 3 506.67
    -8 -3 2 385.53
    -8 3 2 406.34
    -8 3 2 407.39
    -8 3 1 397.9
    -8 3 1 413.23
    -8 -3 1 403.8
    -8 3 0 40.65
    -8 3 0 33.97
    -8 3 -1 1191.1
    -8 3 -1 1205.11
    -8 3 -2 93.94
    -8 3 -2 111.63
    -8 3 -3 2.02
    -8 3 -3 10.38
    -8 3 -4 86.97
    -8 3 -4 104.79
    -8 3 -5 1016.2
    -8 3 -5 1000.43
    -8 3 -6 0.92
    -8 3 -7 315.34
    -8 3 -8 56.46
    -8 3 -9 422.81
    -8 3 -10 132.68
    -8 3 -11 805.57
    -8 3 -12 71.04
    -8 3 -12 81.36
    -8 3 -13 74.98
    -8 3 -13 73.33
    -8 3 -14 144.55
    -8 3 -14 139.53
    -8 3 -15 494.86
    -8 3 -15 506.55
    -8 3 -16 10.44
    -8 3 -16 0.28
    -8 3 -17 251.03
    -8 3 -17 248.62
    8 3 18 32.6
    -8 3 -18 51.34
    -8 3 -18 52.4
    -8 3 -19 98.9
    -8 3 -19 114.14
    8 3 19 84.9
    8 3 20 38.33
    -8 3 -20 36.6
    -8 3 -20 31.26
    8 3 21 625.06
    -8 3 -21 663.04
    -8 3 -21 683.11
    8 3 22 34.28
    -8 3 -22 28.3
    -8 3 -22 35.76
    -8 3 -23 20.18
    -8 3 -23 43.16
    -8 3 -24 31.32
    -8 3 -24 33.7
    -8 4 24 357.06
    -8 4 23 126.84
    -8 4 22 80.14
    -8 4 21 108.32
    -8 4 20 336.56
    -8 4 19 105.72
    -8 4 18 58
    -8 -4 17 93.15
    -8 4 17 112.65
    -8 -4 16 321.85
    -8 4 16 349.91
    -8 -4 15 34.24
    -8 4 15 35.85
    -8 -4 14 582.03
    -8 4 14 588.5
    -8 -4 13 99.13
    -8 4 13 99.4
    -8 -4 12 29.12
    -8 4 12 13.78
    -8 -4 11 98.71
    -8 4 11 84.51
    -8 -4 10 1134.07
    -8 4 10 1115.31
    -8 -4 9 -4.13
    -8 4 9 8.37
    -8 -4 8 295.3
    -8 4 8 287.7
    -8 -4 7 190.16
    -8 4 7 206.01
    -8 -4 6 326.2
    -8 4 6 364.89
    -8 -4 5 27.79
    -8 4 5 25.84
    -8 4 4 799.69
    -8 -4 4 727.14
    -8 4 3 171.01
    -8 4 3 168.14
    -8 4 2 14.19
    -8 4 2 15.48
    -8 4 1 115.81
    -8 4 1 118
    -8 4 0 705.68
    -8 4 0 738.31
    -8 4 -1 27.25
    -8 4 -1 15.54
    -8 4 -2 321.78
    -8 4 -2 347.74
    -8 4 -3 230.69
    -8 4 -3 248.96
    -8 4 -4 140.42
    -8 4 -4 152.74
    -8 4 -5 45.54
    -8 4 -5 49.09
    -8 4 -6 641.69
    -8 4 -7 230.37
    -8 4 -8 15.23
    -8 4 -9 298.84
    -8 4 -10 782.61
    -8 4 -11 -0.74
    -8 4 -12 291.34
    -8 4 -13 61.5
    -8 4 -14 256.39
    -8 4 -15 90.58
    -8 4 -16 637.47
    -8 4 -17 78.62
    -8 4 -17 89.96
    -8 4 -18 13.52
    -8 4 -18 11.24
    -8 4 -19 75.42
    -8 4 -19 78.81
    8 4 20 279.47
    -8 4 -20 337.82
    -8 4 -20 325.1
    8 4 21 -11.84
    -8 4 -21 -1.92
    -8 4 -22 215.24
    8 4 22 200.07
    -8 4 -22 224.34
    -8 4 -23 67.59
    -8 4 -23 76.33
    -8 4 -24 27.49
    -8 5 23 56.87
    -8 5 22 144.07
    -8 5 21 265.39
    -8 5 20 46.9
    -8 5 19 292.24
    -8 5 18 165.73
    -8 5 17 39.31
    -8 5 16 56.35
    -8 5 15 512.26
    -8 5 14 85.36
    -8 -5 13 43.65
    -8 5 13 56.11
    -8 -5 12 419.65
    -8 5 12 375.2
    -8 -5 11 310.02
    -8 5 11 267.06
    -8 -5 10 3.08
    -8 5 10 -11.71
    -8 -5 9 682.74
    -8 5 9 695.53
    -8 -5 8 77.24
    -8 5 8 72.96
    -8 5 7 -3.57
    -8 -5 7 0.53
    -8 5 6 277.92
    -8 5 5 601.33
    -8 5 4 141.16
    -8 5 4 151.85
    -8 5 3 290.45
    -8 5 3 288.28
    -8 5 2 252.98
    -8 5 2 237.65
    -8 5 1 183.94
    -8 5 1 175.71
    -8 5 0 82.8
    -8 5 0 78.24
    -8 5 -1 668.68
    -8 5 -1 707.32
    -8 5 -2 277.23
    -8 5 -2 281.24
    -8 5 -3 7.73
    -8 5 -4 28.47
    -8 5 -5 514.88
    -8 5 -6 5.3
    -8 5 -7 157.97
    -8 5 -8 332.98
    -8 5 -9 157.43
    -8 5 -10 9.05
    -8 5 -11 444.56
    -8 5 -12 83.01
    -8 5 -13 9.16
    -8 5 -14 136.81
    -8 5 -15 467.29
    -8 5 -16 3.77
    -8 5 -17 332.28
    -8 5 -18 181.68
    -8 5 -19 45.47
    -8 5 -20 50.34
    -8 5 -20 36.99
    -8 5 -21 312.98
    -8 5 -21 298.23
    -8 5 -22 44.83
    8 5 22 20.22
    -8 5 -23 9.88
    -8 6 22 17.61
    -8 6 21 81.48
    -8 6 20 170.12
    -8 6 19 40.68
    -8 6 18 56.82
    -8 6 17 273.2
    -8 6 16 186.36
    -8 6 15 11.57
    -8 6 14 365.53
    -8 6 13 277.9
    -8 6 12 26.46
    -8 6 11 258.09
    -8 6 10 458
    -8 6 9 49.66
    -8 6 8 115.59
    -8 6 7 288.66
    -8 6 6 162.56
    -8 6 6 162.7
    -8 6 5 15.95
    -8 6 5 16.62
    -8 6 4 518.78
    -8 6 4 543.3
    -8 6 3 151.72
    -8 6 3 181.27
    -8 6 2 6.96
    -8 6 2 2.72
    -8 6 1 197.02
    -8 6 0 340.84
    -8 6 -1 148.18
    -8 6 -2 140.51
    -8 6 -3 300.39
    -8 6 -4 155.47
    -8 6 -5 22.55
    -8 6 -6 393.12
    -8 6 -7 148.76
    -8 6 -8 33.05
    -8 6 -9 103.73
    -8 6 -10 353.31
    -8 6 -11 -4.23
    -8 6 -12 153.5
    -8 6 -13 366.4
    -8 6 -14 79.38
    -8 6 -15 6.11
    -8 6 -16 409.78
    -8 6 -17 81.64
    -8 6 -18 11.85
    -8 6 -19 155.77
    -8 7 20 28.99
    -8 7 19 107.06
    -8 7 18 243.92
    -8 7 17 41.8
    -8 7 16 159.75
    -8 7 15 277.43
    -8 7 14 47.41
    -8 7 13 108.02
    -8 7 12 310.96
    8 7 -11 93.27
    -8 7 11 65.11
    8 7 -10 9.22
    -8 7 10 -4.56
    -8 7 9 214.45
    8 7 -9 236.3
    -8 7 9 239.91
    -8 7 8 116.57
    8 7 -8 151
    -8 7 8 139.3
    -8 7 7 11.71
    -8 7 7 3.17
    -8 7 6 267.11
    -8 7 6 291.32
    -8 7 5 335.83
    -8 7 4 47.13
    -8 7 3 137.51
    -8 7 2 254.28
    -8 7 1 137.92
    -8 7 0 41.69
    -8 7 -1 330.76
    -8 7 -2 281.48
    -8 7 -3 1.26
    -8 7 -4 269.28
    -8 7 -5 295.64
    -8 7 -6 6.63
    -8 7 -7 101.4
    -8 7 -8 463.17
    -8 7 -9 28.94
    -8 7 -10 12.87
    -8 7 -11 229.71
    -8 7 -12 132.19
    -8 7 -13 37.08
    -8 7 -14 220.9
    -8 7 -15 84.77
    -8 7 -16 9.86
    -8 7 -17 111.25
    -8 8 18 37.23
    -8 8 17 144.86
    -8 8 16 97.97
    -8 8 15 58.29
    -8 8 14 122.15
    -8 8 13 156.77
    -8 8 12 -3.93
    -8 8 12 10.32
    8 8 -11 132.3
    -8 8 11 112.56
    -8 8 11 123.97
    8 8 -10 157.73
    -8 8 10 155.54
    8 8 -9 39.32
    -8 8 9 23.24
    8 8 -8 50.15
    -8 8 8 45.55
    8 8 -7 448.31
    -8 8 7 427.12
    8 8 -6 188.05
    -8 8 6 154.27
    -8 8 5 24.68
    -8 8 4 221.99
    -8 8 3 192.03
    -8 8 2 22.62
    -8 8 1 317.91
    -8 8 0 87.63
    -8 8 -1 9.43
    -8 8 -2 160.58
    -8 8 -3 357.8
    -8 8 -4 42.54
    -8 8 -5 24.23
    -8 8 -6 216.98
    -8 8 -7 162.78
    -8 8 -8 8.07
    -8 8 -9 300.93
    -8 8 -10 125.88
    -8 8 -11 23.08
    -8 8 -12 79.4
    -8 8 -13 342.66
    -8 8 -14 16.24
    -8 9 15 51.98
    -8 9 14 25.38
    -8 9 13 15.68
    -8 9 12 181.09
    8 9 -11 153.42
    -8 9 11 134.3
    8 9 -10 0.94
    -8 9 10 13.4
    8 9 -9 16.9
    -8 9 9 22.26
    8 9 -8 189.11
    -8 9 8 179.18
    8 9 -7 6.99
    -8 9 7 11.13
    8 9 -6 200.17
    -8 9 6 196.4
    -8 9 5 57.04
    -8 9 4 35.27
    -8 9 3 67.48
    -8 9 2 426.02
    -8 9 1 75.56
    -8 9 0 36.19
    -8 9 -1 146.33
    -8 9 -2 175.31
    -8 9 -3 12.26
    -8 9 -4 341.57
    -8 9 -5 84.97
    -8 9 -6 45.19
    -8 9 -7 30.77
    -8 9 -8 322.46
    -8 9 -9 -1.76
    -8 9 -10 54.28
    -8 10 10 33.51
    -8 10 9 45.54
    8 10 -8 25.27
    -8 10 8 27.42
    8 10 -7 266.27
    -8 10 7 246.77
    -8 10 6 21.41
    -8 10 5 40.81
    -8 10 4 79.84
    -8 10 3 288.8
    -8 10 2 22.51
    -8 10 1 130.9
    -8 10 0 12.79
    -8 10 -1 32.18
    -8 10 -2 45.93
    -8 10 -3 343.98
    -8 10 -4 9.88
    -9 0 27 0.64
    -9 0 26 305.41
    -9 0 25 0.98
    -9 0 24 1.73
    -9 0 23 10.12
    -9 0 22 478.49
    -9 0 21 2.34
    -9 0 20 258.38
    -9 0 19 1.75
    -9 0 18 316.7
    -9 0 17 -1.36
    -9 0 16 393.13
    -9 0 15 4.13
    -9 0 14 10.59
    -9 0 13 16.06
    -9 0 12 992.22
    -9 0 11 5.51
    -9 0 10 624.85
    9 0 -9 3.63
    -9 0 9 7.55
    9 0 -8 348.29
    -9 0 8 365.32
    9 0 -7 3.16
    -9 0 7 12.99
    9 0 -6 1563.97
    -9 0 6 1501.23
    -9 0 5 4.57
    9 0 -5 11.55
    -9 0 4 21.21
    9 0 -4 24.84
    -9 0 3 0.3
    9 0 -3 6.13
    -9 0 2 1647.12
    9 0 -2 1542.85
    -9 0 1 -5.87
    9 0 -1 5.14
    -9 0 0 1334.87
    9 0 0 1244.72
    -9 0 0 1308.79
    -9 0 -1 -4.11
    9 0 1 1.94
    -9 0 -1 -2.92
    -9 0 -2 326.15
    9 0 2 273.78
    -9 0 -2 308.92
    -9 0 -3 -1.38
    9 0 3 -1.96
    -9 0 -3 4.93
    9 0 4 2326.97
    -9 0 -4 2167.23
    9 0 5 -7.7
    -9 0 -5 1.32
    9 0 6 123.42
    -9 0 -6 106.6
    9 0 7 -3.78
    -9 0 -7 0.77
    9 0 8 1096.92
    -9 0 -8 1030.44
    9 0 9 7.52
    -9 0 -9 6.38
    9 0 10 913.12
    -9 0 -10 845.33
    -9 0 -10 868.42
    -9 0 -11 -0.29
    9 0 11 9.34
    -9 0 -11 4.92
    9 0 12 505.03
    -9 0 -12 428.76
    -9 0 -12 464.51
    9 0 13 0.01
    -9 0 -13 0.37
    -9 0 -13 -0.05
    9 0 14 1340.62
    -9 0 -14 1230.82
    -9 0 -14 1293.88
    9 0 15 4.3
    -9 0 -15 -6.78
    -9 0 -15 0.75
    9 0 16 119.75
    -9 0 -16 110.65
    -9 0 -16 110.65
    9 0 17 2.32
    -9 0 -17 -2.24
    9 0 18 617.69
    -9 0 -18 556.91
    9 0 19 5.53
    -9 0 -19 0.99
    9 0 20 421.67
    -9 0 -20 403.53
    -9 0 -21 -1.91
    9 0 21 -3.47
    9 0 22 26.42
    -9 0 -22 19.44
    9 0 23 3.9
    -9 0 -23 8.48
    -9 0 -24 486.95
    -9 -1 27 335.34
    -9 -1 26 -0.12
    -9 1 26 -19.51
    -9 -1 25 91.7
    -9 1 25 85.73
    -9 -1 24 -2.87
    -9 1 24 0.29
    -9 -1 23 248.75
    -9 1 23 267.86
    -9 -1 22 21.07
    -9 1 22 25.74
    -9 -1 21 342.51
    -9 1 21 344.99
    -9 -1 20 16.02
    -9 1 20 28.64
    -9 -1 19 9.25
    -9 1 19 4.25
    -9 -1 18 2.88
    -9 1 18 -9.5
    -9 -1 17 733.77
    -9 1 17 683.42
    -9 -1 16 15.28
    -9 1 16 1.31
    -9 -1 15 278.33
    -9 1 15 319.54
    -9 -1 14 34.52
    -9 1 14 15.86
    -9 -1 13 419.83
    -9 1 13 395.56
    -9 -1 12 21.25
    -9 1 12 20.89
    -9 -1 11 978.81
    -9 1 11 980.95
    -9 -1 10 68.5
    -9 1 10 71.17
    -9 -1 9 14.63
    9 1 -9 21.34
    -9 1 9 18.09
    -9 -1 8 242.56
    9 1 -8 239.06
    -9 1 8 240.73
    -9 -1 7 956.47
    -9 1 7 964.59
    9 -1 -6 1.9
    -9 -1 6 3.65
    -9 1 6 9.86
    9 -1 -5 701.73
    -9 -1 5 690.53
    -9 1 5 707.29
    9 -1 -4 3.82
    -9 -1 4 4.81
    -9 1 4 4.46
    9 -1 -3 680.39
    -9 -1 3 664.99
    -9 1 3 641.04
    -9 -1 2 13.64
    9 -1 -2 17.95
    -9 -1 1 1629.67
    9 -1 -1 1586.69
    -9 1 1 1597.72
    -9 1 1 1586.32
    -9 -1 0 8.22
    -9 1 0 13.09
    9 -1 0 11.91
    -9 1 0 13.6
    -9 -1 0 12.38
    -9 -1 -1 19.34
    -9 1 -1 23.36
    9 -1 1 26.07
    -9 -1 -1 26.22
    -9 1 -1 27.24
    -9 1 -2 107.25
    9 -1 2 95.39
    -9 -1 -2 115.38
    -9 1 -2 105.49
    -9 -1 -2 104.02
    -9 1 -3 1615.38
    -9 -1 -3 1565.57
    -9 1 -3 1498.46
    -9 1 -4 -2.12
    9 -1 4 -6.81
    -9 -1 -4 -0.25
    -9 1 -4 6.18
    9 -1 5 884.93
    -9 -1 -5 987.97
    -9 1 -5 900.91
    -9 1 -6 4.84
    9 -1 6 -3.29
    -9 -1 -6 2.9
    -9 1 -6 1.08
    9 -1 7 255.17
    -9 1 -7 250.5
    9 1 7 236.09
    -9 -1 -7 241.95
    -9 1 -7 226.55
    -9 1 -8 2.77
    9 -1 8 8.67
    9 1 8 8.88
    -9 -1 -8 7.12
    -9 1 -8 -1.41
    -9 1 -9 1617.54
    9 1 9 1577.06
    -9 -1 -9 1604.43
    -9 1 -9 1634.13
    -9 1 -10 115.9
    9 -1 10 114.19
    9 1 10 128.05
    -9 1 -10 134.18
    9 -1 11 69.06
    9 1 11 70.24
    -9 1 -11 75.36
    -9 1 -11 55.35
    9 -1 12 2.62
    9 1 12 4.13
    -9 1 -12 6.03
    -9 1 -12 4.56
    -9 1 -13 614.61
    9 -1 13 760.77
    9 1 13 660.83
    -9 1 -13 724.84
    9 -1 14 64.36
    9 1 14 57.13
    -9 1 -14 63.95
    -9 1 -14 64.17
    9 -1 15 738.09
    -9 1 -15 624.89
    9 1 15 614.44
    -9 1 -15 661.61
    9 -1 16 46.36
    9 1 16 43.2
    -9 1 -16 46.2
    -9 1 -16 43.21
    -9 1 -17 85.46
    9 -1 17 107.84
    9 1 17 79.34
    -9 1 -17 75.73
    -9 1 -18 25.31
    9 -1 18 35.24
    9 1 18 37.23
    -9 1 -18 17.08
    -9 1 -19 692.77
    -9 1 -19 643.84
    9 1 19 686.33
    9 -1 19 697.75
    -9 1 -20 -0.21
    9 1 20 15.71
    -9 1 -20 -1.29
    -9 1 -21 57.26
    9 1 21 46.28
    9 1 22 26.92
    -9 1 -22 24.27
    9 1 23 318.66
    -9 1 -23 309.96
    -9 1 -24 0.04
    -9 2 25 2.26
    -9 -2 24 16.66
    -9 2 24 3.04
    -9 -2 23 32.39
    -9 2 23 25.7
    -9 -2 22 464.2
    -9 2 22 407.22
    -9 -2 21 10.06
    -9 2 21 -5.95
    -9 -2 20 155.56
    -9 2 20 114.75
    -9 -2 19 21.79
    -9 2 19 -3.28
    -9 -2 18 272.01
    -9 2 18 272.02
    -9 -2 17 47.93
    -9 2 17 26.71
    -9 -2 16 679.65
    -9 2 16 688.69
    -9 -2 15 66.45
    -9 2 15 59.12
    -9 -2 14 17.02
    -9 2 14 18.77
    -9 -2 13 14.82
    -9 2 13 12.1
    -9 -2 12 886.28
    -9 2 12 860.57
    -9 -2 11 55.02
    -9 2 11 62.6
    -9 -2 10 230.74
    -9 2 10 227.05
    -9 -2 9 187.81
    -9 2 9 191.25
    -9 -2 8 586.1
    -9 2 8 611.92
    -9 -2 7 2.29
    -9 2 7 8.78
    -9 -2 6 1099.22
    -9 2 6 1128.74
    -9 -2 5 54.43
    -9 2 5 73.46
    -9 -2 4 -10.79
    -9 2 4 9.23
    -9 -2 3 74.36
    -9 2 3 82.84
    -9 -2 2 1044.01
    -9 2 2 1010.19
    -9 -2 1 52.22
    -9 2 1 70.05
    -9 2 1 51.42
    -9 -2 0 662.1
    -9 2 0 688.53
    -9 2 0 676.82
    -9 -2 0 616.35
    -9 2 -1 108.32
    -9 -2 -1 111.63
    -9 2 -1 110.56
    -9 -2 -1 94.4
    9 -2 1 112.79
    9 -2 2 322.83
    -9 2 -2 314.04
    -9 -2 -2 344.58
    -9 2 -2 318.8
    -9 2 -3 26.05
    9 -2 3 28.66
    -9 2 -3 40.1
    -9 2 -4 1277.83
    -9 2 -4 1217.05
    9 -2 5 15.53
    -9 2 -5 15.28
    -9 2 -5 12.26
    -9 2 -5 2.27
    -9 2 -6 5.54
    9 -2 6 -4.32
    -9 2 -6 -1.11
    -9 2 -7 5.89
    -9 2 -7 4.12
    -9 2 -8 819.25
    -9 2 -8 869.62
    -9 2 -9 4.91
    9 -2 9 -3.2
    -9 2 -9 6.93
    9 -2 10 756.64
    -9 2 -10 744.89
    -9 2 -10 740.34
    -9 2 -11 184.83
    -9 2 -11 181.05
    9 -2 11 198.53
    -9 2 -12 50.14
    -9 2 -12 48.08
    9 -2 12 47.77
    -9 2 -13 22.36
    9 2 13 13.28
    -9 2 -13 23.66
    -9 2 -14 767.7
    -9 2 -14 818.41
    -9 2 -15 26.89
    9 2 15 12.1
    -9 2 -15 31.58
    -9 2 -16 52.02
    9 2 16 51.96
    -9 2 -16 49.09
    -9 2 -17 16.1
    9 2 17 21.91
    -9 2 -17 19.5
    9 2 18 404.99
    -9 2 -18 385.64
    -9 2 -18 402.15
    9 2 19 15.61
    -9 2 -19 -0.49
    -9 2 -19 -6.67
    9 2 20 330.18
    -9 2 -20 337.07
    -9 2 -20 340.55
    9 2 21 21.19
    -9 2 -21 9.38
    -9 2 -21 9.38
    9 2 22 41.88
    -9 2 -22 31.67
    -9 2 -22 16.46
    9 2 23 28.76
    -9 2 -23 29.35
    -9 2 -23 35.76
    -9 2 -24 340.11
    -9 2 -24 327.7
    -9 3 24 20.2
    -9 3 23 191.38
    -9 3 22 -13.7
    -9 -3 21 447.6
    -9 3 21 398.52
    -9 -3 20 68.97
    -9 3 20 41.84
    -9 -3 19 17.83
    -9 3 19 -8.32
    -9 -3 18 52.93
    -9 3 18 39.77
    -9 -3 17 730.47
    -9 3 17 698.08
    -9 -3 16 78.78
    -9 3 16 54.42
    -9 -3 15 263.02
    -9 3 15 201.45
    -9 -3 14 58.68
    -9 3 14 71.84
    -9 -3 13 229.82
    -9 3 13 209.34
    -9 -3 12 5.48
    -9 3 12 -1.76
    -9 -3 11 858.22
    -9 3 11 848.54
    -9 -3 10 54.47
    -9 3 10 48.86
    -9 -3 9 8.43
    -9 3 9 1.75
    -9 -3 8 39.88
    -9 3 8 35.33
    -9 -3 7 671.18
    -9 3 7 657.83
    -9 -3 6 0.12
    -9 3 6 15.51
    -9 -3 5 888.98
    -9 3 5 953.94
    -9 -3 4 231.79
    -9 3 4 277.89
    -9 -3 3 483.49
    -9 3 3 499.99
    -9 3 2 23.91
    -9 3 2 15.98
    -9 3 1 750.81
    -9 3 1 783.64
    -9 -3 1 732.35
    -9 3 0 79.38
    -9 3 0 72.46
    -9 3 -1 9.49
    -9 3 -1 6.12
    -9 3 -2 92.24
    -9 3 -2 102.51
    -9 3 -3 995.98
    -9 3 -3 956.55
    -9 3 -4 47.46
    -9 3 -4 57.55
    -9 3 -5 352.78
    -9 3 -5 345.52
    -9 3 -6 109.49
    -9 3 -7 125.84
    -9 3 -7 122.06
    -9 3 -8 42.67
    -9 3 -8 34.22
    -9 3 -9 1019.68
    -9 3 -9 1006.59
    -9 3 -10 58.76
    -9 3 -10 51.78
    -9 3 -11 71.79
    -9 3 -11 71.96
    -9 3 -12 45.28
    -9 3 -12 45.84
    -9 3 -13 509.95
    -9 3 -13 517.95
    -9 3 -14 9.95
    -9 3 -14 0.99
    -9 3 -15 347.7
    -9 3 -15 371.89
    -9 3 -16 42.98
    -9 3 -16 55.05
    9 3 17 18.28
    -9 3 -17 26.97
    -9 3 -17 36.8
    9 3 18 22.18
    -9 3 -18 26.4
    -9 3 -18 31.34
    9 3 19 414.4
    -9 3 -19 467.2
    -9 3 -19 477.16
    -9 3 -20 70.81
    9 3 20 56.59
    -9 3 -20 47.98
    -9 3 -21 52.26
    9 3 21 43.07
    -9 3 -21 45.53
    -9 3 -22 43.31
    9 3 22 64.16
    -9 3 -22 53.67
    9 3 23 266.52
    -9 3 -23 258.43
    -9 3 -23 282.25
    -9 3 -24 5.62
    -9 4 23 27.38
    -9 4 22 406.3
    -9 4 21 23.64
    -9 4 20 118.26
    -9 4 19 36.52
    -9 -4 18 254.81
    -9 4 18 208.14
    -9 -4 17 18.36
    -9 4 17 -8.54
    -9 -4 16 524.86
    -9 4 16 482.86
    -9 -4 15 89.37
    -9 4 15 47.88
    -9 -4 14 18.11
    -9 4 14 3.33
    -9 -4 13 121.94
    -9 4 13 137.97
    -9 -4 12 658.14
    -9 4 12 636.61
    -9 -4 11 65.75
    -9 4 11 62.01
    -9 -4 10 298.96
    -9 4 10 309.01
    -9 -4 9 195.67
    -9 4 9 185.32
    -9 -4 8 111.76
    -9 4 8 106.22
    -9 -4 7 4.46
    -9 4 7 12.6
    -9 -4 6 829.95
    -9 4 6 856.92
    -9 -4 5 282.52
    -9 4 5 297.46
    -9 -4 4 5.97
    -9 4 4 14.39
    -9 4 3 99.49
    -9 4 3 94.99
    -9 4 2 651.97
    -9 4 2 666.75
    -9 4 1 19.47
    -9 4 1 20.48
    -9 4 0 310.45
    -9 4 0 331.83
    -9 4 -1 196.65
    -9 4 -1 206.27
    -9 4 -2 95.8
    -9 4 -2 109.77
    -9 4 -3 8.95
    -9 4 -3 24.87
    -9 4 -4 1621.77
    -9 4 -4 1612.69
    -9 4 -5 74.32
    -9 4 -5 79.66
    -9 4 -6 61.95
    -9 4 -7 150.13
    -9 4 -8 576.24
    -9 4 -9 11.58
    -9 4 -10 360.02
    -9 4 -11 104.48
    -9 4 -12 95.79
    -9 4 -13 21.63
    -9 4 -13 14.31
    -9 4 -14 592.51
    -9 4 -14 510.11
    -9 4 -15 88.09
    -9 4 -15 99.38
    -9 4 -16 42.57
    -9 4 -16 41.44
    -9 4 -17 68.31
    -9 4 -17 95.93
    -9 4 -18 208.14
    -9 4 -18 194.96
    -9 4 -19 13.08
    -9 4 -19 -4.78
    -9 4 -20 197.61
    9 4 20 181.19
    -9 4 -20 207.34
    9 4 21 43.03
    -9 4 -21 55.43
    -9 4 -21 54.99
    9 4 22 50.53
    -9 4 -22 59.63
    -9 4 -22 73.73
    9 4 23 32.11
    -9 5 22 -7.63
    -9 5 21 345.77
    -9 5 20 106.6
    -9 5 19 -13.63
    -9 5 18 98.59
    -9 5 17 233.21
    -9 5 16 16.34
    -9 5 15 191.57
    -9 -5 14 293.5
    -9 5 14 264.95
    -9 -5 13 146.5
    -9 5 13 105.25
    -9 -5 12 39.09
    -9 5 12 23.75
    -9 -5 11 560.9
    -9 5 11 487.85
    -9 -5 10 77.91
    -9 5 10 90.33
    -9 -5 9 -3.19
    -9 5 9 -2.86
    -9 -5 8 242.71
    -9 5 8 215.42
    -9 5 7 214.01
    -9 -5 7 234.64
    -9 5 6 30.61
    -9 5 5 334.23
    -9 5 5 338.51
    -9 5 4 392.12
    -9 5 4 391.85
    -9 5 3 284.92
    -9 5 3 266.87
    -9 5 2 16.73
    -9 5 2 12.89
    -9 5 1 959.27
    -9 5 1 976.37
    -9 5 0 205.3
    -9 5 0 199.04
    -9 5 -1 24.89
    -9 5 -1 28.76
    -9 5 -2 192.88
    -9 5 -3 913.06
    -9 5 -4 12.74
    -9 5 -5 311.08
    -9 5 -6 269.31
    -9 5 -7 60.74
    -9 5 -8 73.13
    -9 5 -9 438.35
    -9 5 -10 74.36
    -9 5 -11 72.47
    -9 5 -12 82.53
    -9 5 -13 370.24
    -9 5 -14 7.28
    -9 5 -15 199.2
    -9 5 -16 134.51
    -9 5 -17 33.29
    -9 5 -18 73.93
    -9 5 -19 303.99
    -9 5 -20 28.1
    9 5 21 1.27
    9 5 22 48.98
    -9 6 21 -30.44
    -9 6 20 21.88
    -9 6 19 149.83
    -9 6 18 61.02
    -9 6 17 -12.2
    -9 6 16 326.49
    -9 6 15 151.56
    -9 6 14 -14.85
    -9 6 13 304.85
    -9 6 12 399.75
    -9 6 11 5.84
    -9 6 10 89.68
    -9 6 9 265.83
    -9 6 8 77.21
    -9 6 7 44.38
    -9 6 7 24.32
    -9 6 6 475.25
    -9 6 6 450.57
    -9 6 5 170.33
    -9 6 5 184.48
    -9 6 4 20.19
    -9 6 4 6.79
    -9 6 3 300.41
    -9 6 3 297.55
    -9 6 2 484.42
    -9 6 1 15.42
    -9 6 0 99.39
    -9 6 -1 334.88
    -9 6 -2 56.63
    -9 6 -3 41.56
    -9 6 -4 471.04
    -9 6 -5 122.02
    -9 6 -6 6.11
    -9 6 -7 211.47
    -9 6 -8 296.28
    -9 6 -9 1.6
    -9 6 -10 281.43
    -9 6 -11 201.4
    -9 6 -12 53.76
    -9 6 -13 102.02
    -9 6 -14 282.13
    -9 6 -15 128.74
    -9 6 -16 19.74
    -9 6 -17 97.63
    -9 6 -18 91.88
    -9 7 19 -1.99
    -9 7 18 89.31
    -9 7 17 85.81
    -9 7 16 6.57
    -9 7 15 16.9
    -9 7 14 229.5
    -9 7 13 116
    -9 7 12 16.18
    -9 7 11 143.16
    -9 7 10 205.57
    -9 7 9 3.52
    -9 7 9 -1.64
    -9 7 8 198.45
    -9 7 8 216.63
    -9 7 7 379.95
    -9 7 7 376.12
    -9 7 6 6.43
    -9 7 5 95.42
    -9 7 4 344.77
    -9 7 3 126.07
    -9 7 2 77.92
    -9 7 1 280.61
    -9 7 0 181.21
    -9 7 -1 12.35
    -9 7 -2 244.09
    -9 7 -3 268.28
    -9 7 -4 -5.31
    -9 7 -5 97.29
    -9 7 -6 345.27
    -9 7 -7 96.07
    -9 7 -8 18.71
    -9 7 -9 144.23
    -9 7 -10 56.1
    -9 7 -11 32.26
    -9 7 -12 263.89
    -9 7 -13 133.96
    -9 7 -14 11.18
    -9 7 -15 150.76
    -9 8 17 -19.31
    -9 8 16 73.6
    -9 8 15 47.59
    -9 8 14 -2.17
    -9 8 13 99.27
    -9 8 13 111.05
    -9 8 12 155.96
    -9 8 12 192.59
    -9 8 11 11.19
    -9 8 10 26.36
    -9 8 9 256.97
    -9 8 8 102.91
    -9 8 7 63.9
    -9 8 6 153.69
    -9 8 5 161.55
    -9 8 4 6.63
    -9 8 3 174.42
    -9 8 2 157.38
    -9 8 1 13.41
    -9 8 0 65.03
    -9 8 -1 446.37
    -9 8 -2 54.43
    -9 8 -3 102.11
    -9 8 -4 217.98
    -9 8 -5 115.76
    -9 8 -6 4.9
    -9 8 -7 397.01
    -9 8 -8 127.29
    -9 8 -9 19.86
    -9 8 -10 149.91
    -9 8 -11 214.4
    -9 8 -12 26.58
    -9 9 12 -0.29
    -9 9 11 24.13
    -9 9 10 131.58
    -9 9 9 18.92
    -9 9 8 199.35
    -9 9 7 128.83
    -9 9 6 9.09
    -9 9 5 36.67
    -9 9 4 367.17
    -9 9 3 26.03
    -9 9 2 99.42
    -9 9 1 172.24
    -9 9 0 205.7
    -9 9 -1 13.33
    -9 9 -2 257.25
    -9 9 -3 75.16
    -9 9 -4 3.72
    -9 9 -5 95.07
    -9 9 -6 274.82
    -9 9 -7 29.54
    -9 9 -8 51.31
    -10 0 26 7.53
    -10 0 25 5.5
    -10 0 24 207.94
    -10 0 23 0.84
    -10 0 22 294.45
    -10 0 21 10.63
    -10 0 20 290.79
    -10 0 19 -7.64
    -10 0 18 330.62
    -10 0 17 25.39
    -10 0 16 21.16
    -10 0 15 11.6
    -10 0 14 909.77
    -10 0 13 27.14
    -10 0 12 294.8
    -10 0 11 10.38
    -10 0 10 65.01
    -10 0 9 9.27
    10 0 -8 881.78
    -10 0 8 879.44
    10 0 -7 -1.83
    -10 0 7 4.6
    10 0 -6 64.34
    -10 0 6 59.88
    -10 0 5 10.72
    10 0 -5 11.57
    -10 0 4 1085.96
    10 0 -4 1177.59
    -10 0 3 0.27
    10 0 -3 4.5
    -10 0 2 667.63
    10 0 -2 612.12
    -10 0 1 -11.45
    -10 0 1 -4.3
    -10 0 0 81.67
    10 0 0 81.27
    -10 0 0 65.58
    -10 0 -1 4.05
    10 0 1 14.23
    -10 0 -1 2.37
    -10 0 -2 1241.57
    10 0 2 1089.88
    -10 0 -2 1162.18
    -10 0 -3 -6.4
    10 0 3 1.66
    -10 0 -3 4.77
    10 0 4 173.34
    -10 0 -4 173.86
    10 0 5 -0.38
    -10 0 -5 -1.28
    10 0 6 1354.05
    -10 0 -6 1243.63
    10 0 7 15.94
    -10 0 -7 1.19
    10 0 8 1018.47
    -10 0 -8 988.89
    10 0 9 13.01
    -10 0 -9 5.78
    10 0 10 168.38
    -10 0 -10 129.6
    10 0 11 9.4
    -10 0 -11 4.39
    10 0 12 904.97
    -10 0 -12 833.55
    10 0 13 -5.66
    10 0 14 111.72
    10 0 15 6.27
    10 0 16 283.05
    10 0 17 7.85
    -10 0 -17 0.77
    10 0 18 653.96
    -10 0 -18 552.39
    10 0 19 1.59
    10 0 20 8.46
    10 0 21 -2.06
    10 0 22 495.02
    10 0 23 1.12
    -10 -1 26 11.3
    -10 -1 25 170.7
    -10 1 25 165.77
    -10 -1 24 8.3
    -10 1 24 4.63
    -10 -1 23 408.49
    -10 1 23 391.69
    -10 -1 22 34.01
    -10 1 22 7.4
    -10 -1 21 10.63
    -10 1 21 6.97
    -10 -1 20 11.09
    -10 1 20 12.82
    -10 -1 19 414.35
    -10 1 19 371.12
    -10 -1 18 15.19
    -10 1 18 3.32
    -10 -1 17 212.63
    -10 1 17 207.77
    -10 -1 16 25.58
    -10 1 16 18.13
    -10 -1 15 227.98
    -10 1 15 198.51
    -10 -1 14 13.38
    -10 1 14 23.34
    -10 -1 13 875.51
    -10 1 13 900.36
    -10 -1 12 9.3
    -10 1 12 7.5
    -10 -1 11 20.51
    -10 1 11 25
    -10 -1 10 3.98
    -10 1 10 12.11
    -10 -1 9 793.24
    -10 1 9 782.46
    -10 -1 8 26.99
    -10 1 8 24.99
    10 1 -8 17.67
    -10 -1 7 560.73
    10 1 -7 617.71
    -10 1 7 577.96
    10 -1 -6 7.76
    -10 -1 6 8.65
    -10 1 6 9.65
    10 1 -6 11.91
    10 -1 -5 300.97
    -10 -1 5 326.71
    -10 1 5 317.03
    10 1 -5 325.46
    10 -1 -4 -2.18
    -10 -1 4 -4.8
    -10 1 4 4.23
    10 1 -4 1.07
    10 -1 -3 1428.11
    -10 -1 3 1414.33
    -10 1 3 1471.82
    -10 -1 2 62.53
    10 -1 -2 78.48
    -10 1 2 77.86
    -10 -1 1 57.89
    -10 1 1 56.02
    10 -1 -1 64.47
    -10 -1 1 59.5
    -10 1 1 61.54
    -10 -1 0 -1.38
    -10 1 0 -0.22
    10 -1 0 5.76
    -10 -1 0 9.14
    -10 1 0 2.16
    -10 -1 -1 838.07
    -10 1 -1 844.7
    10 -1 1 839.87
    -10 -1 -1 801.09
    -10 1 -1 815.57
    -10 1 -2 -1.09
    10 -1 2 -8.44
    10 1 2 4.29
    -10 -1 -2 2.2
    -10 1 -2 4.07
    -10 -1 -2 -5.56
    -10 1 -3 783.7
    10 1 3 859.4
    -10 -1 -3 818.61
    -10 1 -3 759.36
    -10 1 -4 -4.56
    10 -1 4 -4.61
    -10 -1 -4 2.05
    -10 1 -4 4.14
    10 -1 5 158.63
    10 1 5 166.2
    -10 -1 -5 181.79
    -10 1 -5 177.33
    10 -1 6 5.87
    10 1 6 7.01
    -10 1 -6 1.06
    10 -1 7 964.56
    10 1 7 974.42
    -10 1 -7 905.39
    10 -1 8 5.31
    10 1 8 -1.15
    -10 1 -8 4.93
    -10 1 -8 -1.99
    10 -1 9 289.03
    10 1 9 243.02
    -10 1 -9 247.15
    -10 1 -9 222
    -10 1 -10 5.22
    10 -1 10 -5.34
    10 1 10 -5.09
    -10 1 -10 5.76
    10 -1 11 774.57
    10 1 11 657.94
    -10 1 -11 690.8
    -10 1 -11 703.22
    10 -1 12 5.78
    10 1 12 -1.36
    -10 1 -12 5.69
    -10 1 -12 3.14
    10 -1 13 826.94
    10 1 13 738.82
    -10 1 -13 735.14
    -10 1 -13 817.84
    10 -1 14 2.6
    10 1 14 12.23
    -10 1 -14 -5.73
    -10 1 -14 3.63
    10 -1 15 85.97
    10 1 15 62.31
    -10 1 -15 67.86
    -10 1 -15 72.68
    10 -1 16 13.27
    10 1 16 8.86
    -10 1 -16 17.92
    -10 1 -16 12.51
    10 -1 17 779.69
    10 1 17 770.09
    -10 1 -17 708.7
    -10 1 -17 758.25
    10 -1 18 -0.49
    10 1 18 4.4
    -10 1 -18 -1.14
    10 1 19 114.57
    -10 1 -19 91.56
    10 -1 19 113.54
    10 1 20 8.41
    -10 1 -20 8.33
    10 1 21 248.71
    -10 1 -21 229.37
    10 1 22 16.34
    -10 1 -22 0.64
    10 1 23 326.49
    -10 1 -23 300.81
    10 1 24 -7.93
    -10 -2 25 -0.01
    -10 -2 24 308.57
    -10 2 24 333.05
    -10 -2 23 24.95
    -10 2 23 -20.15
    -10 -2 22 174.92
    -10 2 22 172.58
    -10 -2 21 25.35
    -10 2 21 30.97
    -10 -2 20 209.49
    -10 2 20 193.57
    -10 -2 19 15.28
    -10 2 19 20.07
    -10 -2 18 535.3
    -10 2 18 547.38
    -10 -2 17 95.57
    -10 2 17 68.71
    -10 -2 16 21.05
    -10 2 16 30.29
    -10 -2 15 12.03
    -10 2 15 9.31
    -10 -2 14 1008.53
    -10 2 14 964.19
    -10 -2 13 11.28
    -10 2 13 13.63
    -10 -2 12 230.82
    -10 2 12 252.86
    -10 -2 11 125.64
    -10 2 11 120.45
    -10 -2 10 409.99
    -10 2 10 389.06
    -10 -2 9 56.76
    -10 2 9 58.88
    -10 -2 8 1170.44
    -10 2 8 1176.93
    -10 -2 7 14.28
    -10 2 7 32.74
    -10 -2 6 36.78
    -10 2 6 36.79
    -10 -2 5 8.87
    -10 2 5 34.98
    -10 -2 4 684.5
    -10 2 4 707.2
    -10 -2 3 71.17
    -10 2 3 86.86
    -10 -2 2 911.29
    -10 2 2 963.24
    -10 2 2 921.7
    -10 -2 1 0.14
    -10 2 1 15.09
    -10 2 1 10.35
    -10 -2 0 152.16
    -10 2 0 134.19
    -10 2 0 149.84
    -10 2 -1 2.29
    -10 2 -1 3.39
    10 -2 1 -1.2
    -10 2 -2 1293.13
    -10 2 -2 1245.07
    10 -2 2 1214.89
    -10 2 -3 19.76
    10 -2 3 20.11
    -10 2 -3 23.84
    -10 2 -4 84.87
    10 -2 4 75.78
    -10 2 -4 97.83
    10 -2 5 28.51
    -10 2 -5 59.24
    -10 2 -5 42.47
    10 -2 6 598.27
    -10 2 -6 712.42
    10 -2 7 51.33
    -10 2 -7 60.5
    10 -2 8 393.33
    -10 2 -8 464.87
    10 -2 9 46.96
    -10 2 -9 59.83
    10 -2 10 29.83
    -10 2 -10 45.42
    10 2 11 32.81
    -10 2 -11 38.7
    10 -2 11 23.94
    10 2 12 838.01
    -10 2 -12 915.28
    -10 2 -13 20.44
    -10 2 -13 25.18
    10 2 14 107.5
    -10 2 -14 127.18
    -10 2 -14 103.74
    10 2 15 77.34
    -10 2 -15 88.03
    -10 2 -15 87.38
    10 2 16 346.29
    -10 2 -16 379.85
    -10 2 -16 404.43
    10 2 17 3.44
    -10 2 -17 2.45
    -10 2 -17 1.98
    -10 2 -18 467.88
    10 2 18 473.1
    -10 2 -18 515.72
    10 2 19 -3.11
    -10 2 -19 -1.41
    -10 2 -19 18.9
    10 2 20 28.52
    -10 2 -20 15.15
    -10 2 -20 19.71
    10 2 21 19.7
    -10 2 -21 29.91
    -10 2 -21 30.32
    10 2 22 560.66
    10 2 23 2.81
    -10 3 23 405.94
    -10 3 22 52.48
    -10 -3 21 19.6
    -10 3 21 1.85
    -10 -3 20 44.48
    -10 3 20 39.36
    -10 -3 19 569.51
    -10 3 19 536.88
    -10 -3 18 8.6
    -10 3 18 5.04
    -10 -3 17 236.45
    -10 3 17 230.64
    -10 -3 16 112.41
    -10 3 16 104.44
    -10 -3 15 139.6
    -10 3 15 122.21
    -10 -3 14 32.8
    -10 3 14 16.09
    -10 -3 13 516.21
    -10 3 13 532.92
    -10 -3 12 76.53
    -10 3 12 87.39
    -10 -3 11 2.82
    -10 3 11 -3.46
    -10 -3 10 121.55
    -10 3 10 128.03
    -10 -3 9 835.57
    -10 3 9 799.06
    -10 -3 8 25.76
    -10 3 8 49.78
    -10 -3 7 832.23
    -10 3 7 841.88
    -10 -3 6 13.67
    -10 3 6 15.15
    -10 -3 5 379.26
    -10 3 5 373.73
    -10 -3 4 336.23
    -10 3 4 335.49
    -10 -3 3 1187.33
    -10 3 3 1266.01
    -10 3 3 1208.63
    -10 3 2 399.6
    -10 3 2 403.82
    -10 -3 2 352
    -10 3 1 52.68
    -10 3 1 49.43
    -10 3 0 48.85
    -10 3 0 67.72
    -10 3 -1 616.17
    -10 3 -1 631.78
    -10 3 -2 15.5
    -10 3 -2 13.77
    -10 3 -3 764.03
    -10 3 -3 743.12
    -10 3 -4 252.47
    -10 3 -4 258.61
    -10 3 -5 9.69
    -10 3 -5 23.85
    -10 3 -6 0.37
    -10 3 -7 740.54
    -10 3 -8 59.96
    -10 3 -9 112.18
    -10 3 -10 207.98
    -10 3 -11 364.57
    -10 3 -12 9.26
    -10 3 -13 342.15
    -10 3 -14 77.74
    10 3 15 16.73
    -10 3 -15 48.95
    10 3 16 -4.22
    -10 3 -16 17.63
    10 3 17 470
    -10 3 -17 514.78
    10 3 18 8.62
    -10 3 -18 -2.7
    10 3 19 94.03
    -10 3 -19 72.84
    10 3 20 54.08
    -10 3 -20 43.28
    10 3 21 325.08
    -10 3 -21 278.36
    10 3 22 9.29
    -10 3 -22 0.42
    -10 4 22 70.16
    -10 4 21 93.96
    -10 4 20 92.41
    -10 4 19 19.42
    -10 -4 18 386.9
    -10 4 18 362.39
    -10 -4 17 110.32
    -10 4 17 120.83
    -10 -4 16 -0.06
    -10 4 16 -2.28
    -10 -4 15 65.49
    -10 4 15 60.83
    -10 -4 14 412.36
    -10 4 14 378.19
    -10 -4 13 7.64
    -10 4 13 0.31
    -10 -4 12 258.1
    -10 4 12 290.49
    -10 -4 11 196.22
    -10 4 11 199.47
    -10 -4 10 302.68
    -10 4 10 269.63
    -10 -4 9 84.26
    -10 4 9 77.93
    -10 -4 8 704.64
    -10 4 8 711.69
    -10 -4 7 224.85
    -10 4 7 233.78
    -10 -4 6 72.19
    -10 4 6 92.49
    -10 -4 5 213.44
    -10 4 5 222.76
    -10 4 4 795.48
    -10 4 4 805.43
    -10 -4 4 743.05
    -10 4 3 19.91
    -10 4 3 9.49
    -10 4 2 469.4
    -10 4 2 480.57
    -10 4 1 87.45
    -10 4 1 99.18
    -10 4 0 13.26
    -10 4 0 18.54
    -10 4 -1 44.92
    -10 4 -1 52.19
    -10 4 -2 1088.84
    -10 4 -2 1118.22
    -10 4 -3 166.83
    -10 4 -3 186.48
    -10 4 -4 72.03
    -10 4 -4 71.99
    -10 4 -5 325.32
    -10 4 -5 310.96
    -10 4 -6 264.49
    -10 4 -7 27.57
    -10 4 -8 394.06
    -10 4 -9 135.22
    -10 4 -10 52.29
    -10 4 -11 38.71
    -10 4 -12 508.76
    -10 4 -13 28.16
    -10 4 -14 34.6
    -10 4 -15 122.41
    -10 4 -16 223.71
    -10 4 -17 5.74
    -10 4 -18 237.31
    10 4 18 167.74
    10 4 19 65.94
    -10 4 -19 70.16
    10 4 20 4.87
    -10 4 -20 -2.73
    10 4 21 17.19
    -10 5 21 -7.58
    -10 5 20 79.97
    -10 5 19 144.21
    -10 5 18 5.08
    -10 5 17 94.22
    -10 5 16 189.6
    -10 5 15 187.4
    -10 -5 14 58.82
    -10 5 14 44.94
    -10 -5 13 508.87
    -10 5 13 481.87
    -10 -5 12 102.69
    -10 5 12 113.12
    -10 -5 11 7.74
    -10 5 11 10.75
    -10 -5 10 150.89
    -10 5 10 161.27
    -10 -5 9 462.19
    -10 5 9 425.93
    -10 -5 8 7.14
    -10 5 8 22.88
    -10 5 7 340.81
    -10 -5 7 321.88
    -10 5 6 267.46
    -10 5 6 292.93
    -10 5 5 75.28
    -10 5 5 73.3
    -10 5 4 127
    -10 5 4 115.22
    -10 5 3 725.51
    -10 5 3 744.83
    -10 5 2 161.51
    -10 5 2 181.22
    -10 5 1 71.38
    -10 5 1 86.79
    -10 5 0 183.23
    -10 5 0 214.01
    -10 5 -1 498.96
    -10 5 -1 500.66
    -10 5 -2 12.43
    -10 5 -3 441.91
    -10 5 -4 129.34
    -10 5 -5 40.76
    -10 5 -6 93.13
    -10 5 -7 392.23
    -10 5 -8 37.73
    -10 5 -9 7.19
    -10 5 -10 151.49
    -10 5 -11 206.79
    -10 5 -12 8
    -10 5 -13 348.2
    -10 5 -14 107.49
    -10 5 -15 21.9
    -10 5 -16 69.59
    -10 5 -17 270.42
    -10 5 -18 15.18
    -10 5 -19 35.24
    10 5 20 64.53
    -10 6 20 13.79
    -10 6 19 17.24
    -10 6 18 194.01
    -10 6 17 129.59
    -10 6 16 3.66
    -10 6 15 122.82
    -10 6 14 286.03
    -10 6 13 9.47
    -10 6 12 149.05
    -10 6 11 277.7
    -10 6 10 103.58
    -10 6 9 58.04
    -10 6 8 393.04
    -10 6 8 372.68
    -10 6 7 136.5
    -10 6 7 121.68
    -10 6 6 5.9
    -10 6 6 7.7
    -10 6 5 194.34
    -10 6 5 205.25
    -10 6 4 542.65
    -10 6 4 544.21
    -10 6 3 17.14
    -10 6 3 9.47
    -10 6 2 307.03
    -10 6 1 338.59
    -10 6 0 73.8
    -10 6 -1 144.47
    -10 6 -2 517.65
    -10 6 -3 44.22
    -10 6 -4 40.75
    -10 6 -5 237.49
    -10 6 -6 205.7
    -10 6 -7 4.86
    -10 6 -8 257.04
    -10 6 -9 83.63
    -10 6 -10 13.35
    -10 6 -11 77.15
    -10 6 -12 298.08
    -10 6 -13 111.52
    -10 6 -14 17.34
    -10 6 -15 120.79
    -10 6 -16 143.14
    -10 7 18 -9.6
    -10 7 17 9.24
    -10 7 16 178.45
    -10 7 15 22.46
    -10 7 14 19.41
    -10 7 13 232.48
    -10 7 12 125.19
    -10 7 11 6.86
    -10 7 10 238.47
    -10 7 10 250.84
    -10 7 9 200.05
    -10 7 9 201.21
    -10 7 8 25.47
    -10 7 8 6.34
    -10 7 7 167.69
    -10 7 6 345.06
    -10 7 5 93.66
    -10 7 4 70.65
    -10 7 3 423.29
    -10 7 2 135.16
    -10 7 1 10.92
    -10 7 0 428.34
    -10 7 -1 159.7
    -10 7 -2 0.73
    -10 7 -3 162.74
    -10 7 -4 292.46
    -10 7 -5 115.57
    -10 7 -6 61.36
    -10 7 -7 290.34
    -10 7 -8 38.32
    -10 7 -9 56.6
    -10 7 -10 285.54
    -10 7 -11 116.68
    -10 7 -12 2.27
    -10 7 -13 88.23
    -10 8 16 -7.33
    -10 8 15 163.71
    -10 8 14 81.54
    -10 8 14 80.25
    -10 8 13 8.3
    -10 8 13 11.06
    -10 8 12 51.93
    -10 8 11 148.55
    -10 8 10 48.98
    -10 8 9 86.39
    -10 8 8 132.57
    -10 8 7 160.46
    -10 8 6 14.11
    -10 8 5 314.49
    -10 8 4 143.92
    -10 8 3 3.52
    -10 8 2 94.08
    -10 8 1 303.31
    -10 8 0 31.09
    -10 8 -1 119.79
    -10 8 -2 157.92
    -10 8 -3 144.17
    -10 8 -4 16.2
    -10 8 -5 344.92
    -10 8 -6 189.29
    -10 8 -7 -0.08
    -10 8 -8 77.48
    -10 8 -9 415.76
    -10 8 -10 -3.78
    -10 9 9 55.07
    -10 9 8 8.04
    -10 9 7 55.13
    -10 9 6 242.72
    -10 9 5 10.12
    -10 9 4 63.55
    -10 9 3 121.52
    -10 9 2 125.26
    -10 9 1 8.36
    -10 9 0 199.08
    -10 9 -1 105.83
    -10 9 -2 5.68
    -10 9 -3 84.16
    -10 9 -4 344.7
    -11 0 24 171.21
    -11 0 23 11.28
    -11 0 22 72.58
    -11 0 21 1.96
    -11 0 20 715.85
    -11 0 19 12.99
    -11 0 18 15.01
    -11 0 17 17.61
    -11 0 16 629.9
    -11 0 15 8.02
    -11 0 14 559.27
    -11 0 13 5.53
    -11 0 12 134.7
    -11 0 11 5.22
    -11 0 10 404.35
    -11 0 9 9.58
    -11 0 8 152.09
    11 0 -7 -2.86
    -11 0 7 11.93
    11 0 -6 880.36
    -11 0 6 885.69
    -11 0 5 4.87
    11 0 -5 9.28
    -11 0 4 603.15
    11 0 -4 615.4
    -11 0 3 -2.95
    11 0 -3 9.03
    -11 0 2 268.54
    11 0 -2 268.91
    -11 0 1 -3.67
    11 0 -1 9.61
    -11 0 1 0.65
    -11 0 0 807.9
    11 0 0 750.91
    -11 0 0 746.52
    -11 0 -1 -3.59
    11 0 1 0.22
    -11 0 -1 1.14
    -11 0 -2 356.72
    11 0 2 319.18
    -11 0 -2 323.1
    -11 0 -3 1.33
    -11 0 -3 -10.51
    11 0 4 1016.19
    -11 0 -4 953.27
    11 0 5 16.6
    -11 0 -5 -0.37
    11 0 6 628.43
    -11 0 -6 597.97
    11 0 7 2.15
    -11 0 -7 1.45
    11 0 8 115.56
    -11 0 -8 92.49
    11 0 9 -1.08
    11 0 10 1194.88
    11 0 11 -3.21
    11 0 12 58.04
    11 0 13 11.01
    11 0 14 257.78
    11 0 15 2.54
    11 0 16 617.07
    11 0 17 11.33
    11 0 18 10.71
    11 0 19 16.29
    11 0 20 460.69
    11 0 21 1.28
    11 0 22 114.49
    -11 -1 25 344.61
    -11 -1 24 9.61
    -11 1 24 9.43
    -11 -1 23 26.85
    -11 1 23 13.8
    -11 -1 22 37.25
    -11 1 22 33.17
    -11 -1 21 551.47
    -11 1 21 494.28
    -11 -1 20 29.97
    -11 1 20 8.02
    -11 -1 19 134.08
    -11 1 19 147.57
    -11 -1 18 24.56
    -11 1 18 24.39
    -11 -1 17 41.58
    -11 1 17 54.7
    -11 -1 16 23.65
    -11 1 16 15.53
    -11 -1 15 804.54
    -11 1 15 835.82
    -11 -1 14 46.84
    -11 1 14 52.7
    -11 -1 13 39.82
    -11 1 13 46.4
    -11 -1 12 10.47
    -11 1 12 20.11
    -11 -1 11 571.6
    -11 1 11 552.54
    -11 -1 10 14.66
    -11 1 10 18.58
    -11 -1 9 527.65
    -11 1 9 573.56
    -11 -1 8 18.44
    -11 1 8 15.9
    11 1 -8 13.55
    -11 -1 7 251.34
    11 1 -7 234.25
    -11 1 7 217.44
    -11 -1 6 -1.77
    -11 1 6 5.32
    11 1 -6 1.91
    11 -1 -6 4.6
    11 -1 -5 889
    -11 -1 5 854.16
    -11 1 5 912.48
    11 1 -5 893.98
    11 -1 -4 36.13
    -11 -1 4 39.74
    -11 1 4 36.49
    11 1 -4 40.6
    11 -1 -3 148.67
    -11 -1 3 123.42
    -11 1 3 168.02
    11 1 -3 129.99
    -11 -1 2 6.07
    11 -1 -2 1.78
    -11 1 2 -1.67
    11 1 -2 7.72
    -11 1 2 3.02
    -11 -1 1 776.74
    11 -1 -1 760.77
    -11 1 1 778.79
    11 1 -1 710.71
    -11 1 1 761.25
    -11 -1 1 716.77
    -11 -1 0 -5.43
    -11 1 0 -7.43
    11 -1 0 0.72
    11 1 0 16.18
    -11 -1 0 -0.19
    -11 1 0 -2.65
    -11 -1 -1 548.5
    -11 1 -1 561.37
    11 -1 1 514.68
    11 1 1 472.58
    -11 -1 -1 490.95
    -11 1 -1 514.29
    -11 1 -2 24.9
    11 -1 2 21.82
    11 1 2 11.79
    -11 1 -2 27.03
    -11 -1 -2 18.54
    -11 1 -3 59.8
    11 -1 3 48.54
    11 1 3 65.26
    -11 1 -3 68.53
    11 -1 4 -2.13
    11 1 4 1.84
    -11 1 -4 -1.67
    -11 1 -4 -4.41
    11 -1 5 893.49
    11 1 5 1011.09
    -11 1 -5 912.62
    11 -1 6 4.8
    11 1 6 6.3
    -11 1 -6 2.21
    11 -1 7 143.25
    11 1 7 105.32
    -11 1 -7 110.73
    11 -1 8 22.82
    11 1 8 46.14
    -11 1 -8 23.07
    11 -1 9 285.82
    11 1 9 275.5
    -11 1 -9 257.03
    11 -1 10 21.78
    11 1 10 13.92
    -11 1 -10 27.75
    11 -1 11 1179.23
    11 1 11 1041.78
    -11 1 -11 1099.44
    11 -1 12 7.43
    11 1 12 2.83
    -11 1 -12 21.55
    11 -1 13 127.76
    11 1 13 114.58
    -11 1 -13 101.28
    11 -1 14 33.59
    11 1 14 37.26
    -11 1 -14 27.57
    11 -1 15 637.62
    11 1 15 581.72
    11 -1 16 -3.95
    11 1 16 -0.27
    11 -1 17 219.81
    11 1 17 201.95
    11 -1 18 14.07
    11 1 18 -9.52
    11 1 19 247.57
    11 -1 19 244.54
    11 1 20 5.35
    11 1 21 361.19
    11 1 22 15.05
    -11 -2 24 131.97
    -11 -2 23 47.17
    -11 2 23 19.04
    -11 -2 22 173.63
    -11 2 22 165.17
    -11 -2 21 0.11
    -11 2 21 11.64
    -11 -2 20 477.7
    -11 2 20 492.29
    -11 -2 19 9.56
    -11 2 19 8.32
    -11 -2 18 61.49
    -11 2 18 68.15
    -11 -2 17 68.12
    -11 2 17 54.29
    -11 -2 16 641.28
    -11 2 16 594.62
    -11 -2 15 10.08
    -11 2 15 23.7
    -11 -2 14 312.05
    -11 2 14 330.03
    -11 -2 13 19.66
    -11 2 13 17.93
    -11 -2 12 164.95
    -11 2 12 173.14
    -11 -2 11 13.19
    -11 2 11 24.05
    -11 -2 10 695.02
    -11 2 10 692.66
    -11 -2 9 22.59
    -11 2 9 22.85
    -11 -2 8 60.24
    -11 2 8 70.53
    -11 -2 7 21.06
    -11 2 7 39.22
    -11 -2 6 415.17
    -11 2 6 428.61
    -11 -2 5 10.14
    -11 2 5 22.39
    -11 -2 4 611.13
    -11 2 4 619.1
    -11 2 3 97.14
    -11 -2 3 94.42
    -11 2 3 80.1
    -11 -2 2 45.49
    -11 2 2 54.49
    -11 2 2 41.83
    -11 -2 1 28.07
    -11 2 1 25.86
    -11 2 1 23.19
    -11 2 0 821.28
    -11 2 0 832.09
    -11 -2 0 841.1
    -11 2 -1 86.51
    -11 2 -1 89.93
    11 -2 1 85.98
    -11 2 -2 146.36
    -11 2 -2 141.92
    11 -2 2 139.28
    -11 2 -3 49.67
    -11 2 -3 52.6
    11 -2 3 55.88
    -11 2 -4 761.37
    -11 2 -4 745.66
    11 -2 5 1.18
    -11 2 -5 5.2
    11 -2 6 637.73
    -11 2 -6 777.57
    11 -2 7 7.45
    -11 2 -7 8.15
    11 -2 8 -0.21
    -11 2 -8 17.07
    11 -2 9 34.83
    11 2 9 22.83
    -11 2 -9 30.98
    11 2 10 437.24
    -11 2 -10 471.75
    11 -2 10 507.45
    11 2 11 19.53
    -11 2 -11 31.57
    11 -2 11 36.11
    11 2 12 268.55
    -11 2 -12 320.28
    11 -2 12 353.44
    11 2 13 18.81
    -11 2 -13 16.49
    11 2 14 298.94
    -11 2 -14 323.83
    11 2 15 14.39
    -11 2 -15 4.08
    11 2 16 441.38
    -11 2 -16 515.49
    11 2 17 23.02
    -11 2 -17 21.48
    11 2 18 17.53
    -11 2 -18 1.61
    11 2 19 13.06
    11 2 20 616.16
    11 2 21 28.44
    -11 -3 22 45.18
    -11 3 22 42.19
    -11 -3 21 423.9
    -11 3 21 401.45
    -11 -3 20 9.11
    -11 3 20 -7.94
    -11 -3 19 193.68
    -11 3 19 173.57
    -11 -3 18 15.05
    -11 3 18 27.27
    -11 -3 17 125.44
    -11 3 17 106.74
    -11 -3 16 60.67
    -11 3 16 53.12
    -11 -3 15 529.91
    -11 3 15 509.12
    -11 -3 14 20.51
    -11 3 14 15.24
    -11 -3 13 53.79
    -11 3 13 55.41
    -11 -3 12 30.44
    -11 3 12 36.8
    -11 -3 11 704.39
    -11 3 11 684.43
    -11 -3 10 -0.11
    -11 3 10 6.23
    -11 -3 9 504.93
    -11 3 9 564.3
    -11 -3 8 157.38
    -11 3 8 190.48
    -11 -3 7 18.87
    -11 3 7 31.45
    -11 -3 6 70.24
    -11 3 6 77.25
    -11 -3 5 843.93
    -11 3 5 867.21
    -11 -3 4 18.2
    -11 3 4 34.6
    -11 -3 3 18.71
    -11 3 3 23.6
    -11 3 3 19.21
    -11 -3 2 56.14
    -11 3 2 58.73
    -11 3 2 65.54
    -11 3 1 386.26
    -11 3 1 403.75
    -11 3 0 31.72
    -11 3 0 28.6
    -11 3 -1 526.59
    -11 3 -1 525.76
    -11 3 -2 226.17
    -11 3 -2 236.92
    -11 3 -3 44.77
    -11 3 -3 35.46
    -11 3 -4 48.36
    -11 3 -4 42.4
    -11 3 -5 696.53
    -11 3 -5 727.02
    -11 3 -6 50.86
    -11 3 -7 200.28
    -11 3 -8 88.77
    -11 3 -9 434.4
    -11 3 -10 3.24
    -11 3 -11 760.03
    -11 3 -12 36.58
    -11 3 -13 11.13
    11 3 14 4.08
    -11 3 -14 45.7
    11 3 15 306.91
    -11 3 -15 367.29
    11 3 16 15.21
    -11 3 -16 39.28
    11 3 17 125.31
    -11 3 -17 169.77
    11 3 18 80.53
    -11 3 -18 64.12
    11 3 19 106.27
    -11 3 -19 135.31
    11 3 20 16.02
    -11 3 -20 -10.02
    -11 3 -21 334.81
    -11 4 21 23.97
    -11 4 20 388.36
    -11 4 19 17.41
    -11 -4 18 1.28
    -11 4 18 6.3
    -11 -4 17 91.26
    -11 4 17 85.07
    -11 -4 16 406.3
    -11 4 16 401.93
    -11 -4 15 -0.95
    -11 4 15 11.14
    -11 -4 14 300.41
    -11 4 14 247.96
    -11 -4 13 134.77
    -11 4 13 145.89
    -11 -4 12 111.06
    -11 4 12 98.25
    -11 -4 11 31.03
    -11 4 11 38.62
    -11 -4 10 675.83
    -11 4 10 675.5
    -11 -4 9 9.24
    -11 4 9 20.57
    -11 -4 8 122.57
    -11 4 8 137.36
    -11 -4 7 243.07
    -11 4 7 266.98
    -11 -4 6 523.22
    -11 4 6 522.94
    -11 -4 5 2.12
    -11 4 5 8.77
    -11 4 5 1.34
    -11 4 4 428.53
    -11 -4 4 390.22
    -11 4 3 162.15
    -11 4 3 178.82
    -11 4 2 61.25
    -11 4 2 71.74
    -11 4 1 151.98
    -11 4 1 148.66
    -11 4 0 876.31
    -11 4 0 913.8
    -11 4 -1 174.44
    -11 4 -1 177.96
    -11 4 -2 114.47
    -11 4 -2 137
    -11 4 -3 87.33
    -11 4 -3 93.75
    -11 4 -4 337.61
    -11 4 -4 374.42
    -11 4 -5 -2.59
    -11 4 -6 381.47
    -11 4 -7 165.17
    -11 4 -8 93.73
    -11 4 -9 87.37
    -11 4 -10 596.48
    -11 4 -11 31.79
    -11 4 -12 123.09
    -11 4 -13 89.86
    -11 4 -14 174.73
    -11 4 -15 2.67
    -11 4 -16 341.63
    11 4 17 60.57
    -11 4 -17 70.56
    11 4 18 0.84
    -11 4 -18 4.9
    11 4 19 42.88
    -11 4 -19 41.55
    -11 5 20 -0.65
    -11 5 19 139.76
    -11 5 18 106.48
    -11 5 17 51.78
    -11 5 16 16.3
    -11 -5 15 535.46
    -11 5 15 477.26
    -11 -5 14 116.83
    -11 5 14 87.25
    -11 -5 13 24.98
    -11 5 13 27.48
    -11 -5 12 216.27
    -11 5 12 191.75
    -11 -5 11 382.42
    -11 5 11 314.3
    -11 -5 10 -4
    -11 5 10 11.6
    -11 -5 9 231.89
    -11 5 9 250.16
    -11 5 8 286.87
    -11 -5 8 261.8
    -11 5 7 62.59
    -11 5 6 64.45
    -11 5 6 52.26
    -11 5 5 585.54
    -11 5 5 608.8
    -11 5 4 128.51
    -11 5 4 145
    -11 5 3 80.3
    -11 5 3 85.76
    -11 5 2 241.4
    -11 5 2 277.19
    -11 5 1 440.07
    -11 5 1 495.77
    -11 5 0 7.59
    -11 5 0 12.88
    -11 5 -1 470.68
    -11 5 -2 195.98
    -11 5 -3 36.08
    -11 5 -4 113.74
    -11 5 -5 550.41
    -11 5 -6 71.87
    -11 5 -7 47.73
    -11 5 -8 206.71
    -11 5 -9 228.65
    -11 5 -10 3.25
    -11 5 -11 322.28
    -11 5 -12 118.4
    -11 5 -13 13.26
    -11 5 -14 66.41
    -11 5 -15 407.15
    -11 5 -16 23.18
    -11 5 -17 57.44
    -11 6 18 -2.08
    -11 6 17 142.14
    -11 6 16 179.91
    -11 6 15 20.07
    -11 6 14 156.24
    -11 6 13 292.82
    -11 6 12 25.9
    -11 6 11 51.05
    -11 6 10 397.08
    -11 6 9 92.29
    -11 6 9 45.56
    -11 6 8 33.45
    -11 6 8 31.31
    -11 6 7 238.3
    -11 6 7 268.22
    -11 6 6 228.96
    -11 6 6 258.94
    -11 6 5 6.11
    -11 6 5 8.21
    -11 6 4 265.11
    -11 6 4 302.59
    -11 6 3 262.62
    -11 6 2 17.6
    -11 6 1 161.53
    -11 6 0 398.14
    -11 6 -1 116.56
    -11 6 -2 13.52
    -11 6 -3 266.38
    -11 6 -4 285.22
    -11 6 -5 19.73
    -11 6 -6 286.55
    -11 6 -7 267.37
    -11 6 -8 11.2
    -11 6 -9 66.41
    -11 6 -10 324.43
    -11 6 -11 16.78
    -11 6 -12 64.92
    -11 6 -13 198.85
    -11 6 -14 131.13
    -11 6 -15 25.68
    -11 7 17 1.34
    -11 7 16 40.6
    -11 7 15 182.58
    -11 7 14 88.46
    -11 7 13 8.47
    -11 7 12 239.71
    -11 7 11 86.97
    -11 7 11 82.24
    -11 7 10 0.54
    -11 7 10 3.61
    -11 7 9 127.6
    -11 7 9 120.89
    -11 7 8 220.78
    -11 7 7 19.54
    -11 7 6 119.64
    -11 7 5 330.85
    -11 7 4 52.49
    -11 7 3 18.29
    -11 7 2 406.9
    -11 7 1 87.24
    -11 7 0 7.34
    -11 7 -1 228.01
    -11 7 -2 312.56
    -11 7 -3 33.02
    -11 7 -4 115.79
    -11 7 -5 335.22
    -11 7 -6 55.44
    -11 7 -7 109.96
    -11 7 -8 229.31
    -11 7 -9 155.63
    -11 7 -10 25.33
    -11 7 -11 105.31
    -11 8 11 39.28
    -11 8 10 64.98
    -11 8 9 57.99
    -11 8 8 20.99
    -11 8 7 309.1
    -11 8 6 72.18
    -11 8 5 8.79
    -11 8 4 149.85
    -11 8 3 288.55
    -11 8 2 14.2
    -11 8 1 142.44
    -11 8 0 229.88
    -11 8 -1 42.1
    -11 8 -2 33.33
    -11 8 -3 381.91
    -11 8 -4 164.07
    -11 8 -5 21.65
    -11 8 -6 65.21
    -11 8 -7 296
    -12 0 23 11.23
    -12 0 22 445.02
    -12 0 21 30.99
    -12 0 20 62.39
    -12 0 19 29.58
    -12 0 18 394.15
    -12 0 17 12.8
    -12 0 16 389.13
    -12 0 15 12.71
    -12 0 14 68.17
    -12 0 13 9.84
    -12 0 12 681.52
    -12 0 11 11.35
    -12 0 10 103.56
    -12 0 9 15.34
    -12 0 8 595.49
    12 0 -7 -7.2
    -12 0 7 9.07
    12 0 -6 924.16
    -12 0 6 938.36
    -12 0 5 0.28
    12 0 -5 4.4
    -12 0 4 97.3
    12 0 -4 109.26
    -12 0 3 0.23
    12 0 -3 0.95
    -12 0 2 945.34
    12 0 -2 887.05
    -12 0 2 876.82
    -12 0 1 4.36
    12 0 -1 3.66
    -12 0 1 3.33
    -12 0 0 364.04
    12 0 0 348.64
    -12 0 0 346.05
    -12 0 -1 -2.01
    12 0 1 -7.51
    -12 0 -1 2.22
    -12 0 -2 423.72
    12 0 2 370.7
    -12 0 -2 396.22
    12 0 3 8.4
    -12 0 -3 4.48
    12 0 4 668.59
    -12 0 -4 627.08
    12 0 5 -2.41
    12 0 6 -9.48
    12 0 7 2.85
    12 0 8 838.16
    12 0 9 4.72
    12 0 10 79.98
    12 0 11 2.43
    12 0 12 274.33
    12 0 13 19.65
    12 0 14 620.03
    12 0 15 -5.11
    12 0 16 7.33
    12 0 17 0.13
    12 0 18 403.3
    12 0 19 8.85
    12 0 20 230
    -12 -1 23 260.09
    -12 -1 22 15.62
    -12 1 22 17.09
    -12 -1 21 273.13
    -12 1 21 292.86
    -12 -1 20 14.6
    -12 1 20 26.14
    -12 -1 19 81.95
    -12 1 19 106.33
    -12 -1 18 34.81
    -12 1 18 62.28
    -12 -1 17 605.59
    -12 1 17 619.16
    -12 -1 16 23.01
    -12 1 16 19.77
    -12 -1 15 73.73
    -12 1 15 81.98
    -12 -1 14 11.81
    -12 1 14 10.19
    -12 -1 13 491.63
    -12 1 13 479.42
    -12 -1 12 9.16
    -12 1 12 0.31
    -12 -1 11 600.44
    -12 1 11 573.18
    -12 -1 10 19.36
    -12 1 10 17.74
    -12 -1 9 73.95
    -12 1 9 74.6
    -12 -1 8 11.12
    -12 1 8 24.54
    -12 -1 7 799.13
    12 1 -7 820.58
    -12 1 7 849.04
    -12 -1 6 8.54
    -12 1 6 6.48
    12 1 -6 11.25
    12 -1 -6 1.29
    12 -1 -5 128.93
    -12 1 5 149.73
    -12 -1 5 115.56
    12 1 -5 109.98
    -12 -1 4 25.71
    12 -1 -4 34.39
    -12 1 4 26.02
    12 1 -4 34.48
    12 -1 -3 530.03
    -12 -1 3 565.13
    -12 1 3 537.21
    12 1 -3 529.71
    -12 1 3 549.58
    -12 -1 2 7.68
    -12 1 2 -7.55
    12 -1 -2 2.33
    12 1 -2 8.62
    -12 1 2 1.42
    -12 -1 2 8.78
    -12 -1 1 757.98
    12 -1 -1 703.6
    -12 1 1 760.36
    12 1 -1 719.26
    -12 1 1 695.83
    -12 -1 0 -4.38
    -12 1 0 8.2
    12 -1 0 -0.91
    12 1 0 9.89
    -12 1 0 6.11
    -12 -1 -1 23.08
    -12 1 -1 26.37
    12 -1 1 8.82
    12 1 1 38.3
    -12 1 -1 16.59
    -12 1 -2 11.34
    12 -1 2 4.94
    12 1 2 19.21
    -12 1 -2 10.03
    12 -1 3 694.35
    12 1 3 821.4
    -12 1 -3 784.37
    -12 1 -3 819.71
    12 -1 4 4.7
    12 1 4 30.25
    -12 1 -4 9.34
    12 -1 5 134.13
    12 1 5 182.66
    -12 1 -5 160.49
    12 -1 6 3.69
    12 1 6 14.83
    -12 1 -6 2.26
    12 -1 7 264.12
    12 1 7 263.16
    -12 1 -7 248.63
    12 -1 8 -3.22
    12 1 8 6.35
    -12 1 -8 1.3
    12 -1 9 777.85
    12 1 9 724.41
    -12 1 -9 684.46
    12 -1 10 57.11
    12 1 10 68.67
    -12 1 -10 65.3
    12 -1 11 -2.35
    12 1 11 8.21
    12 -1 12 42.9
    12 1 12 19.85
    12 -1 13 598.02
    12 1 13 523.67
    12 -1 14 7.81
    12 1 14 19.87
    12 -1 15 232.07
    12 1 15 265.3
    12 -1 16 5.75
    12 1 16 8.57
    12 -1 17 209.43
    12 1 17 244.57
    12 1 18 14.93
    12 -1 18 2.58
    12 1 19 343.33
    12 1 20 5.74
    -12 -2 23 7.22
    -12 -2 22 340.44
    -12 2 22 375.24
    -12 -2 21 29
    -12 2 21 14.4
    -12 -2 20 26.44
    -12 2 20 45.68
    -12 -2 19 23.2
    -12 2 19 22.71
    -12 -2 18 304.99
    -12 2 18 324.68
    -12 -2 17 17.76
    -12 2 17 29.16
    -12 -2 16 297.54
    -12 2 16 304.48
    -12 -2 15 27.77
    -12 2 15 13.91
    -12 -2 14 145.3
    -12 2 14 133.73
    -12 -2 13 37.85
    -12 2 13 36.93
    -12 -2 12 623.96
    -12 2 12 644.48
    -12 -2 11 3.4
    -12 2 11 16.85
    -12 -2 10 25.31
    -12 2 10 41.66
    -12 -2 9 72.94
    -12 2 9 89.24
    -12 -2 8 478.91
    -12 2 8 494.22
    -12 -2 7 12.64
    -12 2 7 24.82
    -12 -2 6 503.25
    -12 2 6 551.07
    -12 -2 5 34.93
    -12 2 5 34.04
    -12 -2 4 31.39
    -12 2 4 39.31
    -12 -2 3 27.8
    -12 2 3 26.12
    -12 2 3 23.77
    -12 -2 2 873.81
    -12 2 2 858.05
    -12 2 2 862.53
    -12 -2 1 1.9
    -12 2 1 -6.4
    -12 2 1 -0.13
    -12 2 0 149.6
    -12 2 0 157.61
    -12 -2 0 148.79
    -12 2 -1 44.25
    -12 2 -1 36.55
    -12 2 -2 405.63
    -12 2 -2 385
    12 -2 2 398.52
    -12 2 -3 -0.09
    -12 2 -3 8.58
    -12 2 -4 537.84
    12 -2 4 511.35
    -12 2 -4 576.31
    -12 2 -5 17.28
    12 -2 5 10.59
    12 2 6 -7.35
    -12 2 -6 8.89
    12 -2 6 -1.05
    12 2 7 8.24
    -12 2 -7 6.54
    12 -2 7 -1.73
    12 2 8 554.05
    -12 2 -8 538
    12 -2 8 521.71
    12 2 9 75.87
    -12 2 -9 68.6
    12 -2 9 69.66
    12 2 10 229.7
    -12 2 -10 240.7
    12 -2 10 264.5
    12 2 11 33.14
    -12 2 -11 28.51
    12 2 12 171.09
    -12 2 -12 163.52
    12 2 13 42.18
    -12 2 -13 50.36
    12 2 14 491.67
    -12 2 -14 487.43
    12 2 15 28.15
    -12 2 -15 33.23
    12 2 16 7.55
    12 2 17 17.55
    12 2 18 386.13
    12 2 19 18.77
    -12 -3 22 6.72
    -12 -3 21 230.2
    -12 3 21 229.29
    -12 -3 20 21.77
    -12 3 20 21.45
    -12 -3 19 76.2
    -12 3 19 56.31
    -12 -3 18 35.96
    -12 3 18 21.44
    -12 -3 17 313.05
    -12 3 17 305.28
    -12 -3 16 15.1
    -12 3 16 18.51
    -12 -3 15 52.22
    -12 3 15 53.36
    -12 -3 14 126.13
    -12 3 14 130.61
    -12 -3 13 462.35
    -12 3 13 464.02
    -12 -3 12 12.59
    -12 3 12 5.56
    -12 -3 11 314.47
    -12 3 11 306.95
    -12 -3 10 88.5
    -12 3 10 91.35
    -12 -3 9 56.49
    -12 3 9 64.52
    -12 -3 8 41.29
    -12 3 8 42.49
    -12 -3 7 1013.34
    -12 3 7 972.21
    -12 -3 6 0.48
    -12 3 6 24.9
    -12 -3 5 24.47
    -12 3 5 50.78
    -12 -3 4 41.77
    -12 3 4 49.53
    -12 3 4 40.6
    -12 -3 3 334.15
    -12 3 3 369.82
    -12 3 3 389.15
    -12 3 2 15.69
    -12 3 2 13.82
    -12 -3 2 6.57
    -12 3 1 496.25
    -12 3 1 532.89
    -12 3 0 74.98
    -12 3 0 107.69
    -12 3 -1 1.06
    -12 3 -1 9.37
    -12 3 -2 44.98
    -12 3 -2 55.71
    -12 3 -3 895.24
    -12 3 -3 929.91
    -12 3 -4 33.9
    -12 3 -4 41.68
    -12 3 -5 230.49
    -12 3 -6 77.87
    -12 3 -7 202.64
    -12 3 -8 1.81
    -12 3 -9 517.86
    -12 3 -10 60.91
    -12 3 -11 0.03
    12 3 12 26.96
    -12 3 -12 36.81
    12 3 13 325.71
    -12 3 -13 371.51
    12 3 14 37.49
    -12 3 -14 54.46
    12 3 15 119.68
    -12 3 -15 123.62
    12 3 16 14.04
    -12 3 -16 23.04
    12 3 17 104.3
    -12 3 -17 102.63
    12 3 18 -0.82
    -12 3 -18 10.1
    -12 3 -19 320.79
    -12 4 20 35.16
    -12 -4 19 67.32
    -12 4 19 95.85
    -12 -4 18 201.89
    -12 4 18 235.17
    -12 -4 17 -0.27
    -12 4 17 -0.04
    -12 -4 16 264.55
    -12 4 16 244.07
    -12 -4 15 55.5
    -12 4 15 55.8
    -12 -4 14 10.76
    -12 4 14 29.11
    -12 -4 13 16.96
    -12 4 13 43.66
    -12 -4 12 512.72
    -12 4 12 485.25
    -12 -4 11 42.14
    -12 4 11 39.37
    -12 -4 10 6.25
    -12 4 10 25.66
    -12 -4 9 126.01
    -12 4 9 143.53
    -12 -4 8 149.19
    -12 4 8 136.95
    -12 -4 7 36.71
    -12 4 7 50.97
    -12 -4 6 827.52
    -12 4 6 859.42
    -12 4 6 835.99
    -12 4 5 264.08
    -12 4 5 254
    -12 -4 5 240.33
    -12 4 4 154.12
    -12 4 4 158.89
    -12 4 3 97.43
    -12 4 3 112.43
    -12 4 2 724.95
    -12 4 2 692.83
    -12 4 1 63.24
    -12 4 1 66.66
    -12 4 0 222.28
    -12 4 0 251.11
    -12 4 -1 126.02
    -12 4 -1 138.29
    -12 4 -2 582.06
    -12 4 -2 644.38
    -12 4 -3 -4.05
    -12 4 -3 5.85
    -12 4 -4 454.42
    -12 4 -5 105.94
    -12 4 -6 14.23
    -12 4 -7 72.38
    -12 4 -8 536.36
    -12 4 -9 10.62
    -12 4 -10 200.91
    -12 4 -11 54.32
    -12 4 -12 151.19
    -12 4 -13 9.79
    -12 4 -14 255.55
    12 4 15 75.82
    -12 4 -15 101.62
    12 4 16 -5.83
    -12 4 -16 19.59
    12 4 17 59.29
    -12 4 -17 72.02
    -12 4 -18 224.33
    -12 5 18 55.2
    -12 5 17 291.11
    -12 5 16 45.16
    -12 -5 15 63.73
    -12 5 15 73.66
    -12 -5 14 189.96
    -12 5 14 193.91
    -12 -5 13 227.28
    -12 5 13 199.95
    -12 -5 12 8.5
    -12 5 12 17.09
    -12 -5 11 229.05
    -12 5 11 227.02
    -12 -5 10 132.51
    -12 5 10 126.25
    -12 -5 9 19.31
    -12 5 9 33.99
    -12 5 8 57.96
    -12 -5 8 61.18
    -12 5 7 482.25
    -12 5 7 491.02
    -12 5 6 61.22
    -12 5 6 68.3
    -12 5 5 23.61
    -12 5 5 24.82
    -12 5 4 188.15
    -12 5 4 165.25
    -12 5 3 321.59
    -12 5 3 363.04
    -12 5 2 29.73
    -12 5 2 30.63
    -12 5 1 497.34
    -12 5 1 583.87
    -12 5 0 197.82
    -12 5 -1 8.77
    -12 5 -2 150.54
    -12 5 -3 713.07
    -12 5 -4 35.77
    -12 5 -5 107.81
    -12 5 -6 335.3
    -12 5 -7 227.65
    -12 5 -8 25.91
    -12 5 -9 340.23
    -12 5 -10 118.32
    -12 5 -11 10.66
    -12 5 -12 108.83
    -12 5 -13 345.26
    -12 5 -14 56.84
    -12 5 -15 33.02
    -12 6 17 3.61
    -12 6 16 126.4
    -12 6 15 187.46
    -12 6 14 20.55
    -12 6 13 82.44
    -12 6 12 221.11
    -12 6 11 26.76
    -12 6 10 42.39
    -12 6 10 31.68
    -12 6 9 136.67
    -12 6 9 141.09
    -12 6 8 152.83
    -12 6 8 167.3
    -12 6 7 16.79
    -12 6 7 0.2
    -12 6 6 245.23
    -12 6 6 278.07
    -12 6 5 237.15
    -12 6 5 277.35
    -12 6 4 36.09
    -12 6 3 170.01
    -12 6 2 439.06
    -12 6 1 44.76
    -12 6 0 110.03
    -12 6 -1 291.58
    -12 6 -2 201.33
    -12 6 -3 16.77
    -12 6 -4 346.73
    -12 6 -5 245.97
    -12 6 -6 14.42
    -12 6 -7 134.43
    -12 6 -8 187.75
    -12 6 -9 20.23
    -12 6 -10 118.26
    -12 6 -11 237.22
    -12 6 -12 101.32
    -12 7 15 20.97
    -12 7 14 143.84
    -12 7 13 140.93
    -12 7 12 9.07
    -12 7 12 -4.19
    -12 7 11 61.52
    -12 7 11 44.67
    -12 7 10 160.84
    -12 7 10 186.11
    -12 7 9 13.31
    -12 7 8 103.14
    -12 7 7 271.92
    -12 7 6 77.54
    -12 7 5 49.97
    -12 7 4 245.85
    -12 7 3 114.47
    -12 7 2 22.32
    -12 7 1 136.96
    -12 7 0 323.12
    -12 7 -1 10.41
    -12 7 -2 148.52
    -12 7 -3 314.98
    -12 7 -4 40.82
    -12 7 -5 68.01
    -12 7 -6 238.87
    -12 7 -7 40.59
    -12 7 -8 4.68
    -12 8 5 184.81
    -12 8 4 16.27
    -12 8 3 101.82
    -12 8 2 184.78
    -12 8 1 111.95
    -12 8 0 34.51
    -12 8 -1 272.63
    -13 0 21 3.78
    -13 0 20 310.29
    -13 0 19 1.34
    -13 0 18 358.94
    -13 0 17 9.65
    -13 0 16 12.72
    -13 0 15 9.79
    -13 0 14 968.17
    -13 0 13 -7.74
    -13 0 12 200.32
    -13 0 11 7.83
    -13 0 10 201.35
    -13 0 9 14.06
    -13 0 8 732.95
    -13 0 7 2.63
    -13 0 6 9.71
    13 0 -6 19.17
    -13 0 5 -1.69
    13 0 -5 4.66
    -13 0 4 880.12
    13 0 -4 922.93
    -13 0 3 2.63
    13 0 -3 6.71
    -13 0 3 -0.16
    -13 0 2 157.2
    13 0 -2 149.83
    -13 0 2 115.79
    -13 0 1 -3.4
    13 0 -1 0.9
    -13 0 1 -2.19
    -13 0 0 155.71
    13 0 0 139.65
    -13 0 0 147.68
    -13 0 -1 -7.12
    13 0 1 -10.48
    13 0 2 487.41
    -13 0 -2 541.79
    13 0 3 -6.7
    13 0 4 91.46
    13 0 5 19.33
    13 0 6 489.1
    13 0 7 6.36
    13 0 8 596.87
    13 0 9 12.36
    13 0 10 312.31
    13 0 11 -12.07
    13 0 12 409.92
    13 0 13 -1.43
    13 0 14 17.37
    13 0 15 11.55
    13 0 16 321.54
    13 0 17 -3.35
    -13 -1 21 91.16
    -13 -1 20 20.27
    -13 1 20 40.02
    -13 -1 19 377.01
    -13 1 19 401.77
    -13 -1 18 44.55
    -13 1 18 44.41
    -13 1 17 167.03
    -13 -1 17 148.23
    -13 -1 16 22.44
    -13 1 16 7.07
    -13 -1 15 471.33
    -13 1 15 455.62
    -13 -1 14 15.91
    -13 1 14 11.48
    -13 -1 13 455.55
    -13 1 13 489.01
    -13 -1 12 2.43
    -13 1 12 8.54
    -13 -1 11 3.7
    -13 1 11 11.97
    -13 -1 10 2.96
    -13 1 10 23.32
    -13 -1 9 732.61
    -13 1 9 744.65
    -13 -1 8 -0.56
    -13 1 8 13.65
    -13 -1 7 186.22
    -13 1 7 183.88
    -13 -1 6 6.7
    -13 1 6 -0.19
    13 1 -6 9.97
    -13 -1 5 335.24
    -13 1 5 356.83
    13 1 -5 337.07
    13 -1 -5 356.75
    -13 -1 4 2.43
    13 -1 -4 1.95
    -13 1 4 -1.89
    13 1 -4 14.3
    -13 1 4 -2.34
    13 -1 -3 688.51
    -13 -1 3 680
    -13 1 3 710.84
    13 1 -3 652.01
    -13 1 3 679.35
    -13 -1 2 -3.79
    -13 1 2 -3.15
    13 -1 -2 11.15
    13 1 -2 -3.94
    -13 1 2 1.03
    -13 -1 1 0.81
    -13 1 1 4.49
    13 -1 -1 7.49
    13 1 -1 9.46
    -13 1 1 3.98
    -13 -1 0 3.6
    -13 1 0 2.81
    13 -1 0 7.02
    13 1 0 13.71
    -13 1 0 6.43
    -13 1 -1 667.25
    13 -1 1 624.29
    13 1 1 593.62
    -13 1 -1 628.47
    -13 -1 -1 698.72
    -13 1 -2 17.78
    13 -1 2 22.12
    13 1 2 34.27
    -13 1 -2 11.69
    13 1 3 223.09
    13 -1 3 179.82
    -13 1 -3 228.43
    -13 1 -3 229.5
    13 -1 4 10.51
    13 1 4 2.43
    -13 1 -4 1.72
    13 -1 5 323.92
    13 1 5 403.11
    -13 1 -5 344.74
    13 -1 6 0.99
    -13 1 -6 1.93
    13 -1 7 475.69
    13 1 7 436.94
    13 -1 8 9.64
    13 1 8 20.84
    13 -1 9 -2.5
    13 1 9 12.18
    13 -1 10 81.12
    13 1 10 85.8
    13 -1 11 519.52
    13 1 11 516.77
    13 -1 12 9.09
    13 1 12 9.9
    13 -1 13 203.36
    13 1 13 219.04
    13 -1 14 32.36
    13 1 14 4.52
    13 -1 15 86.98
    13 1 15 64.78
    13 -1 16 -3.88
    13 1 16 4.09
    13 1 17 459.52
    13 -1 17 466.71
    -13 -2 21 13.68
    -13 -2 20 213.83
    -13 2 20 241.97
    -13 -2 19 12.4
    -13 2 19 23.3
    -13 -2 18 329.91
    -13 2 18 342.07
    -13 -2 17 26.33
    -13 2 17 38.33
    -13 -2 16 39.83
    -13 2 16 55.52
    -13 -2 15 50.08
    -13 2 15 52.16
    -13 -2 14 586.26
    -13 2 14 574.98
    -13 -2 13 17.33
    -13 2 13 24.22
    -13 -2 12 91.05
    -13 2 12 130.03
    -13 -2 11 15.62
    -13 2 11 44.57
    -13 -2 10 409.23
    -13 2 10 372.57
    -13 -2 9 6.76
    -13 2 9 15.3
    -13 -2 8 787.12
    -13 2 8 757.86
    -13 -2 7 2.34
    -13 2 7 15.37
    -13 -2 6 13.46
    -13 2 6 17.98
    13 2 -6 -4.43
    -13 -2 5 56.8
    -13 2 5 46.59
    13 2 -5 48.13
    -13 -2 4 642.65
    -13 2 4 680.2
    13 2 -4 599.71
    -13 2 4 644.15
    -13 -2 3 2.36
    -13 2 3 9.68
    13 2 -3 11.35
    -13 2 3 14.91
    -13 -2 2 144.6
    -13 2 2 150.12
    13 2 -2 117.66
    -13 2 2 145.6
    -13 -2 1 32.09
    -13 2 1 12.67
    13 2 -1 25.29
    -13 2 1 35.09
    -13 2 0 324.34
    13 2 0 273.09
    -13 2 0 305.3
    -13 2 -1 14.23
    13 2 1 2.92
    -13 2 -1 16.45
    -13 2 -2 748.15
    13 2 2 706.73
    -13 2 -2 735.19
    -13 2 -3 9.69
    13 2 3 19.94
    -13 2 -3 14.55
    13 2 4 12.85
    -13 2 -4 -0.3
    13 2 5 19.09
    -13 2 -5 14.11
    13 -2 5 -0.78
    13 2 6 488.93
    -13 2 -6 460.81
    13 2 7 2.63
    -13 2 -7 2.46
    13 -2 7 -10.94
    13 2 8 220.46
    -13 2 -8 213.07
    13 2 9 45.65
    -13 2 -9 50.29
    13 2 10 227.83
    -13 2 -10 188.76
    13 2 11 9.92
    -13 2 -11 12.72
    13 2 12 607.46
    13 2 13 13.85
    13 2 14 16.4
    13 2 15 23.93
    13 2 16 376.19
    13 2 17 11.52
    -13 -3 21 27.05
    -13 -3 20 37.34
    -13 -3 19 320.85
    -13 3 19 369.1
    -13 -3 18 24.42
    -13 3 18 46.96
    -13 -3 17 52.83
    -13 3 17 83.77
    -13 -3 16 27.95
    -13 3 16 36.64
    -13 -3 15 236.56
    -13 3 15 237.2
    -13 -3 14 18.77
    -13 3 14 47.72
    -13 -3 13 408.03
    -13 3 13 383.36
    -13 -3 12 75.57
    -13 3 12 75.52
    -13 -3 11 52.71
    -13 3 11 64.68
    -13 -3 10 120.53
    -13 3 10 134.83
    -13 -3 9 556.26
    -13 3 9 492.27
    -13 -3 8 21.78
    -13 3 8 27.8
    -13 -3 7 180.96
    -13 3 7 202.11
    -13 -3 6 45.06
    -13 3 6 64.51
    -13 -3 5 313.4
    -13 3 5 316.61
    -13 3 5 264.57
    -13 -3 4 -6.88
    -13 3 4 5.92
    -13 3 4 1.86
    -13 3 3 409.91
    -13 3 3 403.41
    -13 -3 3 409.8
    -13 3 2 12.29
    -13 3 2 16.68
    -13 3 1 2.49
    -13 3 1 -0.4
    -13 3 0 116.45
    -13 3 0 106.09
    -13 3 -1 863.31
    -13 3 -1 880.08
    -13 3 -2 1.85
    -13 3 -2 11.48
    -13 3 -3 184.11
    -13 3 -3 196.51
    -13 3 -4 185.14
    -13 3 -4 173.63
    -13 3 -5 169.75
    -13 3 -6 -2.2
    -13 3 -7 527.42
    -13 3 -8 37.99
    13 3 9 -13.78
    -13 3 -9 2.6
    13 3 10 11.32
    -13 3 -10 27.61
    13 3 11 419.32
    -13 3 -11 444.55
    13 3 12 5.62
    -13 3 -12 5.63
    13 3 13 144.9
    -13 3 -13 185.6
    13 3 14 96.24
    -13 3 -14 89.8
    13 3 15 88.81
    -13 3 -15 91.09
    13 3 16 22.49
    -13 -4 19 9.71
    -13 -4 18 153.13
    -13 4 18 140.8
    -13 -4 17 77.36
    -13 4 17 104.91
    -13 -4 16 19.56
    -13 4 16 17.42
    -13 -4 15 24.1
    -13 4 15 46.03
    -13 -4 14 324.67
    -13 4 14 315.52
    -13 -4 13 12.42
    -13 4 13 21.28
    -13 -4 12 41.27
    -13 4 12 57.69
    -13 -4 11 104.34
    -13 4 11 125.32
    -13 -4 10 194.23
    -13 4 10 176.89
    -13 -4 9 12.54
    -13 4 9 34.18
    -13 -4 8 529.07
    -13 4 8 528.63
    -13 -4 7 6.82
    -13 4 7 20.98
    -13 4 7 17.6
    -13 -4 6 8.01
    -13 4 6 20.62
    -13 4 6 11.38
    -13 4 5 285.81
    -13 4 5 286.88
    -13 -4 5 259.07
    -13 4 4 600.17
    -13 4 4 608.91
    -13 4 3 79.2
    -13 4 3 82.74
    -13 4 2 191.29
    -13 4 2 208.31
    -13 4 1 83.08
    -13 4 1 95.51
    -13 4 0 228.14
    -13 4 0 219.41
    -13 4 -1 5.63
    -13 4 -1 7.94
    -13 4 -2 307.55
    -13 4 -2 340.94
    -13 4 -3 133.17
    -13 4 -4 2.53
    -13 4 -5 87.4
    -13 4 -6 419.06
    -13 4 -7 -4.46
    -13 4 -8 129.81
    -13 4 -9 206.54
    -13 4 -10 111.47
    -13 4 -11 3.87
    -13 4 -12 368.44
    13 4 13 45.29
    -13 4 -13 60.23
    13 4 14 -6.5
    -13 4 -14 7.7
    -13 4 -15 45.46
    -13 4 -16 246.1
    -13 5 17 38.76
    -13 5 16 84.52
    -13 -5 15 150.77
    -13 5 15 138.61
    -13 -5 14 13.03
    -13 5 14 21.97
    -13 -5 13 261.22
    -13 5 13 265.72
    -13 -5 12 64.51
    -13 5 12 76.04
    -13 -5 11 11.95
    -13 5 11 33.46
    -13 -5 10 27.46
    -13 5 10 52.09
    -13 5 9 383.14
    -13 5 9 364.19
    -13 -5 9 381.2
    -13 5 8 68.41
    -13 5 8 50.89
    -13 5 7 86.55
    -13 5 7 80.85
    -13 5 6 168.3
    -13 5 6 192.8
    -13 5 5 127.7
    -13 5 5 162.59
    -13 5 4 18.62
    -13 5 4 20.27
    -13 5 3 366.93
    -13 5 3 406.03
    -13 5 2 56.82
    -13 5 2 72.94
    -13 5 1 3.92
    -13 5 0 162.18
    -13 5 -1 407.34
    -13 5 -2 2.5
    -13 5 -3 106.83
    -13 5 -4 270.62
    -13 5 -5 115.66
    -13 5 -6 21.78
    -13 5 -7 337.45
    -13 5 -8 61.63
    -13 5 -9 -2.39
    -13 5 -10 109.31
    -13 5 -11 322.4
    -13 5 -12 11.19
    -13 5 -13 132.47
    -13 6 15 64.94
    -13 6 14 178.14
    -13 6 13 41.37
    -13 6 12 73.81
    -13 6 11 144.01
    -13 6 11 130.26
    -13 6 10 102.78
    -13 6 10 98.01
    -13 6 9 21.13
    -13 6 9 7.03
    -13 6 8 188.21
    -13 6 8 177.08
    -13 6 7 135.48
    -13 6 7 127.04
    -13 6 6 3.02
    -13 6 5 109.32
    -13 6 4 273.87
    -13 6 3 2.42
    -13 6 2 127.68
    -13 6 1 305.86
    -13 6 0 135.86
    -13 6 -1 53.67
    -13 6 -2 338.4
    -13 6 -3 134.79
    -13 6 -4 1.71
    -13 6 -5 138.28
    -13 6 -6 299.52
    -13 6 -7 3.27
    -13 6 -8 83.98
    -13 6 -9 187.83
    -13 6 -10 30.57
    -13 7 13 122.92
    -13 7 12 67.57
    -13 7 8 33.89
    -13 7 7 73.73
    -13 7 6 261.2
    -13 7 5 88.72
    -13 7 4 20.58
    -13 7 3 189.87
    -13 7 2 233.75
    -13 7 1 15.49
    -13 7 0 194.75
    -13 7 -1 206.3
    -13 7 -2 33.39
    -13 7 -3 90.51
    -13 7 -4 273.16
    -14 0 19 7.19
    -14 0 18 17.99
    -14 0 17 16.95
    -14 0 16 589.17
    -14 0 15 0.08
    -14 0 14 235.13
    -14 0 13 5.96
    -14 0 12 256.79
    -14 0 11 12.32
    -14 0 10 699.03
    -14 0 9 7.87
    -14 0 8 73.66
    -14 0 7 -2.42
    -14 0 6 713.51
    -14 0 5 -4.87
    14 0 -5 6.89
    -14 0 4 484.36
    14 0 -4 444.89
    -14 0 3 5.96
    14 0 -3 7.02
    -14 0 2 386.13
    14 0 -2 360.6
    -14 0 1 -2.58
    14 0 -1 15.33
    -14 0 0 688.57
    14 0 0 636.81
    -14 0 -1 -5.67
    14 0 1 7.65
    14 0 2 16.9
    14 0 3 4.6
    14 0 4 451.62
    14 0 5 1.08
    14 0 6 292.12
    14 0 7 2.67
    14 0 8 62.77
    14 0 9 -1.47
    14 0 10 794.18
    14 0 11 2.88
    14 0 12 0.02
    14 0 13 14.05
    14 0 14 330.53
    14 0 15 19.74
    -14 -1 19 128.7
    -14 -1 18 12.18
    -14 1 18 36.4
    -14 -1 17 295.28
    -14 1 17 290.09
    -14 -1 16 3.22
    -14 1 16 16.73
    -14 -1 15 365.46
    -14 1 15 384.67
    -14 -1 14 19.9
    -14 1 14 11.36
    -14 -1 13 5.8
    -14 1 13 16.44
    -14 -1 12 6.46
    -14 1 12 7.1
    -14 -1 11 399.81
    -14 1 11 411.17
    -14 -1 10 -2.06
    -14 1 10 -0.84
    -14 -1 9 223.45
    -14 1 9 245.96
    -14 -1 8 7.04
    -14 1 8 12.02
    -14 -1 7 305.63
    -14 1 7 311.04
    -14 -1 6 11.79
    -14 1 6 16.08
    -14 -1 5 884.03
    -14 1 5 880.26
    14 1 -5 752.38
    -14 1 5 781.42
    -14 -1 4 20.88
    -14 1 4 9.94
    14 1 -4 25.66
    -14 1 4 27.28
    14 -1 -4 14.14
    -14 -1 3 1.49
    14 -1 -3 0.43
    -14 1 3 0.64
    14 1 -3 11.22
    -14 1 3 1.86
    -14 -1 2 12.35
    -14 1 2 13.23
    14 -1 -2 -0.79
    14 1 -2 -4.1
    -14 1 2 8.4
    -14 -1 1 565.75
    14 -1 -1 554.58
    -14 1 1 547.36
    14 1 -1 522.42
    -14 1 1 535.4
    -14 1 0 0.77
    14 -1 0 -16.33
    14 1 0 -1.94
    -14 1 0 -0.17
    -14 -1 0 0.01
    -14 1 -1 405.77
    14 -1 1 332.76
    14 1 1 379.86
    -14 1 -1 388.36
    -14 1 -2 1.07
    14 -1 2 7.63
    14 1 2 6.9
    -14 1 -2 2.58
    14 -1 3 237.34
    14 1 3 272.4
    14 -1 4 -2.22
    14 1 4 20.8
    14 -1 5 581.55
    14 1 5 685.96
    14 -1 6 -2.02
    14 1 6 4.7
    14 -1 7 7.74
    14 1 7 25.55
    14 -1 8 66.45
    14 1 8 67.21
    14 -1 9 422.98
    14 1 9 384.2
    14 -1 10 -2.13
    14 1 10 24.78
    14 -1 11 220
    14 1 11 168.83
    14 -1 12 19.27
    14 1 12 22.93
    14 -1 13 17.06
    14 1 13 36.73
    14 -1 14 -9.04
    14 1 14 -7.25
    14 1 15 417.56
    14 -1 15 403.3
    -14 -2 19 9.29
    -14 -2 18 14
    -14 2 18 22.04
    -14 -2 17 33.1
    -14 2 17 36.76
    -14 -2 16 348.01
    -14 2 16 355.74
    -14 -2 15 3.09
    -14 2 15 10.8
    -14 -2 14 177.54
    -14 2 14 176.11
    -14 -2 13 1.46
    -14 2 13 15.8
    -14 -2 12 173.04
    -14 2 12 190.9
    -14 -2 11 6.44
    -14 2 11 24.86
    -14 -2 10 539.13
    -14 2 10 568.32
    -14 -2 9 42.88
    -14 2 9 62.06
    -14 -2 8 -6.59
    -14 2 8 12.85
    -14 -2 7 10.55
    -14 2 7 1.45
    -14 -2 6 439.39
    -14 2 6 430.14
    -14 -2 5 -1.94
    -14 2 5 -0.5
    14 2 -5 3.66
    -14 2 5 1.24
    -14 -2 4 196.38
    -14 2 4 196.31
    14 2 -4 169.79
    -14 2 4 219.01
    -14 -2 3 17.21
    -14 2 3 18.5
    14 2 -3 14.13
    -14 2 3 22.47
    -14 2 2 245.76
    14 2 -2 232.72
    -14 2 2 250.7
    -14 -2 2 235.28
    -14 2 1 55.88
    14 2 -1 44.72
    -14 2 1 66.09
    -14 2 0 610.84
    14 2 0 514.96
    -14 2 0 591.69
    -14 2 -1 29.28
    14 2 1 47.51
    -14 2 -1 38.04
    -14 2 -2 1.75
    14 2 2 11.96
    -14 2 -2 19.6
    14 2 3 45.37
    -14 2 -3 45.9
    -14 2 -3 23.49
    14 2 4 617.82
    -14 2 -4 592.24
    14 2 5 11.18
    -14 2 -5 -2.27
    14 2 6 310.75
    -14 2 -6 326.32
    14 2 7 24.46
    -14 2 -7 25.47
    14 2 8 31.68
    14 2 9 12.92
    14 2 10 636.72
    14 2 11 19.49
    14 2 12 17.53
    14 2 13 10.1
    14 2 14 244.94
    -14 -3 18 22.99
    -14 -3 17 126.49
    -14 3 17 137.01
    -14 -3 16 6.4
    -14 3 16 27.51
    -14 -3 15 269.69
    -14 3 15 263.27
    -14 -3 14 69.06
    -14 3 14 65.81
    -14 -3 13 9.3
    -14 3 13 20.36
    -14 -3 12 4.65
    -14 3 12 21.43
    -14 -3 11 386.15
    -14 3 11 374.2
    -14 -3 10 2.22
    -14 3 10 9.17
    -14 -3 9 240.49
    -14 3 9 248.18
    -14 -3 8 148.08
    -14 3 8 154.35
    -14 -3 7 119.43
    -14 3 7 104.33
    -14 3 7 102.91
    -14 -3 6 6.25
    -14 3 6 7.37
    -14 3 6 1.87
    -14 -3 5 367.29
    -14 3 5 357.08
    -14 3 5 350.9
    -14 -3 4 0.84
    -14 3 4 3.06
    -14 3 4 7.64
    -14 3 3 -4.77
    -14 3 3 2.61
    -14 3 2 149.97
    -14 3 2 153.39
    -14 3 1 561.96
    -14 3 1 586.56
    -14 3 0 29.79
    -14 3 0 27.81
    -14 3 -1 295.16
    -14 3 -1 311.78
    -14 3 -2 7.4
    -14 3 -2 20.2
    -14 3 -3 151.1
    -14 3 -3 147.5
    -14 3 -4 55.85
    14 3 5 515.36
    -14 3 -5 481.13
    14 3 6 12.37
    -14 3 -6 8.87
    14 3 7 -0.91
    -14 3 -7 -0.59
    14 3 8 55.23
    -14 3 -8 38.45
    14 3 9 315.28
    -14 3 -9 357.8
    14 3 10 -15.44
    -14 3 -10 0.83
    14 3 11 301.46
    -14 3 -11 283.36
    14 3 12 6.98
    -14 3 -12 38.12
    14 3 13 63.23
    -14 -4 18 1.8
    -14 -4 17 17.48
    -14 -4 16 267.55
    -14 4 16 264.82
    -14 -4 15 18.55
    -14 4 15 40.53
    -14 -4 14 71.33
    -14 4 14 85.27
    -14 -4 13 42.88
    -14 4 13 54.47
    -14 -4 12 181.96
    -14 4 12 166.58
    -14 -4 11 11.51
    -14 4 11 20.61
    -14 -4 10 244.81
    -14 4 10 231.42
    -14 -4 9 46.67
    -14 4 9 44.07
    -14 -4 8 4.28
    -14 4 8 22.21
    -14 4 8 11.42
    -14 -4 7 77.89
    -14 4 7 73.64
    -14 4 7 90.95
    -14 4 6 481.22
    -14 4 6 487.93
    -14 -4 6 488.35
    -14 4 5 21.21
    -14 4 5 14.97
    -14 4 4 72.54
    -14 4 4 73.28
    -14 4 3 85.4
    -14 4 3 84.55
    -14 4 2 171.4
    -14 4 2 183.95
    -14 4 1 18.11
    -14 4 1 45.35
    -14 4 0 464.57
    -14 4 0 514.5
    -14 4 -1 46.02
    -14 4 -1 60.01
    -14 4 -2 3.42
    -14 4 -3 66.25
    -14 4 -4 332.44
    -14 4 -5 2.87
    -14 4 -6 168.71
    -14 4 -7 57.24
    -14 4 -8 104.69
    -14 4 -9 12.62
    -14 4 -10 489.22
    14 4 11 31.09
    -14 4 -11 45.44
    -14 4 -12 24.81
    -14 4 -13 77.79
    -14 4 -14 168.01
    -14 -5 15 194.79
    -14 -5 14 85.67
    -14 5 14 119.62
    -14 -5 13 -6.22
    -14 5 13 5.6
    -14 -5 12 35.86
    -14 5 12 52.14
    -14 5 11 203.2
    -14 -5 11 205.03
    -14 5 10 6.82
    -14 5 10 0.43
    -14 -5 10 4.62
    -14 5 9 59.96
    -14 5 9 52.17
    -14 5 8 107.7
    -14 5 8 111.58
    -14 5 7 170.74
    -14 5 7 188.19
    -14 5 6 21.93
    -14 5 6 24.74
    -14 5 5 249.55
    -14 5 5 285.28
    -14 5 4 69.97
    -14 5 4 67.59
    -14 5 3 -5.15
    -14 5 3 -1.02
    -14 5 2 137.44
    -14 5 1 336.79
    -14 5 0 23.45
    -14 5 -1 114.04
    -14 5 -2 149.93
    -14 5 -3 117.7
    -14 5 -4 22.92
    -14 5 -5 362.48
    -14 5 -6 80.95
    -14 5 -7 -1.92
    -14 5 -8 144.58
    -14 5 -9 216.09
    -14 5 -10 1.55
    -14 5 -11 151.5
    -14 6 13 87.31
    -14 6 12 52.54
    -14 6 11 6.47
    -14 6 10 121.79
    -14 6 9 105.31
    -14 6 9 108.79
    -14 6 8 12.63
    -14 6 8 0.26
    -14 6 7 101.49
    -14 6 6 273.75
    -14 6 5 9.78
    -14 6 4 76.2
    -14 6 3 142.77
    -14 6 2 22.17
    -14 6 1 35.51
    -14 6 0 253.65
    -14 6 -1 122.07
    -14 6 -2 8.48
    -14 6 -3 119.28
    -14 6 -4 270.77
    -14 6 -5 21.22
    -14 6 -6 148.45
    -15 0 16 234.51
    -15 0 15 20.02
    -15 0 14 188.68
    -15 0 13 1.6
    -15 0 12 509.83
    -15 0 11 -2.05
    -15 0 10 -9.76
    -15 0 9 -5
    -15 0 8 614.47
    -15 0 7 2.42
    -15 0 6 517.31
    -15 0 5 11.79
    -15 0 4 119.54
    15 0 -4 125.82
    -15 0 3 -9.74
    15 0 -3 12.11
    -15 0 2 583.69
    15 0 -2 576.54
    -15 0 1 -0.14
    15 0 -1 17.71
    -15 0 0 20.37
    15 0 0 24.52
    15 0 1 16.97
    -15 0 -1 -8.13
    15 0 2 432.91
    15 0 3 14.45
    15 0 4 317.52
    15 0 5 26.87
    15 0 6 -0.3
    15 0 7 3.69
    15 0 8 602.78
    15 0 9 13.32
    15 0 10 38.8
    15 0 11 6.69
    15 0 12 241.57
    -15 -1 16 18.47
    -15 1 16 6.82
    -15 -1 15 1.65
    -15 1 15 11.51
    -15 -1 14 3.85
    -15 1 14 19.96
    -15 -1 13 460.08
    -15 1 13 429.39
    -15 -1 12 2.86
    -15 1 12 18.09
    -15 -1 11 222.12
    -15 1 11 221.5
    -15 -1 10 17.24
    -15 1 10 9.91
    -15 -1 9 136.89
    -15 1 9 140.9
    -15 -1 8 25.61
    -15 1 8 24.29
    -15 -1 7 719.36
    -15 1 7 695.5
    -15 -1 6 12.12
    -15 1 6 3.97
    -15 1 6 2.07
    -15 -1 5 35.9
    -15 1 5 18.4
    -15 1 5 29.59
    -15 -1 4 22.02
    -15 1 4 18.16
    15 1 -4 21.43
    -15 1 4 12.98
    -15 -1 3 427.7
    -15 1 3 438.05
    15 1 -3 406.75
    -15 1 3 382.69
    15 -1 -3 420.98
    15 -1 -2 16.36
    -15 -1 2 -7.91
    -15 1 2 14.94
    15 1 -2 20.95
    15 -1 -1 426.21
    -15 1 1 429.84
    15 1 -1 444.19
    -15 -1 1 444.19
    -15 1 0 1.85
    15 -1 0 14.77
    15 1 0 10.48
    -15 1 -1 124.83
    15 -1 1 133.42
    15 1 1 117.76
    15 -1 2 7.61
    15 1 2 15.4
    -15 1 -2 3.71
    15 -1 3 530.82
    15 1 3 572.64
    15 -1 4 7.63
    15 1 4 13.74
    15 -1 5 9.76
    15 1 5 20.51
    15 -1 6 18.17
    15 1 6 28.45
    15 -1 7 356.76
    15 1 7 426.26
    15 -1 8 -2.49
    15 1 8 7.68
    15 -1 9 287.66
    15 1 9 315.31
    15 -1 10 21.39
    15 1 10 42.21
    15 -1 11 45.53
    15 1 11 70.28
    15 -1 12 13.96
    15 1 12 6.22
    -15 -2 16 98.04
    -15 -2 15 45.68
    -15 2 15 48.24
    -15 -2 14 167.06
    -15 2 14 150.48
    -15 -2 13 9.03
    -15 2 13 6.39
    -15 -2 12 459.14
    -15 2 12 454.12
    -15 -2 11 26.65
    -15 2 11 35.26
    -15 -2 10 9.55
    -15 2 10 44.32
    -15 -2 9 36.27
    -15 2 9 47.42
    -15 -2 8 560.71
    -15 2 8 544.5
    -15 -2 7 1.84
    -15 2 7 3.67
    -15 2 7 -2.68
    -15 -2 6 185.28
    -15 2 6 187.56
    -15 2 6 177.37
    -15 -2 5 13.11
    -15 2 5 18.76
    -15 2 5 15.33
    -15 -2 4 123.47
    -15 2 4 134.49
    15 2 -4 114.06
    -15 2 4 118.51
    -15 -2 3 38.55
    -15 2 3 32.24
    15 2 -3 25.42
    -15 2 3 33.59
    -15 2 2 501.7
    15 2 -2 431.92
    -15 2 2 466.87
    -15 -2 2 491.92
    -15 2 1 7.34
    15 2 -1 2.31
    -15 2 1 5.13
    -15 2 0 86.46
    15 2 0 73.25
    -15 2 0 67.45
    -15 2 -1 14.84
    15 2 1 23.13
    -15 2 -1 23.29
    15 2 2 339.27
    -15 2 -2 332.72
    -15 2 -2 359.43
    15 2 3 2.87
    -15 2 -3 0.85
    15 2 4 282.46
    15 2 5 38.19
    15 2 6 81.23
    15 2 7 13.72
    15 2 8 518.57
    15 2 9 11.82
    15 2 10 11.79
    15 2 11 76
    -15 -3 15 -0.92
    -15 -3 14 35.25
    -15 3 14 46.36
    -15 -3 13 357.66
    -15 3 13 337.73
    -15 -3 12 -0.2
    -15 3 12 16.32
    -15 -3 11 92.53
    -15 3 11 90.98
    -15 -3 10 71.24
    -15 3 10 90
    -15 -3 9 35.61
    -15 3 9 41.91
    -15 -3 8 8.12
    -15 3 8 9.44
    -15 3 8 15.29
    -15 -3 7 510.45
    -15 3 7 503.45
    -15 3 7 436.68
    -15 -3 6 34.36
    -15 3 6 43.7
    -15 3 6 45.52
    -15 -3 5 -6.97
    -15 3 5 2.69
    -15 3 5 6.66
    -15 3 4 20.83
    15 3 -4 14.31
    -15 3 4 18.04
    -15 -3 4 1.83
    -15 3 3 407.56
    15 3 -3 338.31
    -15 3 3 408.92
    -15 3 2 25.13
    15 3 -2 37.34
    -15 3 2 26.42
    -15 3 1 350.61
    15 3 -1 275.52
    -15 3 1 351.74
    -15 3 0 39.89
    15 3 0 27.9
    -15 3 0 21.01
    -15 3 -1 162.02
    15 3 1 111.85
    -15 3 -1 146.88
    -15 3 -2 23.41
    15 3 2 31.11
    -15 3 -2 35.34
    15 3 3 312.66
    -15 3 -3 336.64
    -15 3 -3 307.81
    15 3 4 25.81
    -15 3 -4 4.1
    15 3 5 22.3
    -15 3 -5 26.19
    15 3 6 19.86
    -15 3 -6 35.72
    15 3 7 225.77
    -15 3 -7 237.18
    15 3 8 14.08
    -15 3 -8 1.67
    15 3 9 235.81
    15 3 10 15.69
    -15 -4 14 69.62
    -15 -4 13 17.42
    -15 4 13 10.8
    -15 -4 12 235.68
    -15 4 12 225.79
    -15 -4 11 71.92
    -15 4 11 91.68
    -15 -4 10 -3.55
    -15 4 10 5.27
    -15 4 10 -0.25
    -15 -4 9 6.18
    -15 4 9 32.24
    -15 4 9 20.92
    -15 4 8 341.33
    -15 4 8 341.51
    -15 -4 8 353.77
    -15 4 7 15.59
    -15 4 7 10.98
    -15 -4 7 -12.49
    -15 4 6 96.38
    -15 4 6 109.47
    -15 4 5 81.57
    -15 4 5 71.45
    -15 4 4 49.48
    -15 4 4 48.84
    -15 4 3 6.53
    -15 4 3 16.03
    -15 4 2 349.22
    -15 4 2 398.36
    -15 4 1 45.06
    -15 4 1 32.95
    -15 4 0 23.51
    -15 4 0 25.06
    -15 4 -1 88.65
    -15 4 -2 315.13
    -15 4 -3 -11.23
    -15 4 -4 199.78
    -15 4 -5 51.46
    -15 4 -6 39.91
    15 4 7 21.06
    -15 4 -7 36.7
    15 4 8 232.4
    -15 4 -8 264.12
    -15 4 -9 -0.78
    -15 4 -10 37.09
    -15 4 -11 49.94
    -15 -5 12 3.11
    -15 5 12 7.52
    -15 5 11 75.7
    -15 -5 11 70.69
    -15 5 10 58.05
    -15 5 9 50.69
    -15 5 9 25.12
    -15 5 8 37.06
    -15 5 8 58.98
    -15 5 7 373.72
    -15 5 7 377.39
    -15 5 6 65.3
    -15 5 6 60.3
    -15 5 5 5.29
    -15 5 5 3.82
    -15 5 4 94.38
    -15 5 3 197.46
    -15 5 2 -1.88
    -15 5 1 192.04
    -15 5 0 100.39
    -15 5 -1 61.76
    -15 5 -2 19.53
    -15 5 -3 222.09
    -15 5 -4 54.91
    -15 5 -5 27.91
    -15 5 -6 122.3
    -15 5 -7 158.01
    -15 6 10 8.48
    -16 0 13 21.13
    -16 0 12 34.48
    -16 0 11 -10.12
    -16 0 10 287.67
    -16 0 9 -2.97
    -16 0 8 232.72
    -16 0 7 7.44
    -16 0 6 43.07
    -16 0 5 14.02
    -16 0 4 487.84
    -16 0 3 -4.64
    -16 0 2 27.89
    16 0 -2 31.66
    -16 0 1 -8.81
    16 0 -1 -9.16
    16 0 0 326.98
    -16 0 0 358.12
    16 0 1 -11.52
    16 0 2 280.16
    16 0 3 17.52
    16 0 4 156.14
    16 0 5 -2.45
    16 0 6 430.17
    16 0 7 10.17
    16 0 8 269.71
    16 0 9 -0.85
    -16 1 13 178.74
    -16 -1 13 157.25
    -16 -1 12 -6.53
    -16 1 12 0.29
    -16 -1 11 35.21
    -16 1 11 43.86
    -16 -1 10 -5.76
    -16 1 10 1.71
    -16 -1 9 484.52
    -16 1 9 458.2
    -16 -1 8 11.74
    -16 1 8 0.36
    -16 -1 7 25.19
    -16 1 7 28.91
    -16 -1 6 12.66
    -16 1 6 6.87
    -16 -1 5 418.28
    -16 1 5 384.6
    -16 -1 4 10.6
    -16 1 4 7.39
    -16 -1 3 222.65
    -16 1 3 253.32
    16 1 -3 214.4
    -16 -1 2 -7.69
    -16 1 2 15.53
    16 1 -2 32.9
    -16 1 1 19.41
    16 1 -1 24.65
    16 -1 -1 22.64
    -16 1 0 -0.79
    16 1 0 20.79
    16 -1 0 7.34
    16 -1 1 616.11
    16 1 1 560.27
    -16 1 -1 655.12
    16 -1 2 7.9
    16 1 2 25
    16 -1 3 19.33
    16 1 3 37.11
    16 -1 4 -1.17
    16 1 4 -8.86
    16 -1 5 188.81
    16 1 5 251.25
    16 -1 6 -10.96
    16 1 6 27.46
    16 -1 7 511.23
    16 1 7 602.71
    16 -1 8 -5.89
    16 1 8 39.26
    -16 -2 12 13.34
    -16 2 12 43.35
    -16 -2 11 32.56
    -16 2 11 22.45
    -16 -2 10 284.53
    -16 2 10 210.15
    -16 -2 9 6.57
    -16 2 9 35.73
    -16 -2 8 297.72
    -16 2 8 307.75
    -16 -2 7 5.81
    -16 2 7 10.71
    -16 2 7 9.4
    -16 -2 6 85.71
    -16 2 6 99.84
    -16 2 6 77.96
    -16 -2 5 3.23
    -16 2 5 -6.46
    -16 2 5 -0.42
    -16 2 4 334.87
    -16 2 4 318.63
    -16 -2 4 342.33
    -16 2 3 11.49
    16 2 -3 16.93
    -16 2 3 9.38
    -16 -2 3 11.35
    -16 2 2 64.75
    16 2 -2 88.46
    -16 2 2 74.16
    -16 2 1 38.09
    16 2 -1 46.13
    -16 2 0 422.35
    16 2 0 362.46
    -16 2 -1 -8.72
    16 2 1 7.62
    16 2 2 367
    16 2 3 20.56
    16 2 4 58.55
    16 2 5 8.39
    16 2 6 463.04
    16 2 7 12.74
    -16 3 11 40.7
    -16 -3 10 25.18
    -16 3 10 19.08
    -16 3 10 21.81
    -16 3 9 298.32
    -16 3 9 260.02
    -16 -3 8 19.98
    -16 3 8 39.15
    -16 3 8 23.38
    -16 -3 7 43.1
    -16 3 7 46.75
    -16 3 7 23.58
    -16 -3 6 52.76
    -16 3 6 33.26
    -16 3 6 54.59
    -16 3 5 260.03
    -16 3 5 255.6
    -16 -3 5 274.16
    -16 3 4 18.22
    -16 3 4 9.66
    -16 3 3 280.15
    16 3 -3 226.56
    -16 3 3 268.29
    -16 3 2 84.73
    16 3 -2 66.06
    -16 3 2 93.1
    -16 3 1 46.25
    16 3 -1 47.35
    -16 3 1 54.3
    -16 3 0 8.48
    16 3 0 3.76
    -16 3 0 12.26
    -16 3 -1 340.11
    16 3 1 277.15
    -16 3 -1 325.89
    -16 3 -2 5.91
    -16 3 -2 3.55
    16 3 3 16.35
    -16 3 -3 47.48
    16 3 4 32.31
    16 3 5 164.78
    16 3 6 2.06
    -16 4 10 173.29
    -16 4 9 16.57
    -16 4 9 -0.39
    -16 4 8 108.94
    -16 4 8 125.9
    -16 4 7 50.5
    -16 4 7 49.26
    -16 4 6 -3.71
    -16 4 6 17.4
    -16 4 5 -7.66
    -16 4 5 13.13
    -16 4 4 234.46
    -16 4 4 284.08
    -16 4 3 9.15
    16 4 -3 -9.32
    -16 4 3 6.04
    -16 4 2 38.18
    -16 4 2 42.73
    16 4 -1 43.96
    -16 4 1 54.83
    16 4 0 113.47
    -16 4 0 146.85
    16 4 1 -12.2
    -16 4 -1 -3.23
    16 4 2 85.21
    -16 4 -2 153.76
    16 4 3 98.77
    -16 4 -3 87.37
    -16 4 -4 18.5
    -16 4 -5 16.33
    -16 4 -6 261.24
    -16 4 -7 13.64
    -16 5 8 19.69
    -16 5 7 6.81
    -16 5 6 139.8
    -17 0 8 25.05
    -17 0 7 7.41
    -17 0 6 625.12
    -17 0 5 -11.83
    -17 0 4 43.31
    -17 0 3 0.53
    -17 0 2 264.38
    17 0 -1 12.21
    -17 0 1 -14.56
    17 0 0 357.63
    17 0 1 -8.74
    17 0 2 1.53
    17 0 3 6.59
    17 0 4 407
    17 0 5 -16.52
    -17 1 8 -1.98
    -17 -1 7 186.36
    -17 1 7 186.76
    -17 -1 6 10.51
    -17 1 6 2.32
    -17 -1 5 330.68
    -17 1 5 424.12
    -17 -1 4 1.1
    -17 1 4 -0.43
    -17 -1 3 12.56
    -17 1 3 10.69
    -17 1 2 10.77
    -17 1 1 363.59
    17 1 -1 337.53
    17 1 0 2.44
    -17 1 0 9.28
    17 1 1 97.77
    17 1 2 17.1
    17 1 3 186.24
    17 -1 3 199.28
    17 1 4 -9.34
    17 -1 4 -2.77
    -17 2 10 202.31
    -17 2 9 37.07
    -17 2 8 26.76
    -17 2 8 17.12
    -17 2 7 -5.53
    -17 2 7 0.57
    -17 2 6 361
    -17 2 5 12.55
    -17 2 4 57.81
    -17 -2 4 50.87
    -17 2 3 44.55
    -17 2 2 165.85
    -17 2 1 10.19
    17 2 -1 6.36
    17 2 0 309.11
    -17 2 0 384.02
    17 2 1 7.14
    17 2 2 17.63
    17 2 3 28.49
    -17 3 8 15.97
    -17 3 7 133.83
    -17 3 7 122.65
    -17 3 6 -6.69
    -17 3 6 9.32
    -17 3 5 218.27
    -17 3 5 192.27
    -17 3 4 61.72
    -17 3 4 33.77
    -17 3 3 29.36
    -17 3 3 21.96
    -17 3 2 0.68
    -17 3 2 33.04
    -17 3 1 320.39
    17 3 -1 275.43
    -17 3 1 357.95
    -17 3 0 -8.19
    17 3 0 10.49
    17 3 1 91.82
    -17 3 -1 61.51
    -17 4 5 -0.05
    -17 4 4 23.56
    -17 4 3 86.21
_refine_special_details     ?
_reflns_number_total     4446
_reflns_number_gt     3936
_reflns_threshold_expression     'I > 2\s(I)'
_refine_ls_structure_factor_coef     Fsqd
_refine_ls_matrix_type     full
_refine_ls_R_factor_all     0.0353
_refine_ls_R_factor_gt     0.0287
_refine_ls_wR_factor_gt     0.0611
_refine_ls_wR_factor_ref     0.0635
_refine_ls_goodness_of_fit_ref     1.045
_refine_ls_restrained_S_all     1.045
_refine_ls_number_reflns     4446
_refine_ls_number_parameters     284
_refine_ls_number_restraints     4
_refine_ls_hydrogen_treatment     mixed
_refine_ls_weighting_scheme     calc
_refine_ls_weighting_details
                      'w=1/[\s^2^(Fo^2^)+(0.0276P)^2^] where P=(Fo^2^+2Fc^2^)/3'
_atom_sites_solution_hydrogens     mixed
_atom_sites_solution_primary     ?
_atom_sites_solution_secondary     ?
_refine_ls_shift/su_max     0.001
_refine_ls_shift/su_mean     0.000
_refine_diff_density_max     1.814
_refine_diff_density_min     -0.878
_refine_ls_extinction_method     none
_refine_ls_extinction_coef     .
loop_
    _atom_type_symbol
    _atom_type_description
    _atom_type_scat_dispersion_real
    _atom_type_scat_dispersion_imag
    _atom_type_scat_source
    'C' 'C' 0.0033 0.0016
                         'International Tables Vol C Tables 4.2.6.8 and 6.1.1.4'
    'H' 'H' 0.0000 0.0000
                         'International Tables Vol C Tables 4.2.6.8 and 6.1.1.4'
    'N' 'N' 0.0061 0.0033
                         'International Tables Vol C Tables 4.2.6.8 and 6.1.1.4'
    'O' 'O' 0.0106 0.0060
                         'International Tables Vol C Tables 4.2.6.8 and 6.1.1.4'
    'U' 'U' -9.6767 9.6646
                         'International Tables Vol C Tables 4.2.6.8 and 6.1.1.4'
_computing_data_collection
;
CrysAlis PRO (Agilent, 2014)
;
_computing_cell_refinement
;
CrysAlis PRO (Agilent, 2014)
;
_computing_data_reduction
;
CrysAlis PRO (Agilent, 2014)
;
_computing_structure_solution
;
<i>SHELXT</i> (Sheldrick, 2015<i>a</i>)
;
_computing_structure_refinement
;
SHELXL2014 (Sheldrick, 2015<i>b</i>)
;
_computing_molecular_graphics
;
<i>OLEX2</i> (Dolomanov <i>et al.</i>,  2009)
;
_computing_publication_material
;
<i>OLEX2</i> (Dolomanov <i>et al.</i>,  2009)
;
loop_
    _atom_site_type_symbol
    _atom_site_label
    _atom_site_fract_x
    _atom_site_fract_y
    _atom_site_fract_z
    _atom_site_U_iso_or_equiv
    _atom_site_adp_type
    _atom_site_calc_flag
    _atom_site_occupancy
    _atom_site_disorder_assembly
    _atom_site_disorder_group
    U U1 0.81873(2) 0.51832(2) 0.40174(2) 0.01286(6) Uani d 1 . .
    O O1 0.7272(3) 0.2815(4) 0.37710(15) 0.0193(7) Uani d 1 . .
    O O2 0.6934(2) 0.6205(4) 0.41869(15) 0.0189(7) Uani d 1 . .
    O O3 0.9494(2) 0.4323(4) 0.38551(15) 0.0179(6) Uani d 1 . .
    O O4 0.9187(2) 0.7071(4) 0.47688(15) 0.0164(6) Uani d 1 . .
    H H4A 0.9886(8) 0.709(7) 0.489(2) 0.025 Uiso d 1 . .
    H H4B 0.890(3) 0.768(5) 0.5061(16) 0.025 Uiso d 1 . .
    O O5 0.8563(2) 0.3461(4) 0.50215(14) 0.0186(7) Uani d 1 . .
    O O6 0.8368(3) 0.2773(4) 0.60322(15) 0.0234(7) Uani d 1 . .
    O O7 0.7619(3) 0.5091(4) 0.56334(18) 0.0258(8) Uani d 1 . .
    N N1 0.7589(3) 0.5025(4) 0.28218(18) 0.0128(7) Uani d 1 . .
    N N2 0.6933(3) 0.4457(5) 0.18299(18) 0.0162(7) Uani d 1 . .
    H H2 0.6608 0.3920 0.1501 0.019 Uiso calc 1 . .
    N N3 0.7399(3) 0.6016(4) 0.17900(18) 0.0159(8) Uani d 1 . .
    N N4 0.8707(3) 0.7819(4) 0.32904(18) 0.0134(7) Uani d 1 . .
    N N5 0.8162(3) 0.3796(5) 0.55859(18) 0.0174(8) Uani d 1 . .
    N N6 0.5829(3) 0.3255(5) 0.0595(2) 0.0266(9) Uani d 1 . .
    C C1 0.6794(3) 0.1782(5) 0.3324(2) 0.0138(8) Uani d 1 . .
    C C2 0.6414(3) 0.0177(5) 0.3517(2) 0.0184(9) Uani d 1 . .
    H H2A 0.6503 -0.0141 0.3957 0.022 Uiso calc 1 . .
    C C3 0.5915(3) -0.0919(5) 0.3057(2) 0.0183(9) Uani d 1 . .
    H H3 0.5661 -0.1965 0.3194 0.022 Uiso calc 1 . .
    C C4 0.5781(3) -0.0498(5) 0.2396(2) 0.0166(9) Uani d 1 . .
    H H4 0.5443 -0.1250 0.2090 0.020 Uiso calc 1 . .
    C C5 0.6158(3) 0.1056(5) 0.2200(2) 0.0155(9) Uani d 1 . .
    H H5 0.6081 0.1343 0.1756 0.019 Uiso calc 1 . .
    C C6 0.6654(3) 0.2206(5) 0.2653(2) 0.0126(8) Uani d 1 . .
    C C7 0.7042(3) 0.3861(5) 0.2445(2) 0.0114(8) Uani d 1 . .
    C C8 0.7785(3) 0.6308(5) 0.2401(2) 0.0142(9) Uani d 1 . .
    C C9 0.8385(3) 0.7813(5) 0.2635(2) 0.0142(9) Uani d 1 . .
    C C10 0.8617(3) 0.9142(5) 0.2225(2) 0.0163(9) Uani d 1 . .
    H H10 0.8386 0.9105 0.1778 0.020 Uiso calc 1 . .
    C C11 0.9198(3) 1.0527(6) 0.2489(2) 0.0184(9) Uani d 1 . .
    H H11 0.9361 1.1435 0.2222 0.022 Uiso calc 1 . .
    C C12 0.9532(3) 1.0555(6) 0.3147(2) 0.0169(9) Uani d 1 . .
    H H12 0.9923 1.1478 0.3331 0.020 Uiso calc 1 . .
    C C13 0.9277(3) 0.9180(5) 0.3534(2) 0.0176(9) Uani d 1 . .
    H H13 0.9510 0.9201 0.3980 0.021 Uiso calc 1 . .
    C C14 0.5369(4) 0.2758(6) 0.0120(2) 0.0199(10) Uani d 1 . .
    C C15 0.4767(4) 0.2097(6) -0.0472(2) 0.0271(11) Uani d 1 . .
    H H15A 0.4567 0.3017 -0.0767 0.041 Uiso calc 1 . .
    H H15B 0.4107 0.1531 -0.0358 0.041 Uiso calc 1 . .
    H H15C 0.5227 0.1308 -0.0682 0.041 Uiso calc 1 . .
    O O8 0.8271(3) 0.9203(5) 0.55170(19) 0.0344(9) Uani d 1 . .
    H H8A 0.811(5) 0.899(8) 0.5911(11) 0.052 Uiso d 1 . .
    H H8B 0.844(5) 1.026(2) 0.554(3) 0.052 Uiso d 1 . .
loop_
    _atom_site_aniso_label
    _atom_site_aniso_U_11
    _atom_site_aniso_U_22
    _atom_site_aniso_U_33
    _atom_site_aniso_U_12
    _atom_site_aniso_U_13
    _atom_site_aniso_U_23
    U1 0.01190(9) 0.01556(9) 0.01102(9) 0.00016(6) 0.00039(6) -0.00106(6)
    O1 0.0240(17) 0.0209(15) 0.0128(16) -0.0051(14) 0.0006(13) 0.0014(13)
    O2 0.0149(15) 0.0223(16) 0.0193(16) 0.0039(13) 0.0005(13) 0.0015(14)
    O3 0.0129(14) 0.0216(15) 0.0190(17) 0.0029(13) 0.0000(13) -0.0040(14)
    O4 0.0138(15) 0.0233(15) 0.0120(16) 0.0025(14) -0.0002(13) -0.0054(13)
    O5 0.0216(16) 0.0249(16) 0.0089(15) 0.0012(13) -0.0011(13) -0.0012(13)
    O6 0.0261(18) 0.0266(17) 0.0173(17) 0.0002(15) 0.0008(14) 0.0083(15)
    O7 0.0230(17) 0.0289(18) 0.0260(19) 0.0110(14) 0.0042(15) 0.0026(15)
    N1 0.0115(16) 0.0133(17) 0.0135(18) 0.0012(14) 0.0007(14) 0.0015(14)
    N2 0.0154(17) 0.0184(17) 0.0144(19) -0.0051(15) -0.0009(15) -0.0043(16)
    N3 0.0167(18) 0.0177(18) 0.0134(19) -0.0033(15) 0.0017(15) 0.0001(15)
    N4 0.0104(16) 0.0174(17) 0.0120(18) 0.0003(14) -0.0015(14) -0.0026(15)
    N5 0.0140(18) 0.0236(19) 0.0150(19) -0.0034(16) 0.0033(15) 0.0007(16)
    N6 0.027(2) 0.033(2) 0.019(2) -0.0034(19) -0.0013(18) -0.0018(19)
    C1 0.0110(19) 0.0156(19) 0.015(2) 0.0022(16) 0.0003(16) -0.0033(18)
    C2 0.012(2) 0.023(2) 0.020(2) 0.0018(18) 0.0005(18) 0.0047(19)
    C3 0.013(2) 0.016(2) 0.027(3) -0.0022(18) 0.0048(19) -0.0059(19)
    C4 0.013(2) 0.016(2) 0.020(2) -0.0016(18) -0.0021(17) -0.0070(19)
    C5 0.0103(19) 0.020(2) 0.017(2) 0.0040(17) 0.0032(17) -0.0005(18)
    C6 0.0065(18) 0.017(2) 0.015(2) 0.0020(16) 0.0026(16) 0.0008(17)
    C7 0.0084(18) 0.0141(19) 0.012(2) 0.0010(16) 0.0011(16) -0.0027(17)
    C8 0.0112(19) 0.018(2) 0.014(2) 0.0017(17) 0.0039(17) 0.0002(18)
    C9 0.0075(19) 0.020(2) 0.016(2) 0.0015(17) 0.0026(17) -0.0018(18)
    C10 0.013(2) 0.023(2) 0.014(2) -0.0004(18) 0.0044(17) -0.0014(19)
    C11 0.014(2) 0.020(2) 0.022(2) -0.0016(18) 0.0037(18) 0.004(2)
    C12 0.013(2) 0.0138(19) 0.024(2) -0.0029(17) 0.0018(18) -0.0033(19)
    C13 0.013(2) 0.017(2) 0.022(2) -0.0021(18) 0.0002(18) -0.0036(19)
    C14 0.019(2) 0.022(2) 0.020(2) -0.0022(19) 0.0042(19) 0.001(2)
    C15 0.030(3) 0.029(3) 0.022(3) -0.007(2) -0.002(2) 0.000(2)
    O8 0.049(2) 0.0243(18) 0.033(2) 0.0018(18) 0.0193(19) -0.0056(18)
_geom_special_details
;
 All esds (except the esd in the dihedral angle between two l.s. planes)
 are estimated using the full covariance matrix.  The cell esds are taken
 into account individually in the estimation of esds in distances, angles
 and torsion angles; correlations between esds in cell parameters are only
 used when they are defined by crystal symmetry.  An approximate (isotropic)
 treatment of cell esds is used for estimating esds involving l.s. planes.
;
loop_
    _geom_bond_atom_site_label_1
    _geom_bond_atom_site_label_2
    _geom_bond_site_symmetry_2
    _geom_bond_distance
    _geom_bond_publ_flag
    U1 O1 . 2.206(3) ?
    U1 O2 . 1.776(3) ?
    U1 O3 . 1.777(3) ?
    U1 O4 . 2.390(3) ?
    U1 O5 . 2.467(3) ?
    U1 N1 . 2.489(4) ?
    U1 N4 . 2.658(4) ?
    O1 C1 . 1.319(5) ?
    O4 H4A . 0.860(2) ?
    O4 H4B . 0.860(2) ?
    O5 N5 . 1.313(4) ?
    O6 N5 . 1.226(5) ?
    O7 N5 . 1.221(5) ?
    N1 C7 . 1.336(5) ?
    N1 C8 . 1.360(5) ?
    N2 H2 . 0.8600 ?
    N2 N3 . 1.357(5) ?
    N2 C7 . 1.336(5) ?
    N3 C8 . 1.314(5) ?
    N4 C9 . 1.360(5) ?
    N4 C13 . 1.347(5) ?
    N6 C14 . 1.146(6) ?
    C1 C2 . 1.413(6) ?
    C1 C6 . 1.405(6) ?
    C2 H2A . 0.9300 ?
    C2 C3 . 1.376(6) ?
    C3 H3 . 0.9300 ?
    C3 C4 . 1.386(6) ?
    C4 H4 . 0.9300 ?
    C4 C5 . 1.378(6) ?
    C5 H5 . 0.9300 ?
    C5 C6 . 1.394(6) ?
    C6 C7 . 1.461(5) ?
    C8 C9 . 1.451(6) ?
    C9 C10 . 1.385(6) ?
    C10 H10 . 0.9300 ?
    C10 C11 . 1.383(6) ?
    C11 H11 . 0.9300 ?
    C11 C12 . 1.368(6) ?
    C12 H12 . 0.9300 ?
    C12 C13 . 1.391(6) ?
    C13 H13 . 0.9300 ?
    C14 C15 . 1.453(6) ?
    C15 H15A . 0.9600 ?
    C15 H15B . 0.9600 ?
    C15 H15C . 0.9600 ?
    O8 H8A . 0.860(2) ?
    O8 H8B . 0.860(2) ?
loop_
    _geom_angle_atom_site_label_1
    _geom_angle_atom_site_label_2
    _geom_angle_atom_site_label_3
    _geom_angle_site_symmetry_1
    _geom_angle_site_symmetry_3
    _geom_angle
    _geom_angle_publ_flag
    O1 U1 O4 . . 152.83(11) ?
    O1 U1 O5 . . 77.17(10) ?
    O1 U1 N1 . . 68.61(11) ?
    O1 U1 N4 . . 132.17(11) ?
    O2 U1 O1 . . 90.45(12) ?
    O2 U1 O3 . . 175.36(14) ?
    O2 U1 O4 . . 89.24(12) ?
    O2 U1 O5 . . 100.84(12) ?
    O2 U1 N1 . . 91.78(13) ?
    O2 U1 N4 . . 90.02(12) ?
    O3 U1 O1 . . 94.15(13) ?
    O3 U1 O4 . . 86.96(12) ?
    O3 U1 O5 . . 80.83(12) ?
    O3 U1 N1 . . 89.32(13) ?
    O3 U1 N4 . . 86.43(13) ?
    O4 U1 O5 . . 76.21(10) ?
    O4 U1 N1 . . 138.56(11) ?
    O4 U1 N4 . . 75.00(11) ?
    O5 U1 N1 . . 143.57(10) ?
    O5 U1 N4 . . 149.01(10) ?
    N1 U1 N4 . . 63.57(10) ?
    C1 O1 U1 . . 149.5(3) ?
    U1 O4 H4A . . 129(4) ?
    U1 O4 H4B . . 126(3) ?
    H4A O4 H4B . . 104(4) ?
    N5 O5 U1 . . 124.2(2) ?
    C7 N1 U1 . . 133.5(3) ?
    C7 N1 C8 . . 104.5(4) ?
    C8 N1 U1 . . 122.0(3) ?
    N3 N2 H2 . . 124.3 ?
    C7 N2 H2 . . 124.3 ?
    C7 N2 N3 . . 111.5(3) ?
    C8 N3 N2 . . 102.6(3) ?
    C9 N4 U1 . . 118.9(3) ?
    C13 N4 U1 . . 123.6(3) ?
    C13 N4 C9 . . 117.5(4) ?
    O6 N5 O5 . . 116.9(4) ?
    O7 N5 O5 . . 118.6(4) ?
    O7 N5 O6 . . 124.6(4) ?
    O1 C1 C2 . . 119.5(4) ?
    O1 C1 C6 . . 122.5(4) ?
    C6 C1 C2 . . 118.0(4) ?
    C1 C2 H2A . . 119.8 ?
    C3 C2 C1 . . 120.4(4) ?
    C3 C2 H2A . . 119.8 ?
    C2 C3 H3 . . 119.3 ?
    C2 C3 C4 . . 121.5(4) ?
    C4 C3 H3 . . 119.3 ?
    C3 C4 H4 . . 120.6 ?
    C5 C4 C3 . . 118.8(4) ?
    C5 C4 H4 . . 120.6 ?
    C4 C5 H5 . . 119.3 ?
    C4 C5 C6 . . 121.3(4) ?
    C6 C5 H5 . . 119.3 ?
    C1 C6 C7 . . 118.7(4) ?
    C5 C6 C1 . . 120.1(4) ?
    C5 C6 C7 . . 121.2(4) ?
    N1 C7 C6 . . 126.9(4) ?
    N2 C7 N1 . . 107.7(4) ?
    N2 C7 C6 . . 125.3(4) ?
    N1 C8 C9 . . 120.5(4) ?
    N3 C8 N1 . . 113.7(4) ?
    N3 C8 C9 . . 125.7(4) ?
    N4 C9 C8 . . 114.9(4) ?
    N4 C9 C10 . . 122.4(4) ?
    C10 C9 C8 . . 122.7(4) ?
    C9 C10 H10 . . 120.6 ?
    C11 C10 C9 . . 118.8(4) ?
    C11 C10 H10 . . 120.6 ?
    C10 C11 H11 . . 120.2 ?
    C12 C11 C10 . . 119.6(4) ?
    C12 C11 H11 . . 120.2 ?
    C11 C12 H12 . . 120.5 ?
    C11 C12 C13 . . 119.0(4) ?
    C13 C12 H12 . . 120.5 ?
    N4 C13 C12 . . 122.7(4) ?
    N4 C13 H13 . . 118.6 ?
    C12 C13 H13 . . 118.6 ?
    N6 C14 C15 . . 178.4(5) ?
    C14 C15 H15A . . 109.5 ?
    C14 C15 H15B . . 109.5 ?
    C14 C15 H15C . . 109.5 ?
    H15A C15 H15B . . 109.5 ?
    H15A C15 H15C . . 109.5 ?
    H15B C15 H15C . . 109.5 ?
    H8A O8 H8B . . 102(6) ?
loop_
    _geom_torsion_atom_site_label_1
    _geom_torsion_atom_site_label_2
    _geom_torsion_atom_site_label_3
    _geom_torsion_atom_site_label_4
    _geom_torsion_site_symmetry_1
    _geom_torsion_site_symmetry_2
    _geom_torsion_site_symmetry_3
    _geom_torsion_site_symmetry_4
    _geom_torsion
    _geom_torsion_publ_flag
    U1 O1 C1 C2 . . . . 172.3(4) ?
    U1 O1 C1 C6 . . . . -7.1(8) ?
    U1 O5 N5 O6 . . . . 175.9(2) ?
    U1 O5 N5 O7 . . . . -4.3(5) ?
    U1 N1 C7 N2 . . . . 179.1(3) ?
    U1 N1 C7 C6 . . . . -2.6(6) ?
    U1 N1 C8 N3 . . . . -179.2(3) ?
    U1 N1 C8 C9 . . . . 1.8(5) ?
    U1 N4 C9 C8 . . . . -0.6(4) ?
    U1 N4 C9 C10 . . . . 179.5(3) ?
    U1 N4 C13 C12 . . . . -179.3(3) ?
    O1 C1 C2 C3 . . . . -180.0(4) ?
    O1 C1 C6 C5 . . . . 179.0(4) ?
    O1 C1 C6 C7 . . . . -0.7(6) ?
    N1 C8 C9 N4 . . . . -0.7(5) ?
    N1 C8 C9 C10 . . . . 179.2(4) ?
    N2 N3 C8 N1 . . . . 0.0(4) ?
    N2 N3 C8 C9 . . . . 179.0(4) ?
    N3 N2 C7 N1 . . . . -0.2(5) ?
    N3 N2 C7 C6 . . . . -178.6(4) ?
    N3 C8 C9 N4 . . . . -179.6(4) ?
    N3 C8 C9 C10 . . . . 0.2(6) ?
    N4 C9 C10 C11 . . . . 0.1(6) ?
    C1 C2 C3 C4 . . . . 0.8(6) ?
    C1 C6 C7 N1 . . . . 4.2(6) ?
    C1 C6 C7 N2 . . . . -177.7(4) ?
    C2 C1 C6 C5 . . . . -0.3(6) ?
    C2 C1 C6 C7 . . . . 180.0(4) ?
    C2 C3 C4 C5 . . . . -0.1(6) ?
    C3 C4 C5 C6 . . . . -0.8(6) ?
    C4 C5 C6 C1 . . . . 1.0(6) ?
    C4 C5 C6 C7 . . . . -179.3(4) ?
    C5 C6 C7 N1 . . . . -175.5(4) ?
    C5 C6 C7 N2 . . . . 2.6(6) ?
    C6 C1 C2 C3 . . . . -0.6(6) ?
    C7 N1 C8 N3 . . . . -0.1(5) ?
    C7 N1 C8 C9 . . . . -179.2(4) ?
    C7 N2 N3 C8 . . . . 0.1(4) ?
    C8 N1 C7 N2 . . . . 0.2(4) ?
    C8 N1 C7 C6 . . . . 178.5(4) ?
    C8 C9 C10 C11 . . . . -179.8(4) ?
    C9 N4 C13 C12 . . . . 0.6(6) ?
    C9 C10 C11 C12 . . . . 0.1(6) ?
    C10 C11 C12 C13 . . . . 0.0(6) ?
    C11 C12 C13 N4 . . . . -0.4(6) ?
    C13 N4 C9 C8 . . . . 179.4(4) ?
    C13 N4 C9 C10 . . . . -0.4(6) ?
loop_
    _geom_hbond_atom_site_label_D
    _geom_hbond_atom_site_label_H
    _geom_hbond_atom_site_label_A
    _geom_hbond_site_symmetry_A
    _geom_hbond_distance_DH
    _geom_hbond_distance_HA
    _geom_hbond_distance_DA
    _geom_hbond_angle_DHA
    O4 H4A O5 3_766 0.860(2) 1.920(16) 2.752(4) 162(5)
    O4 H4B O8 . 0.860(2) 1.733(10) 2.581(5) 168(5)
    N2 H2 N6 . 0.86 2.07 2.909(5) 165
    O8 H8A N3 4_576 0.860(2) 2.053(18) 2.890(5) 164(6)
    O8 H8B O6 1_565 0.860(2) 2.22(3) 3.001(5) 150(6)
_iucr_refine_instructions_details
;
    kish40.res created by SHELXL-2014/7
TITL kish40_a.res in P2(1)/c
REM Old TITL kish40 in P21/c #14
REM SHELXT solution in P2(1)/c
REM R1 0.050, Rweak 0.030, Alpha 0.023, Orientation as input
REM Formula found by SHELXT: C17 N6 O7 U
CELL 0.71073 12.096167 7.878391 20.404052 90 94.8291 90
ZERR 4 0.000257 0.000171 0.000434 0 0.002 0
LATT 1
SYMM -X,0.5+Y,0.5-Z
SFAC C H N O U
UNIT 60 64 24 32 4
EQIV $1 +X,1.5-Y,0.5+Z
EQIV $2 2-X,1-Y,1-Z
EQIV $3 +X,1+Y,+Z
DFIX 0.86 0.002 O4 H4b
DFIX 0.86 0.002 H4a O4
DFIX 0.86 0.002 O8 H8a
DFIX 0.86 0.002 O8 H8b
L.S. 4
PLAN  20
TEMP 20.85
HTAB O8 O6_$3
HTAB N2 N6
HTAB O4 O8
HTAB O8 N3_$1
HTAB O4 O5_$2
BOND $H
LIST 4
MORE -1
CONF
fmap 2
acta 52
OMIT 0 55
OMIT 0 1 2
OMIT -4 1 2
OMIT 2 1 2
OMIT 3 1 2
OMIT -2 1 2
OMIT 2 2 1
REM <olex2.extras>
REM <HklSrc "%.\\kish40.hkl">
REM </olex2.extras>
WGHT    0.027600
FVAR       0.21592
U1    5    0.818726    0.518320    0.401742    11.00000    0.01190    0.01556 =
         0.01102   -0.00106    0.00039    0.00016
O1    4    0.727221    0.281477    0.377097    11.00000    0.02404    0.02091 =
         0.01279    0.00136    0.00061   -0.00514
O2    4    0.693438    0.620527    0.418686    11.00000    0.01485    0.02229 =
         0.01929    0.00154    0.00053    0.00393
O3    4    0.949442    0.432338    0.385507    11.00000    0.01287    0.02156 =
         0.01902   -0.00398   -0.00004    0.00288
O4    4    0.918659    0.707118    0.476885    11.00000    0.01385    0.02331 =
         0.01197   -0.00540   -0.00021    0.00245
H4A   2    0.988554    0.709088    0.488730    11.00000   -1.50000
H4B   2    0.890343    0.768269    0.506114    11.00000   -1.50000
O5    4    0.856280    0.346148    0.502151    11.00000    0.02159    0.02494 =
         0.00887   -0.00124   -0.00112    0.00124
O6    4    0.836817    0.277269    0.603222    11.00000    0.02605    0.02656 =
         0.01730    0.00830    0.00081    0.00022
O7    4    0.761912    0.509064    0.563344    11.00000    0.02296    0.02887 =
         0.02602    0.00262    0.00418    0.01099
N1    3    0.758900    0.502516    0.282182    11.00000    0.01153    0.01334 =
         0.01350    0.00153    0.00075    0.00121
N2    3    0.693288    0.445715    0.182991    11.00000    0.01543    0.01838 =
         0.01436   -0.00427   -0.00095   -0.00506
AFIX  43
H2    2    0.660821    0.392038    0.150080    11.00000   -1.20000
AFIX   0
N3    3    0.739885    0.601630    0.179001    11.00000    0.01667    0.01769 =
         0.01339    0.00011    0.00171   -0.00331
N4    3    0.870725    0.781912    0.329038    11.00000    0.01036    0.01738 =
         0.01205   -0.00263   -0.00154    0.00032
N5    3    0.816192    0.379645    0.558594    11.00000    0.01397    0.02360 =
         0.01503    0.00073    0.00333   -0.00339
N6    3    0.582894    0.325457    0.059531    11.00000    0.02732    0.03285 =
         0.01894   -0.00182   -0.00134   -0.00339
C1    1    0.679449    0.178187    0.332368    11.00000    0.01096    0.01561 =
         0.01469   -0.00327    0.00030    0.00221
C2    1    0.641443    0.017650    0.351706    11.00000    0.01193    0.02266 =
         0.02034    0.00469    0.00052    0.00184
AFIX  43
H2A   2    0.650251   -0.014148    0.395730    11.00000   -1.20000
AFIX   0
C3    1    0.591462   -0.091901    0.305743    11.00000    0.01304    0.01587 =
         0.02653   -0.00594    0.00475   -0.00224
AFIX  43
H3    2    0.566101   -0.196501    0.319372    11.00000   -1.20000
AFIX   0
C4    1    0.578096   -0.049793    0.239616    11.00000    0.01283    0.01596 =
         0.02031   -0.00695   -0.00205   -0.00159
AFIX  43
H4    2    0.544267   -0.125026    0.209044    11.00000   -1.20000
AFIX   0
C5    1    0.615848    0.105590    0.219992    11.00000    0.01025    0.01999 =
         0.01669   -0.00055    0.00318    0.00403
AFIX  43
H5    2    0.608088    0.134293    0.175632    11.00000   -1.20000
AFIX   0
C6    1    0.665438    0.220610    0.265310    11.00000    0.00646    0.01660 =
         0.01500    0.00080    0.00263    0.00204
C7    1    0.704201    0.386095    0.244484    11.00000    0.00836    0.01408 =
         0.01175   -0.00267    0.00111    0.00101
C8    1    0.778466    0.630782    0.240080    11.00000    0.01117    0.01797 =
         0.01403    0.00022    0.00387    0.00169
C9    1    0.838538    0.781299    0.263542    11.00000    0.00751    0.01979 =
         0.01565   -0.00183    0.00264    0.00147
C10   1    0.861692    0.914236    0.222452    11.00000    0.01262    0.02265 =
         0.01426   -0.00139    0.00438   -0.00042
AFIX  43
H10   2    0.838577    0.910453    0.177837    11.00000   -1.20000
AFIX   0
C11   1    0.919811    1.052742    0.248948    11.00000    0.01356    0.02008 =
         0.02187    0.00422    0.00372   -0.00160
AFIX  43
H11   2    0.936103    1.143465    0.222234    11.00000   -1.20000
AFIX   0
C12   1    0.953170    1.055467    0.314670    11.00000    0.01317    0.01385 =
         0.02381   -0.00328    0.00177   -0.00285
AFIX  43
H12   2    0.992261    1.147802    0.333148    11.00000   -1.20000
AFIX   0
C13   1    0.927731    0.918027    0.353438    11.00000    0.01301    0.01748 =
         0.02196   -0.00363    0.00023   -0.00211
AFIX  43
H13   2    0.951025    0.920148    0.398045    11.00000   -1.20000
AFIX   0
C14   1    0.536915    0.275755    0.011968    11.00000    0.01854    0.02165 =
         0.02001    0.00084    0.00423   -0.00215
C15   1    0.476655    0.209744   -0.047203    11.00000    0.03013    0.02892 =
         0.02166   -0.00024   -0.00180   -0.00738
AFIX 137
H15A  2    0.456723    0.301701   -0.076734    11.00000   -1.50000
H15B  2    0.410687    0.153124   -0.035761    11.00000   -1.50000
H15C  2    0.522742    0.130793   -0.068209    11.00000   -1.50000
AFIX   0
O8    4    0.827127    0.920289    0.551702    11.00000    0.04874    0.02435 =
         0.03285   -0.00560    0.01928    0.00176
H8A   2    0.811093    0.899051    0.591136    11.00000   -1.50000
H8B   2    0.844335    1.026124    0.554042    11.00000   -1.50000
HKLF 4
REM  kish40_a.res in P2(1)/c
REM R1 =  0.0287 for    3936 Fo > 4sig(Fo)  and  0.0353 for all    4446 data
REM    284 parameters refined using      4 restraints
END
WGHT      0.0277      0.0000
REM Highest difference peak  1.814,  deepest hole -0.878,  1-sigma level  0.159
Q1    1   0.8326  0.5164  0.4458  11.00000  0.05    1.81
Q2    1   0.8059  0.5198  0.3592  11.00000  0.05    1.54
Q3    1   0.7720  0.4316  0.4004  11.00000  0.05    1.46
Q4    1   0.8183  0.6666  0.4001  11.00000  0.05    1.19
Q5    1   0.7809  0.5990  0.3636  11.00000  0.05    1.12
Q6    1   0.8095  0.5312  0.3204  11.00000  0.05    1.08
Q7    1   0.7718  0.6079  0.3986  11.00000  0.05    1.00
Q8    1   0.8635  0.6072  0.3630  11.00000  0.05    0.99
Q9    1   0.7709  0.6011  0.4430  11.00000  0.05    0.96
Q10   1   0.8757  0.4444  0.4050  11.00000  0.05    0.93
Q11   1   0.8230  0.5381  0.4831  11.00000  0.05    0.90
Q12   1   0.8716  0.5971  0.4062  11.00000  0.05    0.75
Q13   1   0.9172  0.5132  0.3661  11.00000  0.05    0.75
Q14   1   0.8757  0.4494  0.3601  11.00000  0.05    0.74
Q15   1   0.7219  0.5246  0.4400  11.00000  0.05    0.71
Q16   1   0.7746  0.4292  0.4531  11.00000  0.05    0.60
Q17   1   0.8535  0.4064  0.4740  11.00000  0.05    0.59
Q18   1   0.7744  0.6203  0.2067  11.00000  0.05    0.58
Q19   1   0.6185 -0.0222  0.3182  11.00000  0.05    0.58
Q20   1   0.9638  1.0361  0.3979  11.00000  0.05    0.58
  REM The information below was added by Olex2.
  REM
  REM R1 = 0.0287 for 3936 Fo > 4sig(Fo) and 0.0353 for all 12883 data
  REM n/a parameters refined using n/a restraints
  REM Highest difference peak 1.81, deepest hole -0.88
  REM Mean Shift 0, Max Shift -0.001.
  REM +++ Tabular Listing of Refinement Information +++
  REM R1_all = 0.0353
  REM R1_gt = 0.0287
  REM wR_ref = 0.0635
  REM GOOF = 1.045
  REM Shift_max = -0.001
  REM Shift_mean = 0
  REM Reflections_all = 12883
  REM Reflections_gt = 3936
  REM Parameters = n/a
  REM Hole = -0.88
  REM Peak = 1.81
  REM Flack = n/a
;
