# Supplementary material for: Crystal structure of aqua­(nitrato-κO)dioxido{2-[3-(pyridin-2-yl-κN)-1H-1,2,4-triazol-5-yl-κN 4]phenolato-κO}uranium(VI) aceto­nitrile monosolvate monohydrate
Source: Acta Crystallogr E Crystallogr Commun. 2016 Jan 6;72(Pt 2):111–3. doi: 10.1107/S205698901502438X (PMC4770975; doi:10.1107/S205698901502438X)
Supplement: Supplementary file 2 [file e-72-00111-Isup2.hkl]

#
# h,k,l, Fc-squared, Fo-squared, sigma(Fo-squared), status flag
#
data_I
_shelx_title ' kish40_a.res in P2(1)/c'
_shelx_refln_list_code          4
_shelx_F_calc_maximum      438.02
_exptl_crystal_F_000      1216.00
_reflns_d_resolution_high  0.7697

loop_
 _space_group_symop_operation_xyz
 'x, y, z'
 '-x, y+1/2, -z+1/2'
 '-x, -y, -z'
 'x, -y-1/2, z-1/2'

_cell_length_a    12.0962
_cell_length_b     7.8784
_cell_length_c    20.4041
_cell_angle_alpha  90.000
_cell_angle_beta   94.829
_cell_angle_gamma  90.000

_shelx_F_squared_multiplier     1.000

loop_
 _refln_index_h
 _refln_index_k
 _refln_index_l
 _refln_F_squared_calc
 _refln_F_squared_meas
 _refln_F_squared_sigma
 _refln_observed_status
   2   0   0      96938.60     112088.34      1482.59 o
   3   0   0      98480.82     107203.22      1495.89 o
   4   0   0       6951.89       7252.93       256.75 o
   5   0   0      32807.81      32904.15       683.59 o
   6   0   0      37392.91      34872.66      3894.90 o
   7   0   0         34.52         24.76        78.99 o
   8   0   0      55928.75      54848.51       942.17 o
   9   0   0      28746.18      28070.46       473.90 o
  10   0   0       1536.26       1560.46       124.42 o
  11   0   0      17260.94      16507.28       404.75 o
  12   0   0       7721.57       7571.02       265.23 o
  13   0   0       3214.83       3204.47       183.74 o
  14   0   0      14236.13      14416.30       562.76 o
  15   0   0        404.36        462.15       126.81 o
   1   1   0         33.98        129.65        34.21 o
   2   1   0      11955.85      13830.37       202.64 o
   3   1   0        112.02        185.98        34.34 o
   4   1   0       2535.29       3029.95       103.92 o
   5   1   0         38.63         79.06        18.05 o
   6   1   0        103.64        115.75        57.50 o
   7   1   0        182.31        263.59        47.29 o
   8   1   0        358.21        357.17        54.08 o
   9   1   0        342.04        260.48        40.84 o
  10   1   0        173.44         78.99        39.85 o
  11   1   0          2.11          0.00        51.51 o
  12   1   0         45.85         83.60        58.09 o
  13   1   0         97.74        124.15        58.29 o
  14   1   0         12.22          0.00        56.61 o
  15   1   0         11.15        161.84       114.92 o
   0   2   0      82687.83      87384.75      1191.52 o
   1   2   0      20298.44      22340.98       278.38 o
   2   2   0      42606.14      45136.65       381.82 o
   3   2   0      34667.10      36234.64       460.93 o
   4   2   0         31.86         59.82        36.26 o
   5   2   0      57376.41      61161.93       623.19 o
   6   2   0      18501.21      18029.22       425.72 o
   7   2   0       4414.25       4344.11       131.56 o
   8   2   0      33103.48      32709.73       528.29 o
   9   2   0      14975.95      13985.79       331.37 o
  10   2   0       3242.33       3114.86       151.51 o
  11   2   0      17592.60      17828.72       387.35 o
  12   2   0       3388.78       3262.51       170.01 o
  13   2   0       6659.68       6638.38       283.83 o
  14   2   0      12331.18      12631.67       498.83 o
  15   2   0       1633.44       1622.61       160.67 o
   1   3   0      15598.17      17172.31       264.93 o
   2   3   0        884.21        849.82        37.72 o
   3   3   0       6366.30       7020.26       180.62 o
   4   3   0      18486.71      20295.51       364.00 o
   5   3   0       1707.02       1539.72       102.64 o
   6   3   0        182.54        300.54       142.85 o
   7   3   0       3167.09       3254.88       164.49 o
   8   3   0        772.20        811.07       100.19 o
   9   3   0       1795.26       1633.19       139.75 o
  10   3   0       1243.84       1245.41       202.38 o
  11   3   0        621.79        647.57       107.87 o
  12   3   0       2114.09       1938.04       350.81 o
  13   3   0       2500.01       2395.81       195.11 o
  14   3   0        343.70        617.21       127.39 o
   0   4   0      42626.55      42859.50       773.47 o
   1   4   0       8041.41       7808.39       187.95 o
   2   4   0      15525.11      15173.48       197.40 o
   3   4   0      41726.18      42160.33       392.99 o
   4   4   0        217.66        199.85        27.11 o
   5   4   0      19722.84      20057.08       331.18 o
   6   4   0      19442.47      20518.39       472.96 o
   7   4   0       1479.31       1532.95       126.06 o
   8   4   0      15093.46      15409.15       397.42 o
   9   4   0       6265.12       6846.35       276.17 o
  10   4   0        315.05        333.98        87.86 o
  11   4   0      18339.51      19133.49       515.94 o
  12   4   0       4733.14       5035.99       309.19 o
  13   4   0       4692.70       4813.17       277.26 o
  14   4   0       9809.36      10433.71       535.49 o
   1   5   0      10800.08      10667.10       247.07 o
   2   5   0      10251.23       9965.51       205.50 o
   3   5   0         97.81        131.87        31.69 o
   4   5   0      24212.11      24263.22       396.47 o
   5   5   0       7139.69       7449.07       202.80 o
   6   5   0       1340.50       1390.88       118.23 o
   7   5   0       5143.62       5363.28       226.84 o
   8   5   0       1643.29       1738.74       144.03 o
   9   5   0       3764.80       4352.70       226.35 o
  10   5   0       3654.63       4178.32       330.11 o
  11   5   0        116.44        212.15        97.73 o
  12   5   0       3299.74       4243.14       413.55 o
  13   5   0       2794.54       3478.68       399.17 o
   0   6   0       9886.71       9410.75       356.06 o
   1   6   0       1394.63       1414.19        98.43 o
   2   6   0      10508.84      10384.90       203.40 o
   3   6   0      15579.56      15432.30       237.91 o
   4   6   0         65.06        134.25        48.01 o
   5   6   0      12765.34      12779.66       281.78 o
   6   6   0       9904.86      10259.49       360.34 o
   7   6   0        549.74        494.20       145.86 o
   8   6   0       6557.06       7310.84       479.40 o
   9   6   0       1479.65       2131.86       304.58 o
  10   6   0       1252.61       1582.97       265.76 o
  11   6   0       7074.12       8539.90       588.36 o
  12   6   0       1860.10       2360.09       338.90 o
   1   7   0       6910.93       6931.58       202.94 o
   2   7   0       6747.25       6781.65       200.18 o
   3   7   0       1241.88       1309.87       162.91 o
   4   7   0      15548.40      15254.40       438.12 o
   5   7   0       3143.33       3324.80       213.32 o
   6   7   0       3162.48       3175.20       222.25 o
   7   7   0       8009.10       8721.79       522.29 o
   8   7   0        494.95        894.23       226.08 o
   9   7   0       3794.18       3886.86       390.17 o
  10   7   0       7305.05       9187.67       614.31 o
  11   7   0         41.20        157.44       211.28 o
   0   8   0       6180.81       6348.83       339.97 o
   1   8   0        418.79        481.29       100.17 o
   2   8   0       8043.95       7892.85       426.63 o
   3   8   0       6745.29       6542.60       292.23 o
   4   8   0         25.98        109.33        79.04 o
   5   8   0       5374.62       5332.38       280.64 o
   6   8   0       4253.87       4256.71       264.78 o
   7   8   0         86.32         78.29       117.11 o
   8   8   0       1633.84       1879.62       277.34 o
   9   8   0       1114.66       1394.86       272.19 o
   1   9   0       6622.52       6601.73       335.79 o
   2   9   0       3554.67       3704.63       263.83 o
   3   9   0       1758.61       1613.50       255.25 o
   4   9   0       7831.72       7789.63       438.21 o
   5   9   0       1675.22       1756.12       178.03 o
   6   9   0       2651.41       2623.38       440.25 o
   7   9   0       7231.29       7732.11       531.52 o
   0  10   0       3364.67       3090.66       369.15 o
   1  10   0         90.15        270.51       113.68 o
   2  10   0       1671.12       2066.66       295.79 o
   3  10   0       1547.82       1363.96       161.93 o
 -15   1   1       9193.04       9349.24       330.96 o
 -14   1   1      11446.07      11720.11       300.77 o
 -13   1   1          3.98         94.11        57.32 o
 -12   1   1      15354.93      15662.31       322.15 o
 -11   1   1      16561.76      16117.38       268.53 o
 -10   1   1       1337.34       1275.03        77.65 o
  -9   1   1      33716.11      34348.10       466.78 o
  -8   1   1      12842.15      13581.75       313.81 o
  -7   1   1      12856.88      13312.73       332.84 o
  -6   1   1      39167.86      40157.55       517.26 o
  -5   1   1      13193.25      14759.24       262.31 o
  -4   1   1      16910.82      17769.95       302.92 o
  -3   1   1     191857.66     212162.03      2313.22 o
  -2   1   1       3507.15       4096.88       115.87 o
  -1   1   1      91608.44     100754.17       575.92 o
   1   1   1        995.33       1227.77        49.26 o
   2   1   1      92605.36     102022.10       965.52 o
   3   1   1       3149.66       2730.99        53.52 o
   4   1   1      14700.16      15649.77       169.79 o
   5   1   1      43731.25      43232.38       341.90 o
   6   1   1      12432.09      12263.46       157.96 o
   7   1   1      25529.71      24197.28       409.57 o
   8   1   1      34802.54      32449.96       532.47 o
   9   1   1        602.99        529.57        47.95 o
  10   1   1      18383.42      17654.12       275.78 o
  11   1   1      11625.83      11143.29       250.04 o
  12   1   1        543.70        455.67        88.15 o
  13   1   1      14322.25      13970.64       366.61 o
  14   1   1       9057.42       8250.73       286.23 o
  15   1   1       2806.06       2692.96       226.33 o
 -15   2   1        145.82        113.25        87.57 o
 -14   2   1       1497.56       1263.54       143.43 o
 -13   2   1        786.69        588.39        90.46 o
 -12   2   1         10.88          0.00        62.85 o
 -11   2   1        521.06        552.12        81.64 o
 -10   2   1        274.35        182.21        84.96 o
  -9   2   1       1278.46       1242.82       123.12 o
  -8   2   1         39.71        160.27        74.32 o
  -7   2   1       6606.93       7143.29       240.72 o
  -6   2   1       1446.16       1510.04       105.67 o
  -5   2   1       2323.07       2422.63       186.61 o
  -4   2   1        220.59        165.35        37.96 o
  -3   2   1         91.84         33.42        50.26 o
  -2   2   1        231.22        256.66        27.45 o
  -1   2   1        308.23        365.28        40.75 o
   0   2   1       1606.28       1671.29       106.60 o
   1   2   1       1493.80       1584.85        54.36 o
   3   2   1        848.37        797.80        49.99 o
   4   2   1        247.48        358.26        83.33 o
   5   2   1       1883.53       1835.95       132.23 o
   6   2   1       1292.20       1199.17        55.14 o
   7   2   1        116.36        121.12        33.93 o
   8   2   1        997.34        861.13        53.25 o
   9   2   1       2595.87       2318.65        88.50 o
  10   2   1         25.51         42.59        60.32 o
  11   2   1       2099.52       1885.41       136.33 o
  12   2   1        819.22        863.22       119.75 o
  13   2   1        307.09        275.75        89.77 o
  14   2   1        766.40        765.46       113.14 o
  15   2   1        353.07        421.87       101.02 o
 -15   3   1       7549.14       7307.35       435.56 o
 -14   3   1      11959.94      12303.93       450.92 o
 -13   3   1         30.94         23.50        82.21 o
 -12   3   1      11002.61      11007.92       394.21 o
 -11   3   1       8310.31       8457.54       332.05 o
 -10   3   1       1020.20       1094.96       126.89 o
  -9   3   1      16013.62      16184.01       344.86 o
  -8   3   1       8703.65       8672.64       235.56 o
  -7   3   1      10317.46      10723.44       316.95 o
  -6   3   1      24266.01      24526.03       459.00 o
  -5   3   1       4490.74       4212.35       165.76 o
  -4   3   1      18196.10      18855.03       427.39 o
  -3   3   1      41891.10      42159.36       439.08 o
  -2   3   1         10.55         64.63        26.33 o
  -1   3   1      35714.88      36476.18       831.38 o
   0   3   1      26633.50      27619.34       369.98 o
   1   3   1       6464.63       6886.67       342.12 o
   2   3   1      60152.19      62488.32       477.42 o
   3   3   1      18443.24      19774.11       315.51 o
   4   3   1      19623.67      20506.49       427.59 o
   5   3   1      73720.07      76990.88      1541.36 o
   6   3   1       2325.53       2404.10       133.48 o
   7   3   1      20802.26      20986.62       426.82 o
   8   3   1      25301.41      25678.90       509.43 o
   9   3   1         76.94        166.41        73.70 o
  10   3   1      13283.90      13365.63       391.31 o
  11   3   1      11010.39      11287.09       373.56 o
  12   3   1         21.92        108.19        89.12 o
  13   3   1      17932.34      18683.44       529.63 o
  14   3   1       6422.87       6496.86       317.69 o
 -14   4   1        747.06        682.00       292.14 o
 -13   4   1       1890.42       1899.92       189.11 o
 -12   4   1       1246.53       1387.94       156.36 o
 -11   4   1       3217.50       3230.16       213.13 o
 -10   4   1       1850.64       1989.05       168.35 o
  -9   4   1        354.85        428.71        95.17 o
  -8   4   1       2425.38       2503.62       165.17 o
  -7   4   1       4466.04       4554.48       207.46 o
  -6   4   1        197.95        225.80        92.23 o
  -5   4   1      15697.26      16318.16       297.95 o
  -4   4   1       6397.54       6625.76       135.23 o
  -3   4   1        302.62        298.29        33.64 o
  -2   4   1      11037.36      10696.91       245.49 o
  -1   4   1       1380.51       1252.74        75.80 o
   0   4   1       1916.82       1793.30        89.50 o
   1   4   1      12434.97      13194.26       249.28 o
   2   4   1        740.12        743.46        39.96 o
   3   4   1      19773.39      20533.88       231.56 o
   4   4   1       6184.64       6043.16       159.07 o
   5   4   1        695.42        712.71        66.23 o
   6   4   1       2568.78       2597.66       141.07 o
   7   4   1       2074.46       2130.24       140.92 o
   8   4   1        383.30        486.68       125.59 o
   9   4   1       4330.53       4299.77       220.58 o
  10   4   1        919.06       1029.85       122.71 o
  11   4   1       3699.94       3772.64       227.05 o
  12   4   1       2759.80       2814.25       204.70 o
  13   4   1         16.88        142.10       105.36 o
  14   4   1       1149.18       1126.09       153.75 o
 -13   5   1         18.50         84.08       192.83 o
 -12   5   1      10802.83      11422.53       928.01 o
 -11   5   1       9442.36       9902.12       597.37 o
 -10   5   1       1483.63       1669.66       165.27 o
  -9   5   1      18933.48      20717.22       510.71 o
  -8   5   1       3860.14       3879.58       209.81 o
  -7   5   1        839.43       1078.49       229.83 o
  -6   5   1      19715.77      20285.61       369.27 o
  -5   5   1       5349.68       5419.71       173.26 o
  -4   5   1      11733.72      11446.45       379.22 o
  -3   5   1      22559.87      22244.90       284.34 o
  -2   5   1        918.82        993.04       104.57 o
  -1   5   1      21464.76      20933.42       368.38 o
   0   5   1      26454.91      26371.84       424.01 o
   1   5   1        430.37        468.20       116.47 o
   2   5   1      31448.91      31780.33       333.38 o
   3   5   1      21051.52      21194.85       313.75 o
   4   5   1      11570.27      12050.09       310.97 o
   5   5   1      16074.06      16301.37       303.43 o
   6   5   1        406.94        597.94       135.35 o
   7   5   1       5090.18       5429.92       221.60 o
   8   5   1      14184.58      14643.20       414.40 o
   9   5   1        494.45        566.88        96.86 o
  10   5   1       9853.84      10715.87       367.36 o
  11   5   1       9017.81      10095.84       610.24 o
  12   5   1         57.60        188.11       146.93 o
  13   5   1       6860.23       8737.23       604.45 o
 -12   6   1        521.45        960.08       251.60 o
 -11   6   1       2606.27       3464.73       403.68 o
 -10   6   1       6458.43       7262.58       530.23 o
  -9   6   1        395.05        330.75       151.86 o
  -8   6   1       3870.54       4225.98       372.79 o
  -7   6   1      10404.76      11085.59       341.94 o
  -6   6   1         67.81         64.00        51.93 o
  -5   6   1       6016.80       6073.33       194.09 o
  -4   6   1       6254.31       6174.06       187.22 o
  -3   6   1       1560.69       1541.01        77.12 o
  -2   6   1       9462.04       9392.89       220.90 o
  -1   6   1       2997.80       2932.38       140.11 o
   0   6   1       1768.88       1618.73       104.65 o
   1   6   1      15524.23      15740.99       288.02 o
   2   6   1       2032.42       2016.47        79.77 o
   3   6   1       3148.98       3169.67       101.98 o
   4   6   1      13387.49      13443.32       383.33 o
   5   6   1         12.98         63.23        61.36 o
   6   6   1      11611.27      12011.35       393.16 o
   7   6   1       3021.24       2964.10       306.51 o
   8   6   1       3088.07       3178.38       327.96 o
   9   6   1       6423.72       7183.00       495.05 o
  10   6   1       2830.38       3098.81       364.00 o
  11   6   1       2094.02       2500.15       338.26 o
  12   6   1       5171.71       6254.24       524.44 o
 -11   7   1       1504.50       1871.25       314.45 o
 -10   7   1         27.82        234.23       190.90 o
  -9   7   1       5375.46       6018.94       477.47 o
  -8   7   1       2674.20       2958.31       323.03 o
  -7   7   1       2565.25       2789.38       215.68 o
  -6   7   1       9673.56       9962.09       373.87 o
  -5   7   1       1205.79       1361.15       194.87 o
  -4   7   1       7040.79       7132.37       299.44 o
  -3   7   1       9369.95       9469.67       329.37 o
  -2   7   1         84.96        163.96        73.38 o
  -1   7   1      13218.46      13052.92       327.96 o
   0   7   1      10191.37       9844.51       295.14 o
   1   7   1       1784.39       1747.32       103.41 o
   2   7   1      18020.59      18051.50       452.28 o
   3   7   1       8845.53       8510.63       314.82 o
   4   7   1       2946.42       2908.25       289.89 o
   5   7   1      11740.32      12026.83       397.57 o
   6   7   1       2117.25       2474.23       194.61 o
   7   7   1       2446.42       2470.12       283.99 o
   8   7   1       6557.15       7094.63       497.63 o
   9   7   1         14.12        264.90       157.87 o
  10   7   1       2455.74       3425.48       385.02 o
  11   7   1       3900.96       4890.70       478.32 o
  -9   8   1        214.83        287.64       193.90 o
  -8   8   1       6461.67       6819.00       509.64 o
  -7   8   1       4937.78       4971.18       292.96 o
  -6   8   1         37.47        114.12        82.53 o
  -5   8   1       7229.02       7742.34       336.57 o
  -4   8   1       4752.43       4788.15       283.78 o
  -3   8   1       1100.24       1053.98       129.45 o
  -2   8   1      10080.99      10254.44       354.31 o
  -1   8   1       3120.24       3027.41       190.83 o
   0   8   1       5959.45       6117.91       235.92 o
   1   8   1      18056.74      18044.47       802.00 o
   2   8   1        881.46        745.11       137.60 o
   3   8   1       9099.91       9030.78       343.66 o
   4   8   1       9523.12       9778.95       371.16 o
   5   8   1         54.61        151.90        86.95 o
   6   8   1       9036.94       9327.67       384.59 o
   7   8   1       4507.75       4869.03       413.12 o
   8   8   1        135.42        202.27       127.41 o
   9   8   1       8494.19       9574.41       622.46 o
  -7   9   1        252.43        287.95       118.92 o
  -6   9   1       2270.64       2253.81       208.74 o
  -5   9   1       2277.04       2361.91       431.99 o
  -4   9   1        434.40        457.24       107.49 o
  -3   9   1       4021.24       3820.80       237.73 o
  -2   9   1        373.73        331.34       281.20 o
  -1   9   1       2809.80       2420.36       301.58 o
   0   9   1       3991.48       3907.88       374.08 o
   1   9   1        200.75        183.49        80.70 o
   2   9   1       4352.26       4307.23       261.25 o
   3   9   1        391.56        328.11        94.72 o
   4   9   1        332.96        394.51       126.44 o
   5   9   1        654.53        755.18       130.59 o
   6   9   1        520.42        587.63       132.37 o
   7   9   1        750.94        644.99       178.67 o
  -3  10   1        984.76       1193.02       246.88 o
  -2  10   1       7257.74       8110.48       566.05 o
  -1  10   1       2106.58       2265.32       240.66 o
   0  10   1       3494.09       3794.56       281.75 o
   1  10   1       7518.62       8155.74       564.98 o
   2  10   1        516.95        270.26       151.86 o
   3  10   1       3374.70       3398.19       245.96 o
 -15   0   2      12481.08      12464.41       533.04 o
 -14   0   2       8167.99       8095.35       414.54 o
 -13   0   2       2677.40       2913.59       280.11 o
 -12   0   2      19664.17      19371.69       440.25 o
 -11   0   2       5937.88       5762.57       314.24 o
 -10   0   2      14194.48      13942.21       595.33 o
  -9   0   2      33745.98      34605.68      1118.27 o
  -8   0   2        572.11        772.79       134.38 o
  -7   0   2      38654.50      39544.93       727.79 o
  -6   0   2      51588.88      52498.86      1621.90 o
  -5   0   2        716.97        857.98       111.75 o
  -4   0   2      10037.59       9666.64       305.01 o
  -3   0   2      48958.67      54815.65       870.63 o
  -2   0   2      40080.05      45473.97       699.04 o
   2   0   2      40609.02      45105.45      1403.01 o
   3   0   2      34295.97      38685.79       362.06 o
   4   0   2      11863.23      11240.43       165.60 o
   5   0   2      30169.45      28531.04       386.37 o
   6   0   2        795.94        794.39        81.47 o
   7   0   2      49002.03      48696.86       608.12 o
   8   0   2      16834.65      16067.82       322.76 o
   9   0   2       6828.48       6675.33       276.35 o
  10   0   2      27404.75      25347.30       865.69 o
  11   0   2       7782.01       7183.94       249.57 o
  12   0   2       9120.12       8634.47       300.05 o
  13   0   2      11304.88      11288.72       583.21 o
  14   0   2         30.13        362.50       291.93 o
  15   0   2      10191.28       9285.70       857.34 o
 -15   1   2          0.61        211.05       125.33 o
 -14   1   2        212.66        139.44        69.43 o
 -13   1   2         64.07          0.00        57.58 o
 -12   1   2         40.63         76.89        46.17 o
 -11   1   2         11.93         62.31        52.54 o
 -10   1   2       1680.34       1549.79       128.83 o
  -9   1   2        501.37        327.96        84.57 o
  -8   1   2         21.04         36.02       106.78 o
  -7   1   2         59.79        126.58        84.47 o
  -6   1   2        119.56         63.39        43.39 o
  -5   1   2       1205.29       1298.16        79.15 o
  -3   1   2       3913.47       4185.87       187.90 o
  -1   1   2       2083.85       2412.89       272.84 o
   1   1   2        660.54        651.45        61.77 o
   4   1   2       1122.02       1247.10        48.38 o
   5   1   2       2434.79       2621.80        71.67 o
   6   1   2       2630.13       2659.58        67.74 o
   7   1   2        998.33       1026.28        45.21 o
   8   1   2       4615.62       4567.98       119.67 o
   9   1   2       2425.54       2323.17        92.01 o
  10   1   2          5.84          6.85        41.01 o
  11   1   2        521.81        490.68        66.29 o
  12   1   2        274.74        232.01        63.79 o
  13   1   2        304.57        391.60        83.34 o
  14   1   2         12.64         73.99        66.28 o
  15   1   2        352.56        157.86       105.42 o
 -15   2   2      10537.87      10290.87       325.31 o
 -14   2   2       5306.99       5209.83       222.85 o
 -13   2   2       2915.63       3093.70       170.05 o
 -12   2   2      18500.10      18546.60       417.17 o
 -11   2   2       1005.96       1010.45        99.54 o
 -10   2   2      19460.55      20009.13       399.22 o
  -9   2   2      22032.54      22025.23       492.36 o
  -8   2   2          2.24        112.33        71.09 o
  -7   2   2      44760.16      46276.39       696.38 o
  -6   2   2      71079.39      76278.20       984.21 o
  -5   2   2       1071.54       1035.30        82.82 o
  -4   2   2      69519.23      72341.61       825.80 o
  -3   2   2       6200.26       5879.42       104.73 o
  -2   2   2       4814.60       4790.08       134.06 o
  -1   2   2      67816.62      69418.03       994.83 o
   0   2   2        158.36        282.49        48.90 o
   1   2   2      21077.20      21033.68       312.09 o
   2   2   2     101357.52     108975.71      1029.75 o
   3   2   2       6490.30       7363.12       160.39 o
   4   2   2      50134.99      50304.04      1129.21 o
   5   2   2      39665.22      37457.34       744.17 o
   6   2   2       1763.90       1736.28       118.90 o
   7   2   2      49081.22      47691.18       417.93 o
   8   2   2      11479.79      11509.58       171.92 o
   9   2   2       7209.79       7083.49       168.68 o
  10   2   2      28288.18      27023.68       495.08 o
  11   2   2       3361.55       3075.86       169.10 o
  12   2   2       8845.63       8497.57       290.63 o
  13   2   2      16043.33      15810.27       430.72 o
  14   2   2        306.58        214.01       100.27 o
  15   2   2       7559.21       7396.02       316.72 o
 -15   3   2        427.44        600.80       125.80 o
 -14   3   2       3317.45       3251.97       242.20 o
 -13   3   2        345.07        307.89        94.82 o
 -12   3   2        290.73        260.02        76.26 o
 -11   3   2       1408.76       1282.27       113.26 o
 -10   3   2       8321.52       8256.84       336.08 o
  -9   3   2        208.02        423.47        94.36 o
  -8   3   2       8348.55       8572.46       236.75 o
  -7   3   2       2616.71       2780.89       305.33 o
  -6   3   2       2023.17       2123.84       124.05 o
  -5   3   2       4108.92       3846.21       257.93 o
  -4   3   2        247.26        409.90        61.31 o
  -3   3   2        154.08        205.01        35.82 o
  -2   3   2       8820.63       9160.70       199.87 o
  -1   3   2       4352.03       4879.76       182.75 o
   0   3   2       4343.98       4163.99       179.32 o
   1   3   2        106.33        102.14        21.90 o
   2   3   2       2851.07       2796.73       114.92 o
   3   3   2       1787.91       1586.82        68.41 o
   4   3   2        106.03        143.52        44.68 o
   5   3   2         52.33         36.81        48.15 o
   6   3   2       2805.41       2512.25       133.48 o
   7   3   2       1520.86       1413.14       110.74 o
   8   3   2       2118.87       2182.22       189.72 o
   9   3   2       2194.58       2075.12       146.77 o
  10   3   2        379.20        315.23        75.03 o
  11   3   2       4940.09       4953.67       242.30 o
  12   3   2        941.45       1080.00       134.27 o
  13   3   2        125.15        139.76       103.28 o
  14   3   2        267.85        275.60       137.28 o
 -14   4   2       3678.88       3795.41       263.74 o
 -13   4   2       4058.61       4265.49       271.22 o
 -12   4   2      14205.82      15253.16       486.26 o
 -11   4   2       1558.80       1413.52       149.28 o
 -10   4   2       9688.77      10167.20       358.68 o
  -9   4   2      13519.92      14116.83       408.48 o
  -8   4   2        134.86        318.39        85.29 o
  -7   4   2      13660.47      14167.22       376.06 o
  -6   4   2      11956.47      12862.69       367.32 o
  -5   4   2       3111.62       3076.02       136.21 o
  -4   4   2      28808.60      28383.30       330.41 o
  -3   4   2      11715.88      11729.64       201.58 o
  -2   4   2      14336.57      14341.02       479.29 o
  -1   4   2      43076.62      43623.62       831.70 o
   0   4   2       5621.81       5841.37       258.79 o
   1   4   2      35108.58      37170.50       521.20 o
   2   4   2      31326.70      32110.80       363.50 o
   3   4   2          7.44         55.59        16.72 o
   4   4   2      40089.77      41019.81       477.40 o
   5   4   2      21725.45      22007.48       392.72 o
   6   4   2       5592.25       5606.40       198.91 o
   7   4   2      23041.12      22993.16       899.38 o
   8   4   2       6879.82       7113.80       278.41 o
   9   4   2       2324.96       2173.29       155.25 o
  10   4   2      22847.94      23609.90       539.38 o
  11   4   2       2563.48       2651.72       241.63 o
  12   4   2      13212.62      13040.09       668.37 o
  13   4   2       6385.62       6900.14       358.10 o
  14   4   2         26.69         73.36       146.71 o
 -13   5   2       1325.68       1370.78       172.88 o
 -12   5   2        434.43        645.18       152.23 o
 -11   5   2       5015.00       5483.90       383.84 o
 -10   5   2       3511.65       3630.99       228.48 o
  -9   5   2        377.60        318.34        97.26 o
  -8   5   2       4881.20       5297.57       247.38 o
  -7   5   2       1343.51       1453.85       134.20 o
  -6   5   2       3020.51       3060.17       145.10 o
  -5   5   2       7393.52       7348.95       158.62 o
  -4   5   2         12.52         50.88        34.07 o
  -3   5   2       9406.15       9158.30       177.42 o
  -2   5   2      15212.67      15373.20       316.59 o
  -1   5   2        114.86        161.58        43.74 o
   0   5   2       7519.56       7522.44       205.45 o
   1   5   2       8810.44       8699.82       189.47 o
   2   5   2        438.13        466.90        37.05 o
   3   5   2      14283.38      13967.82       190.52 o
   4   5   2       2788.33       2854.78       112.44 o
   5   5   2       2210.48       2206.93       107.40 o
   6   5   2      13301.21      13787.75       370.97 o
   7   5   2        877.28        895.86       101.82 o
   8   5   2       5684.82       5975.17       237.75 o
   9   5   2       3585.12       4137.18       357.99 o
  10   5   2        164.34        266.62       159.16 o
  11   5   2       3635.78       4203.67       393.81 o
  12   5   2       2544.33       3229.00       374.94 o
  13   5   2         43.36         53.62       136.20 o
 -12   6   2       8612.90       9417.61       639.84 o
 -11   6   2        292.93        377.51       169.24 o
 -10   6   2       5358.99       6585.63       497.20 o
  -9   6   2       9337.57      10390.56       600.37 o
  -8   6   2          0.99        103.99        77.50 o
  -7   6   2      16512.20      17344.80       560.80 o
  -6   6   2       5112.53       5278.87       192.33 o
  -5   6   2       4105.20       4192.24       164.60 o
  -4   6   2      25308.69      24895.25       408.31 o
  -3   6   2       8928.31       8775.10       187.08 o
  -2   6   2       4157.23       3985.40       145.15 o
  -1   6   2      21238.26      21834.47       410.48 o
   0   6   2       5627.47       5580.45       240.56 o
   1   6   2      11309.54      11144.10       238.30 o
   2   6   2      13515.12      13311.45       258.98 o
   3   6   2        232.48        262.90       104.67 o
   4   6   2      10602.28      10656.94       343.16 o
   5   6   2      15554.11      15781.41       578.60 o
   6   6   2        765.81        676.73       154.22 o
   7   6   2       9996.19      10684.20       559.19 o
   8   6   2       2863.40       3013.87       317.45 o
   9   6   2        974.32       1214.68       235.30 o
  10   6   2       9928.18      11103.32       647.35 o
  11   6   2        245.06        290.00       166.88 o
  12   6   2       3714.42       4318.42       441.43 o
 -11   7   2       7027.56       8727.79       628.90 o
 -10   7   2       2883.70       2899.11       358.21 o
  -9   7   2       1396.78       1671.34       268.33 o
  -8   7   2       4512.02       5454.17       435.85 o
  -7   7   2       1255.28       1551.03       162.97 o
  -6   7   2       2214.08       2356.35       239.70 o
  -5   7   2       8005.55       8312.91       338.37 o
  -4   7   2        552.56        532.45        93.77 o
  -3   7   2       9067.37       9238.35       244.41 o
  -2   7   2      13665.55      14136.28       302.46 o
  -1   7   2         20.99         56.60        55.77 o
   0   7   2       7917.78       7668.73       245.70 o
   1   7   2       6841.98       6635.88       197.59 o
   2   7   2        607.19        588.05        92.13 o
   3   7   2      14167.76      13955.63       407.07 o
   4   7   2       1391.17       1439.20       141.98 o
   5   7   2       4617.66       4447.51       246.47 o
   6   7   2       8173.39       8250.24       341.81 o
   7   7   2       1011.60        913.10       191.76 o
   8   7   2       5433.03       6037.60       459.23 o
   9   7   2       4593.97       5235.60       454.09 o
  10   7   2          4.45         15.66       145.21 o
  11   7   2       4814.81       6704.25       548.03 o
  -9   8   2       3534.69       3375.72       385.45 o
  -8   8   2        301.74        485.19       215.78 o
  -7   8   2       4161.74       4385.59       277.84 o
  -6   8   2       2349.87       2636.37       320.24 o
  -5   8   2       1321.81       1302.39       155.68 o
  -4   8   2       7890.27       7738.69       325.64 o
  -3   8   2       2509.50       2469.38       182.03 o
  -2   8   2       1101.29       1085.55       123.55 o
  -1   8   2       6773.67       6701.09       250.32 o
   0   8   2        833.69        784.89       126.00 o
   1   8   2       2724.94       2461.07       177.51 o
   2   8   2       2866.92       2680.06       259.65 o
   3   8   2         21.03        169.54        78.91 o
   4   8   2       4483.81       4338.57       248.71 o
   5   8   2       4235.71       4123.89       247.78 o
   6   8   2         22.04         59.16        83.84 o
   7   8   2       3167.75       3049.26       333.54 o
   8   8   2       2777.68       3444.36       385.02 o
   9   8   2        968.81       1167.50       250.96 o
  -7   9   2        645.61        713.50       149.82 o
  -6   9   2       4836.43       5074.05       301.39 o
  -5   9   2       6804.63       7554.19       616.99 o
  -4   9   2        306.04        293.57       108.21 o
  -3   9   2       6838.44       7281.62       387.70 o
  -2   9   2       7366.56       7564.88       743.44 o
  -1   9   2        230.54        347.07       167.31 o
   0   9   2       9198.60       8845.98       559.40 o
   1   9   2       4469.99       4608.84       294.93 o
   2   9   2       2384.89       2188.75       181.86 o
   3   9   2       9184.27       9510.41       684.99 o
   4   9   2       1043.31       1098.51       149.29 o
   5   9   2       2449.47       2669.11       217.47 o
   6   9   2       8605.53       9377.95       414.43 o
   7   9   2        365.17        590.93       180.60 o
  -3  10   2        389.30        608.95       211.71 o
  -2  10   2        629.64        457.64       228.12 o
  -1  10   2       2103.15       2281.28       222.65 o
   0  10   2        136.93         96.07        99.78 o
   1  10   2        742.95        909.03       215.57 o
   2  10   2        387.82        178.03       144.78 o
   3  10   2          9.94         22.06        85.58 o
 -15   1   3       8782.03       8878.81       269.21 o
 -14   1   3         10.66         51.52        62.74 o
 -13   1   3      14720.99      14695.58       324.47 o
 -12   1   3      11506.79      11693.93       277.43 o
 -11   1   3       3265.52       3102.25       195.91 o
 -10   1   3      30435.31      30879.81       539.59 o
  -9   1   3      13815.71      14154.16       335.14 o
  -8   1   3      20359.83      20646.05       385.64 o
  -7   1   3      53395.53      54728.74       670.39 o
  -6   1   3       2741.12       2858.09       120.53 o
  -5   1   3      57247.52      60876.40       627.22 o
  -4   1   3      54364.21      56999.52       684.86 o
  -3   1   3      32315.87      36838.62       468.08 o
  -2   1   3      61141.41      65060.87       475.90 o
  -1   1   3      52516.79      57848.06       606.67 o
   0   1   3        323.17        468.35        64.78 o
   1   1   3      84700.35      85910.97      1207.61 o
   2   1   3      32595.32      35498.70       363.24 o
   3   1   3       4633.63       4361.09        96.19 o
   4   1   3      58754.74      58843.96      1613.09 o
   5   1   3       3726.84       3579.65        87.65 o
   6   1   3      25420.48      25682.49       318.59 o
   7   1   3      49495.16      47422.56       478.17 o
   8   1   3       2249.45       2234.59       104.30 o
   9   1   3      34968.89      33455.60       620.59 o
  10   1   3      18148.79      17075.27       417.80 o
  11   1   3       1434.27       1352.24       110.98 o
  12   1   3      17637.44      16915.82       502.75 o
  13   1   3       5145.46       4762.02       208.60 o
  14   1   3       5809.76       5441.14       467.93 o
  15   1   3      11740.53      11808.90       688.77 o
 -15   2   3        870.11        721.46       107.90 o
 -14   2   3        471.77        396.86        84.75 o
 -13   2   3        173.99        204.13        73.02 o
 -12   2   3        586.47        553.50        90.42 o
 -11   2   3       1760.47       1937.57       135.86 o
 -10   2   3       1612.90       1704.68       168.27 o
  -9   2   3       1580.71       1678.32       147.66 o
  -8   2   3       3513.53       3199.69       177.43 o
  -7   2   3      11504.56      12893.90       547.18 o
  -6   2   3       8276.73       8481.36       244.79 o
  -5   2   3       2335.62       2974.04       132.86 o
  -4   2   3       3577.44       3952.40       176.53 o
  -3   2   3      16586.90      17710.63       268.70 o
  -2   2   3       4450.26       4649.98        96.47 o
  -1   2   3       2361.33       2293.31        73.82 o
   0   2   3       7004.77       7142.96       156.35 o
   1   2   3        105.80        147.74        48.48 o
   2   2   3      18760.56      19545.27       223.92 o
   3   2   3       2850.22       2727.68       109.71 o
   4   2   3        225.89        268.32        96.74 o
   5   2   3      10999.53      11341.87       246.49 o
   6   2   3      10980.05      11130.57       178.68 o
   7   2   3        117.93        113.00        27.09 o
   8   2   3       5222.88       5261.37       118.07 o
   9   2   3        791.21        698.20        90.70 o
  10   2   3        473.06        462.96        76.99 o
  11   2   3       1284.72       1111.14       110.54 o
  12   2   3        108.32         96.71        92.98 o
  13   2   3        255.13        285.28        82.08 o
  14   2   3        934.31        791.40       156.14 o
  15   2   3         15.70         28.64       103.69 o
 -15   3   3       8427.79       8531.81       406.51 o
 -14   3   3          1.97          0.00        90.50 o
 -13   3   3       8878.00       8748.00       304.15 o
 -12   3   3       7571.95       7803.44       308.47 o
 -11   3   3        433.30        436.82        80.30 o
 -10   3   3      24990.32      26224.75       478.30 o
  -9   3   3      10267.23      10555.15       331.24 o
  -8   3   3       9908.39      10143.39       727.89 o
  -7   3   3      39146.59      40002.11      1246.54 o
  -6   3   3       2788.87       2865.81       144.16 o
  -5   3   3      23622.15      22901.76       339.29 o
  -4   3   3      40953.49      41701.15       479.50 o
  -3   3   3       2589.58       2818.29        82.10 o
  -2   3   3      69609.91      73232.82      1142.40 o
  -1   3   3      10390.05       9733.56       285.71 o
   0   3   3      11135.10      11091.74       317.67 o
   1   3   3      55721.44      54175.89       671.16 o
   2   3   3      27265.08      27994.56       290.33 o
   3   3   3      17585.54      16889.77       364.22 o
   4   3   3      60018.75      59163.50       698.44 o
   5   3   3       7883.63       7954.99       207.46 o
   6   3   3      24652.01      24148.35       428.28 o
   7   3   3      39547.16      38695.02       745.15 o
   8   3   3        134.53        124.84        89.66 o
   9   3   3      21228.01      21002.96       464.93 o
  10   3   3      15839.99      16192.59       419.40 o
  11   3   3        918.79        867.75       108.60 o
  12   3   3      19804.63      19538.45       507.07 o
  13   3   3       4244.88       4069.65       237.01 o
  14   3   3       3590.99       3200.21       219.23 o
 -14   4   3       1675.69       1823.47       201.81 o
 -13   4   3       1838.80       1731.47       184.65 o
 -12   4   3       2167.93       2221.65       205.59 o
 -11   4   3       3643.83       3628.62       229.76 o
 -10   4   3        142.05        307.86       111.75 o
  -9   4   3       1965.77       2091.20       167.54 o
  -8   4   3       3545.48       3641.77       204.43 o
  -7   4   3       3232.27       3549.89       249.24 o
  -6   4   3       5693.27       5648.43       274.77 o
  -5   4   3       4169.12       4107.11       173.78 o
  -4   4   3       2423.60       2428.86       102.52 o
  -3   4   3       8193.42       7858.11       179.51 o
  -2   4   3       2591.94       2452.32       153.58 o
  -1   4   3        722.48        631.90        79.79 o
   0   4   3      12485.55      12658.86       255.12 o
   1   4   3       5288.27       5639.12        97.72 o
   2   4   3      13412.12      13888.60       238.75 o
   3   4   3       8967.28       8410.36       119.21 o
   4   4   3        401.13        453.28        49.82 o
   5   4   3       8164.71       8064.80       240.66 o
   6   4   3       7075.53       6993.07       382.02 o
   7   4   3        111.30         85.69        55.39 o
   8   4   3       5315.55       5087.42       210.64 o
   9   4   3        329.21        325.64       170.74 o
  10   4   3       3860.61       3740.22       210.74 o
  11   4   3       1803.30       1930.17       163.60 o
  12   4   3         46.21          9.18       106.17 o
  13   4   3       2692.02       2856.43       317.88 o
  14   4   3       1631.54       1421.03       245.17 o
 -13   5   3       7537.14       8223.08       419.34 o
 -12   5   3       7022.87       7267.04       444.54 o
 -11   5   3       1644.04       1767.79       175.74 o
 -10   5   3      14554.50      15732.11       473.85 o
  -9   5   3       5418.86       5954.84       274.88 o
  -8   5   3       5641.99       6210.93       270.15 o
  -7   5   3      17048.28      17821.49       439.67 o
  -6   5   3       3023.11       2869.57       212.33 o
  -5   5   3      15015.22      14869.08       246.25 o
  -4   5   3      27526.74      27838.44       357.33 o
  -3   5   3         13.70          0.14        32.81 o
  -2   5   3      26290.46      26394.09       448.36 o
  -1   5   3      17064.36      16915.97       332.68 o
   0   5   3       1554.92       1602.78        97.47 o
   1   5   3      19508.57      19723.02       302.67 o
   2   5   3       5514.80       5077.46       146.46 o
   3   5   3       7378.73       7517.75       159.48 o
   4   5   3      12037.52      11384.51       214.39 o
   5   5   3       1157.94       1138.82        77.90 o
   6   5   3       5143.55       5068.77       185.05 o
   7   5   3      20829.73      22220.80       769.18 o
   8   5   3          2.06        165.80       117.97 o
   9   5   3      19169.06      19584.66       779.05 o
  10   5   3       8450.73       9478.74       559.19 o
  11   5   3        942.17        773.90       184.89 o
  12   5   3      14197.47      15294.98       763.17 o
  13   5   3       1877.69       2291.45       309.30 o
 -12   6   3       2989.08       3646.63       409.04 o
 -11   6   3       4847.06       5633.06       481.76 o
 -10   6   3        133.57        291.61       102.33 o
  -9   6   3       5920.47       6419.95       294.74 o
  -8   6   3       3098.82       3514.25       316.92 o
  -7   6   3        329.14        254.68        71.83 o
  -6   6   3      11808.20      11928.82       351.00 o
  -5   6   3       8339.81       8589.90       239.78 o
  -4   6   3       2501.51       2508.63       108.83 o
  -3   6   3      21708.12      21563.53       317.89 o
  -2   6   3       5336.97       5280.75       197.04 o
  -1   6   3       5256.31       4985.89       187.61 o
   0   6   3       8094.69       7938.96       233.92 o
   1   6   3        645.69        645.61        62.15 o
   2   6   3       2882.65       2773.17       114.57 o
   3   6   3      10114.76       9756.54       403.25 o
   4   6   3        454.32        444.19        83.19 o
   5   6   3      15963.88      15627.76       437.34 o
   6   6   3       1994.23       1724.75       217.50 o
   7   6   3       1118.39       1039.66       188.11 o
   8   6   3       6033.15       6443.21       447.65 o
   9   6   3        838.88        891.44       197.12 o
  10   6   3        907.79        948.50       232.30 o
  11   6   3       4933.10       5713.71       478.97 o
  12   6   3        398.30        359.71       180.39 o
 -11   7   3         46.41        392.31       222.86 o
 -10   7   3       8042.61       9079.35       607.23 o
  -9   7   3       2648.41       2704.14       321.53 o
  -8   7   3       2706.08       2949.52       323.24 o
  -7   7   3      10721.81      11031.47       411.39 o
  -6   7   3        856.67        976.47       132.39 o
  -5   7   3       5396.52       5565.48       269.20 o
  -4   7   3       8029.46       7695.63       232.11 o
  -3   7   3         98.60         53.84        46.98 o
  -2   7   3       5355.53       5399.51       187.57 o
  -1   7   3       1484.39       1565.28       132.02 o
   0   7   3       1031.44       1159.32        86.84 o
   1   7   3       5285.34       5054.40       184.95 o
   2   7   3       3171.09       2987.26       193.15 o
   3   7   3       1769.78       1850.27       151.43 o
   4   7   3       9820.11       9720.83       348.84 o
   5   7   3       2805.29       2510.03       189.73 o
   6   7   3       1658.53       1652.25       242.81 o
   7   7   3       6446.09       6886.14       467.17 o
   8   7   3         10.79         27.03       111.32 o
   9   7   3       5307.50       5754.47       481.11 o
  10   7   3       3085.84       3490.69       389.52 o
  11   7   3        594.31        708.26       224.15 o
  -9   8   3       3349.18       3741.22       415.91 o
  -8   8   3       3684.06       4118.94       389.95 o
  -7   8   3         20.54         82.23        92.37 o
  -6   8   3       5761.59       6320.99       310.38 o
  -5   8   3       3825.81       4090.85       242.98 o
  -4   8   3        823.57        938.30       121.72 o
  -3   8   3       4635.13       4658.57       248.92 o
  -2   8   3       1069.09       1049.75       124.53 o
  -1   8   3       6280.89       6057.59       509.85 o
   0   8   3       8350.38       8149.38       450.33 o
   1   8   3        952.09        789.35       112.70 o
   2   8   3       6693.27       6757.09       294.37 o
   3   8   3       6706.11       6596.57       300.94 o
   4   8   3        218.17        191.24        94.48 o
   5   8   3       6217.54       6677.42       319.18 o
   6   8   3       4500.47       4539.86       274.22 o
   7   8   3       1569.39       1605.28       247.10 o
   8   8   3       7042.67       7674.62       554.25 o
   9   8   3       1535.55       2190.21       321.10 o
  -7   9   3       2489.35       2397.60       225.15 o
  -6   9   3         12.07        183.98       100.08 o
  -5   9   3       3007.60       3021.48       226.51 o
  -4   9   3       2251.77       2429.00       265.97 o
  -3   9   3         51.37          0.00        72.25 o
  -2   9   3       1989.81       2000.28       220.39 o
  -1   9   3       1533.96       1690.69       251.07 o
   0   9   3        313.48        296.22       126.34 o
   1   9   3       2162.90       2048.37       218.14 o
   2   9   3        366.97        276.18       100.15 o
   3   9   3        609.58        476.45       103.54 o
   4   9   3       1561.09       1552.60       172.96 o
   5   9   3       1703.36       1521.40       174.24 o
   6   9   3       1380.89       1306.58       223.29 o
   7   9   3       2671.82       2405.56       321.96 o
  -2  10   3       1356.60       1354.26       182.75 o
  -1  10   3       3080.98       3199.35       271.01 o
   0  10   3       7916.82       8458.90       417.32 o
   1  10   3        869.52        709.98       202.27 o
   2  10   3       4033.11       4338.80       415.05 o
 -15   0   4       2618.13       2619.44       255.31 o
 -14   0   4       9963.35      10065.67       452.47 o
 -13   0   4      19346.54      19241.51       613.24 o
 -12   0   4       1905.02       2181.58       208.10 o
 -11   0   4      12899.20      13037.85       464.66 o
 -10   0   4      23159.38      24041.09       982.71 o
  -9   0   4        443.67        487.43       120.98 o
  -8   0   4      39579.90      40189.25      1657.29 o
  -7   0   4      20067.73      21389.67       696.79 o
  -6   0   4      16655.29      17828.92       592.76 o
  -5   0   4      53023.42      54890.68      1683.57 o
  -4   0   4       2988.56       3155.86       179.10 o
  -3   0   4       1805.51       1278.60       102.96 o
  -2   0   4      63650.52      66483.30       994.18 o
  -1   0   4       1071.04       1418.24        86.66 o
   0   0   4      19845.34      19550.54       801.46 o
   1   0   4      43528.61      42348.14       709.12 o
   2   0   4       5760.36       5668.36       227.47 o
   3   0   4      45077.07      45440.82      1718.64 o
   4   0   4       3072.75       2760.50       102.89 o
   5   0   4       4878.70       4897.91       141.65 o
   6   0   4      44547.80      43627.84       649.95 o
   7   0   4       8643.18       8045.58       647.77 o
   8   0   4      13434.48      13068.46       623.32 o
   9   0   4      49778.91      47316.44      1713.17 o
  10   0   4       4044.98       3727.28       213.59 o
  11   0   4      21925.07      20746.27       674.80 o
  12   0   4      13813.83      13640.09       448.85 o
  13   0   4       2051.69       1961.77       417.41 o
  14   0   4      10017.47       9687.01       877.28 o
  15   0   4       6700.81       6810.64       762.10 o
 -15   1   4        480.13        384.41        87.16 o
 -14   1   4        406.40        412.54        77.80 o
 -13   1   4         26.06         35.79        57.59 o
 -12   1   4        717.93        633.85        93.16 o
 -11   1   4        784.24        816.73        99.15 o
 -10   1   4         10.39          0.00        70.20 o
  -9   1   4         89.70         93.60        64.37 o
  -8   1   4       2776.17       3092.12       150.45 o
  -7   1   4        568.40        708.11       118.19 o
  -6   1   4         65.76        124.77        48.04 o
  -5   1   4        364.99        463.75        64.46 o
  -4   1   4         23.79         21.54        94.81 o
  -3   1   4        606.45        871.21        69.50 o
  -2   1   4       6182.40       6920.13        92.33 o
  -1   1   4        164.81        147.11        30.78 o
   0   1   4       3577.30       3723.97        83.67 o
   1   1   4        813.20        890.55        44.87 o
   2   1   4        536.02        587.01        40.26 o
   3   1   4         13.26         40.95        25.28 o
   4   1   4        254.79        221.22        39.97 o
   5   1   4       1925.70       1893.16        64.62 o
   6   1   4        447.16        457.81        37.62 o
   7   1   4        449.50        403.79        37.60 o
   8   1   4        962.98        929.25        62.21 o
   9   1   4          6.67          8.95        50.14 o
  10   1   4         28.20         21.10        47.55 o
  11   1   4          5.46          0.00        51.57 o
  12   1   4        204.86        251.46       141.22 o
  13   1   4        103.78         80.52        76.21 o
  14   1   4         33.47        149.26       246.88 o
  15   1   4        227.44        221.60       175.84 o
 -15   2   4       2831.82       2657.56       170.77 o
 -14   2   4       4241.16       4289.98       205.51 o
 -13   2   4      13817.02      13921.97       355.46 o
 -12   2   4        679.24        751.52       131.50 o
 -11   2   4      12461.15      13195.80       412.58 o
 -10   2   4      14404.15      14927.41       422.47 o
  -9   2   4          7.91          0.00       214.71 o
  -8   2   4      43194.96      44062.57       737.65 o
  -7   2   4      45901.94      48230.07       722.61 o
  -6   2   4      23649.23      25425.19       710.73 o
  -5   2   4      66507.50      69610.75       851.61 o
  -4   2   4      12149.49      12396.58       263.89 o
  -3   2   4      25422.69      26411.32       296.71 o
  -2   2   4      29538.32      30050.94       412.23 o
  -1   2   4       4379.20       4923.29       117.25 o
   0   2   4      51299.28      52450.34      1002.01 o
   1   2   4      63767.23      62617.98       706.54 o
   2   2   4        394.64        526.58        82.37 o
   3   2   4      32229.12      30545.54       397.59 o
   4   2   4      39793.27      40962.93       485.75 o
   5   2   4        343.09        259.31        29.37 o
   6   2   4      32775.71      31249.76       335.54 o
   7   2   4       8917.80       8195.95       157.96 o
   8   2   4      10363.46      10370.43       310.89 o
   9   2   4      28346.11      26805.20       651.85 o
  10   2   4       2302.06       1910.41       132.69 o
  11   2   4      16377.25      16167.75       424.15 o
  12   2   4      12484.99      11800.44       390.65 o
  13   2   4         37.48         55.49       141.03 o
  14   2   4      12558.02      12835.29       528.79 o
 -14   3   4         68.01         88.32        82.20 o
 -13   3   4          8.00          6.20        82.18 o
 -12   3   4        928.48        942.19       107.70 o
 -11   3   4        657.78        556.67       175.89 o
 -10   3   4       7163.32       7204.09       293.63 o
  -9   3   4       5178.02       5470.28       494.41 o
  -8   3   4        268.24        327.23        80.66 o
  -7   3   4       2177.40       2211.49       142.91 o
  -6   3   4       3007.26       2907.08       149.26 o
  -5   3   4        262.89        283.87        76.27 o
  -4   3   4        305.77        297.55        36.51 o
  -3   3   4       9640.84      10306.68       168.90 o
  -2   3   4       1417.99       1415.32       151.86 o
  -1   3   4      17288.10      17254.18       427.06 o
   0   3   4       2255.17       2349.20       105.16 o
   1   3   4       3699.81       3541.87       135.74 o
   2   3   4      14121.37      14118.81       644.56 o
   3   3   4        890.32        780.41        47.23 o
   4   3   4       2316.14       2328.69        97.27 o
   5   3   4       3160.93       2884.29       122.75 o
   6   3   4        948.30        938.91        83.76 o
   7   3   4        996.22        941.31        88.28 o
   8   3   4       2185.64       2023.43       191.11 o
   9   3   4       1224.52       1106.86       108.21 o
  10   3   4       5768.25       5470.93       234.54 o
  11   3   4       1041.10        979.56       116.29 o
  12   3   4        955.48        796.67       106.62 o
  13   3   4       4245.03       3838.64       230.26 o
  14   3   4       1484.42       1197.95       218.14 o
 -14   4   4       1259.23       1563.06       185.27 o
 -13   4   4      12195.14      12957.30       471.68 o
 -12   4   4       3570.77       3352.46       237.17 o
 -11   4   4       9189.01       8792.31       410.86 o
 -10   4   4      16384.38      16730.51       393.66 o
  -9   4   4        239.68        213.74        94.57 o
  -8   4   4      16454.12      16385.15       778.08 o
  -7   4   4      12488.59      11988.17       331.01 o
  -6   4   4       2831.58       2744.58       186.02 o
  -5   4   4      41944.53      42512.85       971.45 o
  -4   4   4       7885.22       7804.61       243.53 o
  -3   4   4      23660.89      23786.29       353.66 o
  -2   4   4      55662.70      54893.30       985.60 o
  -1   4   4        100.77        172.88        64.99 o
   0   4   4      30833.46      30505.91       581.60 o
   1   4   4      18337.45      17345.51       350.52 o
   2   4   4        839.94        997.35        54.70 o
   3   4   4      26045.18      24980.07       288.37 o
   4   4   4      27924.14      27139.75       987.86 o
   5   4   4       3033.15       2666.99       136.31 o
   6   4   4      36826.09      35100.15       714.16 o
   7   4   4      13494.66      13324.97       322.17 o
   8   4   4       3231.14       3109.53       165.33 o
   9   4   4      34530.30      34710.03       628.00 o
  10   4   4       1506.20       1544.67       133.57 o
  11   4   4       8025.21       7561.15       394.78 o
  12   4   4       8895.78       9747.07       560.47 o
  13   4   4          2.15         54.27       109.39 o
  14   4   4       6508.47       7130.67       516.93 o
 -13   5   4        178.46        414.54       135.33 o
 -12   5   4       3391.68       3830.50       256.03 o
 -11   5   4       2752.03       2903.51       217.02 o
 -10   5   4       2447.96       2617.14       205.25 o
  -9   5   4       8320.39       8408.42       330.26 o
  -8   5   4       3059.68       3127.35       201.08 o
  -7   5   4       2027.92       1973.21       155.53 o
  -6   5   4       8027.61       8276.06       286.86 o
  -5   5   4        611.77        623.42        65.58 o
  -4   5   4       6950.57       6907.30       194.37 o
  -3   5   4       7848.19       7653.72       198.52 o
  -2   5   4       1284.18       1222.60       151.54 o
  -1   5   4       7196.84       7158.50       212.01 o
   0   5   4       1169.31        982.02        68.19 o
   1   5   4        280.71        156.84        41.62 o
   2   5   4       5148.54       5067.92       138.09 o
   3   5   4        947.85        948.20        56.75 o
   4   5   4       3499.78       3289.59       184.85 o
   5   5   4       7672.14       7374.55       392.95 o
   6   5   4         20.11          0.00        91.37 o
   7   5   4       6434.99       6607.08       406.04 o
   8   5   4        419.33        610.67       158.51 o
   9   5   4        207.44        273.27       142.64 o
  10   5   4       2690.88       2774.28       298.79 o
  11   5   4       2038.36       2439.66       300.29 o
  12   5   4        798.09        767.25       183.61 o
  13   5   4       5328.22       5804.66       487.76 o
 -12   6   4        639.28        774.11       221.57 o
 -11   6   4       5442.75       6008.82       401.96 o
 -10   6   4      11214.17      11652.83       416.77 o
  -9   6   4        191.32        291.24       143.71 o
  -8   6   4      11258.81      11337.84       380.50 o
  -7   6   4       8869.71       8791.82       267.64 o
  -6   6   4       2352.54       2390.85       136.03 o
  -5   6   4      19041.93      19280.21       374.32 o
  -4   6   4       3854.83       3805.91       220.43 o
  -3   6   4       7996.09       8073.96       190.98 o
  -2   6   4      22759.51      22433.57       565.30 o
  -1   6   4       1520.63       1482.19       271.23 o
   0   6   4       9739.51       9695.17       225.06 o
   1   6   4       5655.78       5326.19       162.92 o
   2   6   4        431.25        374.29        49.78 o
   3   6   4       8568.20       8677.37       318.74 o
   4   6   4      14118.51      13680.88       396.68 o
   5   6   4        719.26        840.78       290.53 o
   6   6   4      18006.10      17807.14       693.25 o
   7   6   4       5912.95       5795.65       407.54 o
   8   6   4       3085.40       3334.75       333.97 o
   9   6   4      10024.29      10103.56       589.00 o
  10   6   4        726.33        874.07       200.12 o
  11   6   4       5706.16       6117.82       507.71 o
  12   6   4       5904.69       7437.18       569.27 o
 -11   7   4        957.51       1125.88       241.31 o
 -10   7   4       1390.21       1515.41       277.34 o
  -9   7   4       6327.89       7395.14       523.58 o
  -8   7   4       1065.44       1010.91       207.85 o
  -7   7   4       3468.41       3747.16       245.34 o
  -6   7   4       7301.71       6848.55       235.44 o
  -5   7   4        249.11        282.84        63.29 o
  -4   7   4      15498.66      15735.30       345.62 o
  -3   7   4       6674.91       6694.12       185.49 o
  -2   7   4       4740.81       4387.16       198.67 o
  -1   7   4       8308.43       8403.96       267.46 o
   0   7   4       4818.28       4717.54       169.37 o
   1   7   4       2164.79       2105.87       112.67 o
   2   7   4      12303.91      12132.18       372.98 o
   3   7   4        787.08        590.38        97.42 o
   4   7   4       4247.62       4120.40       232.03 o
   5   7   4      12431.44      11908.76       409.08 o
   6   7   4          5.88          0.00       110.46 o
   7   7   4       5446.58       5371.38       424.49 o
   8   7   4       5475.87       5775.92       454.09 o
   9   7   4          9.11          0.00       129.98 o
  10   7   4       5740.65       6273.12       509.21 o
  -9   8   4          6.23        142.21       176.96 o
  -8   8   4       4341.04       4761.57       415.05 o
  -7   8   4       2727.11       2761.81       221.66 o
  -6   8   4        673.23        682.65       115.48 o
  -5   8   4       5313.27       5239.88       379.76 o
  -4   8   4        318.94        332.25        91.82 o
  -3   8   4       3656.49       3441.51       213.98 o
  -2   8   4       3806.67       3934.89       237.23 o
  -1   8   4        458.38        477.22        88.97 o
   0   8   4       3017.74       3038.73       195.26 o
   1   8   4       4462.14       4385.25       254.18 o
   2   8   4          1.99         31.01       134.06 o
   3   8   4       4307.98       4248.63       239.46 o
   4   8   4       3867.23       3673.35       230.91 o
   5   8   4        434.56        478.10       122.26 o
   6   8   4       4569.90       4576.89       384.37 o
   7   8   4       2256.04       2323.19       296.86 o
   8   8   4        808.86        912.46       211.28 o
   9   8   4       4207.01       4675.56       445.08 o
  -7   9   4       4355.82       4675.36       345.77 o
  -6   9   4       5753.75       6241.55       332.15 o
  -5   9   4         79.95        152.99        96.15 o
  -4   9   4       6777.77       7350.18       337.61 o
  -3   9   4       5926.54       5737.97       288.25 o
  -2   9   4        997.90        976.39       138.93 o
  -1   9   4       9160.22       9702.24       409.25 o
   0   9   4       4790.39       5059.93       421.05 o
   1   9   4       2463.44       2237.41       186.55 o
   2   9   4      10081.60      10201.76       598.98 o
   3   9   4       1950.74       1867.61       177.62 o
   4   9   4       3071.03       3235.92       234.96 o
   5   9   4       9050.56       9140.25       399.68 o
   6   9   4        615.27        734.00       203.56 o
  -2  10   4       1699.29       1339.16       257.61 o
  -1  10   4         11.34         35.85       100.49 o
   0  10   4        917.93       1069.47       228.22 o
   1  10   4        832.35        738.72       197.12 o
   2  10   4         33.25        123.94        95.70 o
 -15   1   5        560.74        601.95       105.92 o
 -14   1   5      18126.89      17813.58       713.59 o
 -13   1   5       7492.55       7448.16       261.09 o
 -12   1   5       2815.31       2763.41       164.46 o
 -11   1   5      19227.67      19017.61       389.28 o
 -10   1   5       6483.58       6797.02       223.58 o
  -9   1   5      14919.38      15011.12       335.75 o
  -8   1   5      49201.16      49846.46       636.35 o
  -7   1   5       2785.37       2960.02       129.68 o
  -6   1   5      34122.40      33760.27       438.85 o
  -5   1   5      44359.81      45132.56       628.14 o
  -4   1   5         75.08        219.02        45.29 o
  -3   1   5      39638.72      39353.57       531.58 o
  -2   1   5      39933.39      41037.46       364.99 o
  -1   1   5       9823.87       9673.29       217.03 o
   0   1   5     113927.95     118004.28      1750.17 o
   1   1   5      20285.60      20544.81       320.73 o
   2   1   5      36212.73      36627.91       527.80 o
   3   1   5      40777.76      39920.81       437.49 o
   4   1   5         71.31        125.57        48.96 o
   5   1   5      21437.79      20633.64       407.22 o
   6   1   5      39744.93      40077.77       461.53 o
   7   1   5         21.38         83.69        33.08 o
   8   1   5      47834.76      46643.82       738.93 o
   9   1   5      20874.28      20225.04       733.30 o
  10   1   5       3697.90       3795.55       152.95 o
  11   1   5      21015.95      19879.94       666.37 o
  12   1   5       3604.95       3416.26       251.52 o
  13   1   5       8221.41       7526.50       431.47 o
  14   1   5      14309.81      13549.05      1119.77 o
  15   1   5        581.53        302.72       188.14 o
 -15   2   5        269.10        336.54        88.46 o
 -14   2   5         28.23          8.82        69.14 o
 -13   2   5       1467.93       1098.33       146.73 o
 -12   2   5        618.77        739.58       133.97 o
 -11   2   5        361.60        330.05       131.38 o
 -10   2   5        309.09        474.36       280.02 o
  -9   2   5       1272.40       1366.94       204.09 o
  -8   2   5          4.27          2.59       117.97 o
  -7   2   5       1149.57       1205.40       109.66 o
  -6   2   5        557.42        440.39        83.33 o
  -5   2   5       1944.40       2042.60       289.03 o
  -4   2   5      10569.27      11190.70       207.35 o
  -3   2   5       2097.87       2186.31        72.71 o
  -2   2   5        296.65        451.78        56.73 o
  -1   2   5      18740.99      19805.17       287.99 o
   0   2   5       2107.00       1848.70       162.80 o
   1   2   5         57.01        112.22        41.16 o
   2   2   5       1353.78       1257.15       119.04 o
   3   2   5        143.36        194.55        63.49 o
   4   2   5       4771.14       4569.81       419.34 o
   5   2   5       2969.97       3064.63       140.82 o
   6   2   5        102.34        142.48        48.73 o
   7   2   5       2025.14       1987.56       108.13 o
   8   2   5       2097.55       2055.56       130.12 o
   9   2   5        296.34        234.11        58.73 o
  10   2   5       1223.99       1028.25       183.01 o
  11   2   5         59.98         91.08        68.61 o
  12   2   5        532.89        324.33        97.48 o
  13   2   5        281.71        239.86       115.26 o
  14   2   5          1.38         19.72       144.25 o
 -14   3   5       7438.78       7691.61       299.95 o
 -13   3   5       6129.39       6426.49       332.81 o
 -12   3   5        683.99        809.59       282.17 o
 -11   3   5      18397.68      18353.25       494.74 o
 -10   3   5       8284.01       8076.17       312.59 o
  -9   3   5      19390.45      19766.83       696.68 o
  -8   3   5      28311.06      28634.21       561.24 o
  -7   3   5       2697.47       2723.96       155.88 o
  -6   3   5      18558.12      17635.28       381.44 o
  -5   3   5      44420.04      44703.02       647.03 o
  -4   3   5        994.54       1040.36        62.53 o
  -3   3   5      40210.63      39524.57       396.77 o
  -2   3   5      14710.10      13957.11       258.25 o
  -1   3   5      18414.27      18653.68       407.00 o
   0   3   5      48224.33      48175.85       897.34 o
   1   3   5      12836.84      12759.37       274.17 o
   2   3   5       8415.88       7617.80       297.93 o
   3   3   5      52715.54      51943.35      1009.84 o
   4   3   5       5905.93       5698.70       294.29 o
   5   3   5      18536.96      17431.06       528.94 o
   6   3   5      29718.38      28897.91       472.94 o
   7   3   5         96.09         26.70        50.19 o
   8   3   5      23460.23      21661.33       441.86 o
   9   3   5       7886.93       7503.51       261.43 o
  10   3   5        429.77        341.57       151.86 o
  11   3   5      15707.17      15312.05       422.37 o
  12   3   5       5364.13       4943.89       372.15 o
  13   3   5       3711.33       3641.05       332.04 o
  14   3   5      10609.54      10495.18       507.69 o
 -14   4   5        348.93        388.15       120.96 o
 -13   4   5       6412.95       5931.57       263.41 o
 -12   4   5       5260.35       5421.36       238.57 o
 -11   4   5          0.74         83.99        72.43 o
 -10   4   5       4563.79       4674.36       245.99 o
  -9   4   5       6353.44       6216.63       260.95 o
  -8   4   5        696.41        579.69        93.46 o
  -7   4   5       2851.32       2628.76       157.67 o
  -6   4   5       3415.50       3187.64       159.62 o
  -5   4   5       1295.08       1473.50        73.78 o
  -4   4   5      11022.23      10888.32       215.97 o
  -3   4   5       3682.12       3821.84       137.34 o
  -2   4   5       3018.63       2685.48       182.96 o
  -1   4   5       8461.43       8352.21       319.17 o
   0   4   5        747.78        904.66        81.51 o
   1   4   5       7835.89       7386.30       293.75 o
   2   4   5        952.49        798.67        83.46 o
   3   4   5        909.41        773.95        77.75 o
   4   4   5       8958.21       9192.60       397.89 o
   5   4   5       2503.38       2091.41       181.03 o
   6   4   5        500.34        384.80        56.43 o
   7   4   5       5149.81       4749.11       182.68 o
   8   4   5       1071.49       1001.23        98.38 o
   9   4   5       1757.95       1633.65       126.46 o
  10   4   5       7428.39       6786.75       268.42 o
  11   4   5         56.47          0.00       100.17 o
  12   4   5       2268.47       2272.36       274.55 o
  13   4   5       1951.02       1874.68       258.90 o
 -13   5   5       2970.67       3079.98       374.19 o
 -12   5   5        430.30        518.68       127.42 o
 -11   5   5      12189.32      12775.49       451.19 o
 -10   5   5       1306.77       1595.35       168.08 o
  -9   5   5       6843.82       7208.05       313.37 o
  -8   5   5      12316.85      12898.22       524.44 o
  -7   5   5         47.20          0.00       104.67 o
  -6   5   5      19155.83      19523.59       568.95 o
  -5   5   5      19501.05      19664.56       355.64 o
  -4   5   5       1009.68       1134.48        87.59 o
  -3   5   5      40902.44      40690.23       658.49 o
  -2   5   5      13668.23      13807.25       454.94 o
  -1   5   5       4016.08       3995.82       241.31 o
   0   5   5      26123.34      25933.65       478.99 o
   1   5   5       4846.34       4587.03       144.66 o
   2   5   5      10141.33       9997.97       203.05 o
   3   5   5      21806.10      21238.98       424.65 o
   4   5   5       3012.18       2976.46       341.69 o
   5   5   5      11857.10      11450.38       502.13 o
   6   5   5      25034.39      25581.08       806.07 o
   7   5   5        168.50          1.93       108.32 o
   8   5   5      11544.07      11043.91       556.40 o
   9   5   5       6048.50       6672.50       450.44 o
  10   5   5       1018.53        874.28       188.11 o
  11   5   5      11408.46      11806.01       644.34 o
  12   5   5       2306.91       2312.47       300.72 o
  13   5   5       2491.95       2480.85       323.89 o
 -12   6   5       5267.78       5449.35       431.13 o
 -11   6   5         70.66        147.94       101.01 o
 -10   6   5       4005.91       4268.00       265.97 o
  -9   6   5       3620.01       3785.97       238.79 o
  -8   6   5        321.25        349.35        95.85 o
  -7   6   5       7228.13       7244.37       269.62 o
  -6   6   5       1995.17       2004.97       128.17 o
  -5   6   5      10575.70      10480.41       277.55 o
  -4   6   5      16304.28      16607.25       297.02 o
  -3   6   5        333.99        317.14        72.57 o
  -2   6   5       7631.80       7617.86       250.03 o
  -1   6   5       7044.77       6823.65       227.19 o
   0   6   5          3.90         42.76        38.37 o
   1   6   5       1630.72       1623.57        93.04 o
   2   6   5       9355.92       9160.79       210.27 o
   3   6   5       2513.13       2525.99       169.23 o
   4   6   5      14713.17      14734.09       415.40 o
   5   6   5       1470.90       1538.79       202.91 o
   6   6   5       4051.22       4183.94       332.90 o
   7   6   5       5384.58       5630.92       404.32 o
   8   6   5        374.67        483.69       161.30 o
   9   6   5       2677.89       2617.27       310.37 o
  10   6   5       4546.91       5094.04       441.22 o
  11   6   5        137.32        423.20       176.53 o
  12   6   5       4476.67       5275.93       481.97 o
 -11   7   5       6267.29       7096.56       550.18 o
 -10   7   5       2004.63       2008.96       294.50 o
  -9   7   5       1906.95       2046.71       291.28 o
  -8   7   5       6773.38       7203.38       496.56 o
  -7   7   5        951.35        849.23       150.65 o
  -6   7   5       5891.69       5890.99       221.50 o
  -5   7   5       6858.51       6743.27       307.84 o
  -4   7   5        299.85        300.85        73.69 o
  -3   7   5       7009.10       7208.72       197.38 o
  -2   7   5       1883.87       1802.89       255.68 o
  -1   7   5        444.29        447.15        63.79 o
   0   7   5       4733.74       4741.10       170.78 o
   1   7   5       3425.39       3194.37       192.31 o
   2   7   5       6745.23       6842.70       280.71 o
   3   7   5      10736.94      10462.04       360.02 o
   4   7   5        240.00        259.98        83.33 o
   5   7   5       6021.98       5850.10       290.15 o
   6   7   5       5119.03       5215.01       398.53 o
   7   7   5        162.80        227.58       135.13 o
   8   7   5       5978.71       6341.33       480.68 o
   9   7   5       1821.33       2086.82       306.73 o
  10   7   5       2263.38       2478.92       355.20 o
  -9   8   5       3598.76       3465.16       382.66 o
  -8   8   5        503.63        529.37       169.67 o
  -7   8   5      11260.20      12020.40       450.56 o
  -6   8   5       2485.29       2623.00       204.39 o
  -5   8   5       3290.83       3058.83       219.61 o
  -4   8   5       7400.41       7653.88       323.76 o
  -3   8   5       1887.72       1719.27       152.57 o
  -2   8   5       8537.13       8721.80       342.55 o
  -1   8   5      10487.46      10501.48       349.85 o
   0   8   5        209.35        245.75        84.56 o
   1   8   5       9671.30       9707.68       354.65 o
   2   8   5       9610.75       9408.93       355.30 o
   3   8   5         96.88        129.29        81.01 o
   4   8   5      12282.17      12306.56       574.63 o
   5   8   5       2931.30       2967.69       221.38 o
   6   8   5        927.51       1095.21       214.92 o
   7   8   5       8178.30       8651.00       565.62 o
   8   8   5        405.47        519.72       175.89 o
   9   8   5       2030.27       2482.99       338.47 o
  -7   9   5        223.69        349.87       119.60 o
  -6   9   5       2879.25       3036.84       233.98 o
  -5   9   5       1498.57       1434.59       166.34 o
  -4   9   5        291.92        405.66       111.49 o
  -3   9   5       5772.59       5752.34       293.19 o
  -2   9   5       2825.32       3026.60       355.74 o
  -1   9   5        236.31        289.78       136.63 o
   0   9   5       4593.07       4429.81       259.79 o
   1   9   5        371.08        526.46       222.86 o
   2   9   5       1651.39       1647.57       203.88 o
   3   9   5       3776.40       3575.30       244.36 o
   4   9   5         70.20        203.08       134.49 o
   5   9   5       2053.57       2153.47       453.01 o
   6   9   5       2046.24       2561.28       323.89 o
  -1  10   5       6379.23       6553.32       368.33 o
   0  10   5         62.46         53.41       134.70 o
   1  10   5       6663.71       7805.47       548.89 o
 -15   0   6      11529.29      11096.03       648.42 o
 -14   0   6      14857.54      15304.42       728.00 o
 -13   0   6        491.08        294.70       114.38 o
 -12   0   6      20134.70      19996.42       581.47 o
 -11   0   6      18962.69      18948.16       541.96 o
 -10   0   6       1305.34       1329.39       157.28 o
  -9   0   6      31411.01      32794.30       672.87 o
  -8   0   6      19624.56      20823.14      1006.20 o
  -7   0   6      10172.88      10646.58       318.92 o
  -6   0   6      53379.95      54919.71      1902.78 o
  -5   0   6      31444.47      34224.15      1231.42 o
  -4   0   6      26003.21      26745.14       579.99 o
  -3   0   6      81549.91      80151.35      1258.01 o
  -2   0   6      15746.44      17177.17       417.84 o
  -1   0   6      99703.37      88437.28      1402.58 o
   0   0   6      82849.30      84706.72       957.44 o
   1   0   6      23496.73      25676.69      1477.76 o
   2   0   6      91406.16      93129.04      1479.37 o
   3   0   6      41393.97      41544.09       781.89 o
   4   0   6      19473.49      20738.09       401.54 o
   5   0   6      64178.83      64076.95       800.76 o
   6   0   6      10695.68      10872.40       268.31 o
   7   0   6      19840.76      19824.52       383.44 o
   8   0   6      52216.87      50651.65      3574.02 o
   9   0   6       2347.06       2344.62       180.39 o
  10   0   6      27543.18      27248.42      1184.23 o
  11   0   6      12816.42      12967.75       429.00 o
  12   0   6         10.30          0.00       245.81 o
  13   0   6       9905.48      10490.94       885.43 o
  14   0   6       4857.96       6265.82       731.86 o
 -15   1   6        119.91        114.13        68.81 o
 -14   1   6        390.67        299.60       114.40 o
 -13   1   6        102.56        100.15        86.36 o
 -12   1   6        191.00        132.52        68.33 o
 -11   1   6         90.81         54.84        67.02 o
 -10   1   6        104.28        196.76        67.32 o
  -9   1   6         70.34         97.22        62.43 o
  -8   1   6         49.01         37.67        62.51 o
  -7   1   6       4383.49       4998.50       207.88 o
  -6   1   6       3472.01       3677.47       167.29 o
  -5   1   6       1346.05       1403.63        65.83 o
  -4   1   6       2036.21       2209.39        83.34 o
  -3   1   6        105.94        170.08        25.95 o
  -2   1   6         72.53         95.06        21.40 o
  -1   1   6         73.76         76.45        31.90 o
   0   1   6        465.36        444.74       114.86 o
   1   1   6        694.25        687.61        53.58 o
   2   1   6        211.90        207.84        35.77 o
   3   1   6       7423.92       7895.78       166.70 o
   4   1   6       1382.88       1496.01        69.66 o
   5   1   6        116.25        162.77        36.68 o
   6   1   6       2257.72       2450.04       129.34 o
   7   1   6       1490.34       1484.65        84.02 o
   8   1   6          3.96         33.62        34.27 o
   9   1   6         53.18         52.94        32.97 o
  10   1   6        101.29         64.81        62.59 o
  11   1   6         72.82         73.35        67.53 o
  12   1   6         11.58         99.17        68.27 o
  13   1   6          7.75         36.21        79.45 o
  14   1   6         21.92         30.41       202.47 o
 -15   2   6       3877.38       3931.07       224.26 o
 -14   2   6       9219.90       9326.54       401.78 o
 -13   2   6         49.57        208.00       132.32 o
 -12   2   6      11280.03      11315.14       512.86 o
 -11   2   6       9438.48       9047.83       346.48 o
 -10   2   6        667.13        789.00       127.02 o
  -9   2   6      23875.40      23894.29       525.81 o
  -8   2   6      11307.26      11291.38       338.45 o
  -7   2   6      10767.74      11064.15       311.36 o
  -6   2   6      36693.60      36144.00       584.12 o
  -5   2   6        916.14       1008.33        90.54 o
  -4   2   6      17496.24      17424.53       265.32 o
  -3   2   6      53234.00      54515.05       749.51 o
  -2   2   6        954.30       1132.98        76.98 o
  -1   2   6      78374.64      77857.82       769.76 o
   0   2   6      62356.14      60305.62       567.65 o
   1   2   6       2443.65       2363.95       162.37 o
   2   2   6      71386.16      72495.82      1209.97 o
   3   2   6      46376.75      47725.74       922.33 o
   4   2   6       6403.86       5597.29       225.97 o
   5   2   6      58803.89      59843.89       749.75 o
   6   2   6       1392.48       1314.53        82.53 o
   7   2   6      18983.44      17996.20       427.38 o
   8   2   6      25667.32      24514.62       502.33 o
   9   2   6         32.89         18.62        59.85 o
  10   2   6      17056.25      14593.93      1224.23 o
  11   2   6      17369.75      15843.00      1499.75 o
  12   2   6        173.13         70.35       103.99 o
  13   2   6      10278.90      10028.44       447.79 o
  14   2   6       7278.91       6919.22       388.28 o
 -14   3   6         21.97        102.19        82.35 o
 -13   3   6        982.14       1180.66       208.60 o
 -12   3   6        105.74        214.70       261.90 o
 -11   3   6       1540.92       1578.62       161.80 o
 -10   3   6        106.13        306.99        96.85 o
  -9   3   6        203.96        157.19       165.05 o
  -8   3   6       1780.84       1658.86       212.67 o
  -7   3   6       3151.25       3057.94       214.17 o
  -6   3   6         51.39          0.00        76.68 o
  -5   3   6       7872.93       7874.40       193.14 o
  -4   3   6       4209.93       4113.25       115.21 o
  -3   3   6       2518.62       2863.15       144.77 o
  -2   3   6      10831.04      10444.24       225.32 o
  -1   3   6       1832.02       1566.20        62.78 o
   0   3   6       3366.93       3363.89       135.58 o
   1   3   6      20550.69      21740.71       383.86 o
   2   3   6        245.04        220.79        55.38 o
   3   3   6       6363.32       7038.86       324.32 o
   4   3   6       2843.96       2356.01       189.61 o
   5   3   6       2951.84       3085.08       232.94 o
   6   3   6        894.52        894.87       137.71 o
   7   3   6       4413.52       4262.66       284.21 o
   8   3   6         28.29         19.73        78.08 o
   9   3   6       2544.73       2348.50       234.44 o
  10   3   6         58.11          7.94        97.17 o
  11   3   6       1170.05       1090.92       175.89 o
  12   3   6       1852.22       1670.27       226.08 o
  13   3   6         31.99          0.00        92.45 o
  14   3   6        256.22        212.24       123.07 o
 -14   4   6      10606.76      10418.13       356.89 o
 -13   4   6        375.42        270.65        86.17 o
 -12   4   6      18572.97      18047.87       437.90 o
 -11   4   6      11513.93      11219.88       391.57 o
 -10   4   6       1722.45       1763.10       217.71 o
  -9   4   6      18197.93      18082.77       461.94 o
  -8   4   6       7379.60       7398.17       414.94 o
  -7   4   6       4209.07       3900.54       188.41 o
  -6   4   6      19873.08      20396.93       354.88 o
  -5   4   6      10335.20      10392.31       255.20 o
  -4   4   6      11113.87      10982.62       256.36 o
  -3   4   6      41488.72      40851.42       584.67 o
  -2   4   6       5206.30       5796.72       288.28 o
  -1   4   6      20827.50      19299.67       378.26 o
   0   4   6      24525.39      25267.10       445.91 o
   1   4   6        284.16        384.59       107.57 o
   2   4   6      22950.86      22019.41       433.88 o
   3   4   6      17412.13      16563.04       385.09 o
   4   4   6       3745.84       3508.71       252.25 o
   5   4   6      29431.33      28156.95       790.41 o
   6   4   6       5789.81       5588.02       346.62 o
   7   4   6       7651.18       6957.35       400.25 o
   8   4   6      14055.10      13763.92       587.50 o
   9   4   6       1253.12       1328.80       193.69 o
  10   4   6       5763.94       5673.17       400.68 o
  11   4   6       8270.73       8182.33       495.48 o
  12   4   6        285.91        305.23       116.04 o
  13   4   6       9107.51       8988.62       560.47 o
 -13   5   6       3598.24       3839.57       281.21 o
 -12   5   6       1290.44       1382.66       172.18 o
 -11   5   6       1053.31       1256.29       167.67 o
 -10   5   6       5752.64       5979.12       298.00 o
  -9   5   6        380.08        656.57       162.59 o
  -8   5   6       6358.42       5961.24       367.00 o
  -7   5   6       6459.60       6519.69       569.05 o
  -6   5   6         76.33        341.94        98.45 o
  -5   5   6       7510.27       7694.84       217.72 o
  -4   5   6       5869.51       5586.18       187.10 o
  -3   5   6       2274.03       1985.15       191.11 o
  -2   5   6       5259.33       4785.81       275.20 o
  -1   5   6       1730.11       1609.76       117.24 o
   0   5   6       4033.65       3955.32       181.52 o
   1   5   6       8811.16       8312.06       428.56 o
   2   5   6         26.96         30.26        44.28 o
   3   5   6       9300.12       9141.56       200.86 o
   4   5   6      14378.16      13203.01       528.73 o
   5   5   6        814.45        722.85       152.08 o
   6   5   6       8572.71       8100.83       442.50 o
   7   5   6       5540.00       5453.75       374.08 o
   8   5   6        226.92        113.68       103.39 o
   9   5   6       5812.48       5776.56       415.91 o
  10   5   6       1875.49       1997.59       261.47 o
  11   5   6       1404.71       1541.57       243.24 o
  12   5   6       6205.95       7192.01       519.94 o
 -12   6   6       5387.33       5563.59       352.20 o
 -11   6   6       5199.25       5187.18       321.53 o
 -10   6   6         16.74        147.04        90.64 o
  -9   6   6       9590.15       9971.63       378.48 o
  -8   6   6       3841.90       3488.11       221.98 o
  -7   6   6       1369.49       1290.63       106.29 o
  -6   6   6       7385.40       7670.78       245.14 o
  -5   6   6       2133.81       2175.39       126.00 o
  -4   6   6       3929.54       3955.08       170.15 o
  -3   6   6      13407.64      13276.57       377.00 o
  -2   6   6       1265.66       1218.32       248.71 o
  -1   6   6       7605.40       7320.82       209.18 o
   0   6   6      10697.39      10163.39       237.34 o
   1   6   6         82.03        124.42        39.58 o
   2   6   6      10338.20      10286.12       328.06 o
   3   6   6       8453.10       7720.12       297.72 o
   4   6   6       6861.48       6683.60       550.07 o
   5   6   6      17214.41      16939.51       660.64 o
   6   6   6        325.38        348.13       123.55 o
   7   6   6       5085.58       4887.26       380.94 o
   8   6   6       8129.22       8432.22       518.22 o
   9   6   6         76.90        131.06       127.84 o
  10   6   6       4119.13       4412.16       410.33 o
  11   6   6       5575.18       6146.35       498.49 o
 -11   7   6       1874.77       2566.22       361.42 o
 -10   7   6       6615.88       7401.36       540.74 o
  -9   7   6        167.72        137.92       134.92 o
  -8   7   6       6150.22       5947.34       291.22 o
  -7   7   6       7411.00       7194.09       295.47 o
  -6   7   6          1.76         88.03        61.42 o
  -5   7   6      11075.29      10877.02       374.38 o
  -4   7   6       5270.26       5267.76       207.86 o
  -3   7   6        686.51        595.97        67.63 o
  -2   7   6       8459.53       8386.91       474.89 o
  -1   7   6       7472.54       7236.82       218.37 o
   0   7   6       3176.06       3156.13       142.27 o
   1   7   6      14288.06      14346.43       410.02 o
   2   7   6        559.43        526.81        96.17 o
   3   7   6       6836.01       6887.80       391.77 o
   4   7   6       7370.21       7706.06       321.57 o
   5   7   6         13.33         11.58        84.08 o
   6   7   6       6731.82       6577.48       449.80 o
   7   7   6       5204.04       4979.50       412.47 o
   8   7   6        111.26        142.21       129.34 o
   9   7   6       7031.28       7405.86       537.74 o
  10   7   6       1087.03       1316.14       260.40 o
  -9   8   6       2959.06       3296.57       391.24 o
  -8   8   6       3379.96       3660.98       362.28 o
  -7   8   6        461.67        702.78       135.44 o
  -6   8   6       6985.53       7140.16       336.32 o
  -5   8   6        299.44        355.57        97.41 o
  -4   8   6       1448.12       1406.89       150.84 o
  -3   8   6       4154.84       4191.62       192.20 o
  -2   8   6       1386.69       1286.50       137.81 o
  -1   8   6       4379.18       4473.01       184.36 o
   0   8   6       7446.40       7505.77       313.55 o
   1   8   6         14.61        114.80       129.34 o
   2   8   6       8918.46       8677.87       345.44 o
   3   8   6       1525.99       1508.95       160.68 o
   4   8   6       1729.67       1847.32       178.44 o
   5   8   6       4132.79       4377.41       371.72 o
   6   8   6       1113.00        911.60       196.69 o
   7   8   6       1602.66       1807.55       282.70 o
   8   8   6       4510.35       4654.11       425.56 o
  -6   9   6        294.14        298.49       105.92 o
  -5   9   6       5857.54       6223.11       673.62 o
  -4   9   6       4581.50       4643.91       274.50 o
  -3   9   6        614.71        577.03        91.44 o
  -2   9   6       7753.14       8445.51       389.59 o
  -1   9   6       4388.22       4651.53       395.10 o
   0   9   6       2380.13       2384.58       200.73 o
   1   9   6      10260.99      10667.20       405.80 o
   2   9   6        943.36        981.03       142.42 o
   3   9   6       3229.76       3308.11       339.55 o
   4   9   6       6237.81       6189.63       327.78 o
   5   9   6        147.18          0.00       114.33 o
   6   9   6       4774.89       4564.23       422.98 o
 -15   1   7      14258.37      15172.44       541.21 o
 -14   1   7       6555.21       6613.62       340.64 o
 -13   1   7       4001.95       3969.25       259.43 o
 -12   1   7      17122.53      17658.60       440.73 o
 -11   1   7       4889.58       5037.58       230.87 o
 -10   1   7      12397.52      12445.65       344.74 o
  -9   1   7      20469.64      20602.29       486.77 o
  -8   1   7         43.60        224.93        94.47 o
  -7   1   7      27507.12      27037.22       517.10 o
  -6   1   7      36138.48      37299.21       681.22 o
  -5   1   7        604.16        576.84        77.47 o
  -4   1   7      41733.23      42212.01       563.69 o
  -3   1   7      22211.47      21808.01       243.11 o
  -2   1   7       6749.23       6445.60       153.66 o
  -1   1   7      61069.70      61507.55       620.61 o
   0   1   7      26545.43      27122.93       470.17 o
   1   1   7      40123.03      39304.04       647.78 o
   2   1   7      79447.63      80387.66       766.56 o
   3   1   7         65.58        172.90        37.49 o
   4   1   7      39755.04      38702.88       698.82 o
   5   1   7      26089.35      25139.07       391.95 o
   6   1   7       5130.47       5259.71       149.11 o
   7   1   7      51256.86      51076.68       926.07 o
   8   1   7      11009.49      10522.58       224.51 o
   9   1   7       5274.78       5169.85       152.74 o
  10   1   7      20136.00      19971.93       518.08 o
  11   1   7       2603.03       2493.01       219.55 o
  12   1   7       5563.37       5457.31       273.86 o
  13   1   7       9100.54       9794.18       602.50 o
  14   1   7        150.96        328.87       192.66 o
 -15   2   7         17.60          9.14        79.67 o
 -14   2   7        141.66        123.59       105.36 o
 -13   2   7        105.04        181.12       139.74 o
 -12   2   7        353.68        390.44       130.63 o
 -11   2   7        748.36        634.62       194.76 o
 -10   2   7        498.83        489.05       197.98 o
  -9   2   7         56.92        113.98        91.65 o
  -8   2   7       2258.39       2289.86       159.48 o
  -7   2   7        850.59       1057.64       114.61 o
  -6   2   7       5130.62       5180.57       259.65 o
  -5   2   7       2311.13       2397.63       134.75 o
  -4   2   7       2003.09       2194.22        92.13 o
  -3   2   7       4434.89       4501.75       121.27 o
  -2   2   7       2206.30       2180.97        77.89 o
  -1   2   7       3130.12       3560.93       106.50 o
   0   2   7        764.42        689.55        43.12 o
   1   2   7        220.31        305.01        74.22 o
   2   2   7         10.67        134.70        74.86 o
   3   2   7       3386.81       3383.01       214.92 o
   4   2   7        133.96         82.72        33.47 o
   5   2   7       1604.96       1727.43       109.10 o
   6   2   7         90.22        155.28        49.99 o
   7   2   7         43.01         49.13        48.13 o
   8   2   7         70.59         56.74        57.15 o
   9   2   7         82.02        106.54        66.85 o
  10   2   7       1209.07       1246.72       149.62 o
  11   2   7        196.06        170.22        92.82 o
  12   2   7         78.13        103.98        88.78 o
  13   2   7         89.74          0.00        81.91 o
  14   2   7        602.02        540.78       142.44 o
 -14   3   7       2293.12       2337.84       180.13 o
 -13   3   7       3880.28       4104.58       257.34 o
 -12   3   7      21961.76      21301.20       572.78 o
 -11   3   7        420.43        528.40       134.92 o
 -10   3   7      17990.02      17952.46       477.58 o
  -9   3   7      14229.79      14257.92       407.92 o
  -8   3   7        202.95         48.08        79.57 o
  -7   3   7      21383.10      20652.40       452.89 o
  -6   3   7      20266.22      20263.62       422.92 o
  -5   3   7        153.29        204.28        47.66 o
  -4   3   7      41708.43      42209.66       459.75 o
  -3   3   7      15713.14      15316.07       386.52 o
  -2   3   7       8497.81       7906.57       200.27 o
  -1   3   7      42895.62      41460.11       523.01 o
   0   3   7      17908.20      18906.08       342.22 o
   1   3   7      15269.00      14664.05       315.97 o
   2   3   7      64728.48      67133.02      1223.48 o
   3   3   7       2655.84       2603.75       203.98 o
   4   3   7      30742.98      30329.35       770.89 o
   5   3   7      28016.10      27912.64       749.23 o
   6   3   7       7287.08       7360.82       372.15 o
   7   3   7      24675.46      23232.58       717.06 o
   8   3   7       6672.80       6763.88       381.16 o
   9   3   7       3013.06       2656.45       182.13 o
  10   3   7      16816.89      15884.20       642.20 o
  11   3   7       4408.57       4295.90       335.47 o
  12   3   7       4572.58       4346.52       350.06 o
  13   3   7      12061.83      11312.88       593.51 o
  14   3   7         14.49          0.00        93.44 o
 -14   4   7       1978.63       1714.42       162.09 o
 -13   4   7        249.86        305.82        88.49 o
 -12   4   7        944.98        931.77       152.93 o
 -11   4   7       5510.01       5456.66       280.99 o
 -10   4   7       4974.60       4915.49       249.31 o
  -9   4   7        143.35        163.37        87.30 o
  -8   4   7       4056.27       4242.84       215.45 o
  -7   4   7       2828.42       2628.83       159.61 o
  -6   4   7       1480.16       1619.89       110.93 o
  -5   4   7       1267.16       1196.38        72.64 o
  -4   4   7        136.66        140.82        37.23 o
  -3   4   7       2615.69       2420.94       143.39 o
  -2   4   7      15671.50      16246.56       300.02 o
  -1   4   7         88.36         70.84        43.30 o
   0   4   7       3865.42       3809.27       165.66 o
   1   4   7       3343.67       3007.20       153.16 o
   2   4   7        960.78        936.56        95.40 o
   3   4   7       3404.56       2957.03       234.01 o
   4   4   7        624.65        507.07       115.18 o
   5   4   7       1714.06       1457.92       181.25 o
   6   4   7       5111.30       4796.75       318.31 o
   7   4   7        599.74        511.57       130.84 o
   8   4   7       5071.80       4941.32       344.69 o
   9   4   7       3534.41       3220.21       302.01 o
  10   4   7        668.26        591.36       144.14 o
  11   4   7       3579.18       3542.81       328.39 o
  12   4   7       1776.62       1552.51       244.52 o
  13   4   7         59.98          0.00       122.05 o
 -13   5   7       1625.42       1802.25       210.70 o
 -12   5   7      10533.66      10429.07       433.27 o
 -11   5   7       1249.63       1342.52       227.15 o
 -10   5   7       7669.83       7098.10       307.65 o
  -9   5   7       4940.52       4821.41       240.32 o
  -8   5   7         18.64          0.00        67.81 o
  -7   5   7       7336.87       7136.30       349.82 o
  -6   5   7       8223.49       8224.68       295.15 o
  -5   5   7        153.08        138.41        51.17 o
  -4   5   7      14769.87      14002.39       308.98 o
  -3   5   7      17388.26      17637.69       604.66 o
  -2   5   7       3061.09       2791.65       221.14 o
  -1   5   7      21603.02      20991.48       435.90 o
   0   5   7       3190.25       3137.00       351.45 o
   1   5   7      13353.61      13389.67       351.60 o
   2   5   7      22538.74      21817.34       468.05 o
   3   5   7         24.64        121.82        67.31 o
   4   5   7      23047.96      22121.71       710.41 o
   5   5   7      15561.97      15339.17       596.72 o
   6   5   7        139.65         85.58        88.59 o
   7   5   7      13058.68      12840.73       591.36 o
   8   5   7       3633.31       3388.37       311.45 o
   9   5   7       1398.30       1302.84       213.42 o
  10   5   7       8468.77       8413.13       524.44 o
  11   5   7        876.33       1023.78       210.20 o
  12   5   7       4640.36       4882.97       432.42 o
 -12   6   7          4.30        164.89       177.92 o
 -11   6   7       5265.90       5388.29       320.88 o
 -10   6   7       2714.97       2790.29       215.87 o
  -9   6   7        576.58        798.63       215.14 o
  -8   6   7       6692.57       6191.61       392.31 o
  -7   6   7        641.18        673.79       243.34 o
  -6   6   7       3491.25       3766.05       213.28 o
  -5   6   7       4818.67       5158.58       194.33 o
  -4   6   7        805.00        834.14        88.07 o
  -3   6   7       8214.55       8397.04       424.27 o
  -2   6   7       9823.40       9767.67       441.00 o
  -1   6   7         94.27         96.44        71.64 o
   0   6   7      10661.45      10230.09       337.08 o
   1   6   7       5652.95       5475.39       169.91 o
   2   6   7       2264.45       2417.84       164.65 o
   3   6   7      13985.93      13490.92       681.45 o
   4   6   7       4270.35       4339.23       322.17 o
   5   6   7       2266.66       2555.06       265.54 o
   6   6   7      15805.22      14947.72       660.43 o
   7   6   7        491.57        401.32       139.64 o
   8   6   7       3127.20       3190.82       329.68 o
   9   6   7       4337.05       4535.92       407.97 o
  10   6   7         91.41        104.24       133.63 o
  11   6   7       5145.27       5734.95       483.90 o
 -11   7   7        304.12        419.12       211.71 o
 -10   7   7       3334.01       3596.86       384.59 o
  -9   7   7       8388.58       8114.36       357.25 o
  -8   7   7        387.46        156.01        91.59 o
  -7   7   7       5528.08       5167.58       222.66 o
  -6   7   7       4682.41       4613.57       341.71 o
  -5   7   7        701.01        823.53        95.01 o
  -4   7   7       8431.71       8301.83       261.29 o
  -3   7   7       2833.35       2307.07       136.34 o
  -2   7   7        697.72        757.36        80.52 o
  -1   7   7      15812.15      15118.23       325.63 o
   0   7   7       3489.27       3329.54       147.59 o
   1   7   7       8899.93       9480.88       334.70 o
   2   7   7      15091.88      13819.22       424.68 o
   3   7   7        223.85        192.36        76.91 o
   4   7   7      10625.11      10163.46       709.76 o
   5   7   7       9465.94       9379.43       522.29 o
   6   7   7        252.50        138.78       114.54 o
   7   7   7       9087.25       9611.08       569.27 o
   8   7   7       2281.69       2174.98       298.58 o
   9   7   7       1710.66       2060.65       310.37 o
  10   7   7       5299.75       6227.64       511.78 o
  -9   8   7       1322.17       1370.62       263.83 o
  -8   8   7       9015.82       9384.26       416.56 o
  -7   8   7       1684.90       2037.05       193.43 o
  -6   8   7       1451.16       1689.76       180.44 o
  -5   8   7       7032.99       7341.14       329.86 o
  -4   8   7       3448.25       3199.78       230.17 o
  -3   8   7       6988.44       7168.79       254.95 o
  -2   8   7      11347.37      10985.48       301.91 o
  -1   8   7        243.95        277.20       132.13 o
   0   8   7       9130.01       9412.96       355.84 o
   1   8   7       7794.09       7889.66       329.44 o
   2   8   7       1924.29       1854.55       169.56 o
   3   8   7       7549.15       7230.40       328.88 o
   4   8   7       3477.90       3275.85       228.01 o
   5   8   7       2335.79       2490.07       299.22 o
   6   8   7       6415.20       6060.77       466.53 o
   7   8   7        340.28        284.85       159.37 o
   8   8   7       3135.74       3491.55       391.45 o
  -6   9   7        767.20        976.20       149.76 o
  -5   9   7          4.91        160.15        98.33 o
  -4   9   7       2966.65       3163.49       274.34 o
  -3   9   7       2214.62       1850.97       197.04 o
  -2   9   7        173.07        152.99        96.54 o
  -1   9   7       3754.55       3975.45       368.29 o
   0   9   7       1711.44       1482.31       165.88 o
   1   9   7       2033.35       2007.63       190.14 o
   2   9   7       2003.99       1955.32       188.82 o
   3   9   7         84.35        193.87       102.21 o
   4   9   7       2510.55       2424.68       211.39 o
   5   9   7       1970.14       2046.71       291.07 o
 -15   0   8      13002.32      13180.06       721.99 o
 -14   0   8       1741.67       1579.97       260.61 o
 -13   0   8      15337.79      15721.40       718.13 o
 -12   0   8      13278.85      12772.95       615.81 o
 -11   0   8       3315.38       3262.25       318.31 o
 -10   0   8      18672.39      18888.78       486.02 o
  -9   0   8       7626.57       7642.99       292.25 o
  -8   0   8      10833.73      10912.74       322.90 o
  -7   0   8      58806.75      60942.62       831.77 o
  -6   0   8       4352.15       4520.44       166.31 o
  -5   0   8      10079.52       9294.50       204.84 o
  -4   0   8      43298.72      42575.29       862.91 o
  -3   0   8       7304.96       7890.19       309.09 o
  -2   0   8      25161.91      25478.34       598.23 o
  -1   0   8      23080.62      21637.22       694.21 o
   0   0   8       3142.25       3523.17       154.26 o
   1   0   8      92394.39      94791.32      5154.85 o
   2   0   8      20347.39      18322.65       345.29 o
   3   0   8      30617.90      29625.85       835.35 o
   4   0   8      70687.09      65294.75       896.55 o
   5   0   8       5880.11       5508.59       258.97 o
   6   0   8      17971.37      18068.84       752.45 o
   7   0   8      38552.55      38028.93       852.51 o
   8   0   8        375.82        367.39        63.41 o
   9   0   8      22391.15      22467.32       712.98 o
  10   0   8      21102.84      21370.33       567.76 o
  11   0   8       2095.57       2094.38       247.42 o
  12   0   8      16829.11      17978.10      1113.23 o
  13   0   8      11604.91      12802.55       982.39 o
  14   0   8        777.75       1346.38       403.46 o
 -15   1   8        536.98        535.84       141.10 o
 -14   1   8        257.48        200.62       119.59 o
 -13   1   8         49.49        116.52       152.40 o
 -12   1   8        301.99        365.82       143.93 o
 -11   1   8        168.43        342.97        97.59 o
 -10   1   8        485.60        505.99        94.81 o
  -9   1   8       5011.06       5170.62       215.23 o
  -8   1   8       1241.57       1359.63       137.16 o
  -7   1   8        322.86        386.06        50.90 o
  -6   1   8      11385.73      12270.10       268.44 o
  -5   1   8       1338.17       1461.58        82.36 o
  -4   1   8        268.82        281.95        49.63 o
  -3   1   8        127.45        133.51        24.14 o
  -2   1   8       2137.12       2116.64        97.54 o
  -1   1   8       3629.98       3962.29       160.40 o
   0   1   8        745.22        835.32        91.47 o
   1   1   8        620.97        772.07        98.61 o
   2   1   8       3032.31       3052.68       109.11 o
   3   1   8       1108.71        994.27        69.28 o
   4   1   8        542.93        574.79        53.64 o
   5   1   8       1464.65       1620.58        77.54 o
   6   1   8         27.92         37.90        37.75 o
   7   1   8        141.45        136.76        40.74 o
   8   1   8        151.40        176.14        48.05 o
   9   1   8          4.18         79.90        43.79 o
  10   1   8         41.19         27.64        50.62 o
  11   1   8        497.71        585.89       139.36 o
  12   1   8         20.48         31.07        71.68 o
  13   1   8         88.03        305.34       181.18 o
  14   1   8       1260.71       1432.76       294.05 o
 -15   2   8      11430.36      11853.55       478.80 o
 -14   2   8         77.75         59.78       208.49 o
 -13   2   8      15961.34      16573.18       523.63 o
 -12   2   8      10467.70      10434.46       392.86 o
 -11   2   8       1355.78       1389.60       152.28 o
 -10   2   8      25522.30      25174.43       578.75 o
  -9   2   8      12568.12      12840.58       385.11 o
  -8   2   8      10505.28      10403.06       328.63 o
  -7   2   8      37460.02      36748.06       636.92 o
  -6   2   8       6362.10       6418.56       426.52 o
  -5   2   8      21956.13      21153.28       490.23 o
  -4   2   8      28340.18      28312.97       369.41 o
  -3   2   8       1512.53       1782.86       146.97 o
  -2   2   8      35259.62      34050.77       385.34 o
  -1   2   8      52702.37      51827.57       514.65 o
   0   2   8         65.15        266.67       158.73 o
   1   2   8      60119.43      56199.14      1078.27 o
   2   2   8      62989.17      65493.64      1201.17 o
   3   2   8      12629.67      13804.03       460.09 o
   4   2   8      54275.04      54092.75      2198.14 o
   5   2   8       3847.57       3601.92       161.22 o
   6   2   8      15376.37      14783.95       782.91 o
   7   2   8      23157.03      21999.14       423.33 o
   8   2   8        306.56        285.57       100.08 o
   9   2   8      18723.77      18098.38       540.21 o
  10   2   8      10340.84       9552.06       767.25 o
  11   2   8        261.80        247.10       185.32 o
  12   2   8      11979.26      11529.22       419.59 o
  13   2   8       4727.90       4609.89       310.94 o
  14   2   8        850.21        679.52       314.66 o
 -14   3   8       3407.79       3239.88       248.53 o
 -13   3   8        572.26        526.25       133.31 o
 -12   3   8        869.86        897.47       149.26 o
 -11   3   8       4014.88       3715.74       354.99 o
 -10   3   8        897.27        767.51       257.61 o
  -9   3   8        791.68        813.27       118.19 o
  -8   3   8       3247.88       3030.04       181.99 o
  -7   3   8        290.85        268.47       156.26 o
  -6   3   8       1627.25       1708.65       194.76 o
  -5   3   8       1581.90       1494.73       113.52 o
  -4   3   8       1867.98       1957.38        85.35 o
  -3   3   8       2397.90       2200.36       121.04 o
  -2   3   8       3251.05       3181.11       104.11 o
  -1   3   8        497.47        423.54        48.26 o
   0   3   8       7419.18       7650.74       247.96 o
   1   3   8         44.56        138.13        76.57 o
   2   3   8       3366.04       3453.37       235.73 o
   3   3   8        737.24        552.75       110.89 o
   4   3   8        232.82        326.25       111.11 o
   5   3   8       2693.63       2656.73       226.94 o
   6   3   8       2178.53       2283.08       220.50 o
   7   3   8       1315.43       1283.54       184.04 o
   8   3   8       1266.57       1211.04       169.45 o
   9   3   8        692.28        811.43       115.21 o
  10   3   8       1153.03       1286.11       191.76 o
  11   3   8       1994.98       1904.07       231.01 o
  12   3   8          5.06         38.82        95.66 o
  13   3   8        743.69        814.87       180.82 o
 -14   4   8        242.14        245.82        96.50 o
 -13   4   8      11845.07      11343.66       431.50 o
 -12   4   8       2759.48       3078.60       226.36 o
 -11   4   8       2867.46       2766.31       206.50 o
 -10   4   8      15167.00      15187.58       445.57 o
  -9   4   8       2317.41       2343.56       178.40 o
  -8   4   8       6418.61       6256.80       260.87 o
  -7   4   8      18147.70      17863.24       430.08 o
  -6   4   8       2402.03       2583.60       128.44 o
  -5   4   8      12945.94      12606.55       233.52 o
  -4   4   8      26189.31      25840.25       391.58 o
  -3   4   8        582.16        747.39        75.88 o
  -2   4   8      24197.27      23737.34       393.55 o
  -1   4   8      26717.56      26532.04       479.61 o
   0   4   8       4417.77       4184.17       179.31 o
   1   4   8      25268.02      25361.65       476.37 o
   2   4   8       9570.75       9591.98       288.47 o
   3   4   8       7832.78       7893.84       384.59 o
   4   4   8      33834.35      34097.17       889.30 o
   5   4   8       1344.13       1328.58       177.82 o
   6   4   8      14737.93      14306.59       576.56 o
   7   4   8      19803.84      19192.78       691.96 o
   8   4   8        276.87        326.68       124.62 o
   9   4   8      13414.32      12360.05       580.64 o
  10   4   8       8781.42       8452.38       492.48 o
  11   4   8       2017.21       2010.46       248.17 o
  12   4   8      11804.39      11504.64       618.17 o
  13   4   8       2665.17       2784.36       319.81 o
 -13   5   8       1083.55       1276.74       187.90 o
 -12   5   8       1448.73       1283.02       158.07 o
 -11   5   8       6074.03       5875.52       294.85 o
 -10   5   8        207.59        295.95       168.81 o
  -9   5   8       5141.90       4941.35       292.68 o
  -8   5   8       1633.90       1615.72       140.13 o
  -7   5   8        118.51        124.38        72.80 o
  -6   5   8       5473.63       5359.04       185.94 o
  -5   5   8       5054.50       4958.42       151.96 o
  -4   5   8        548.53        594.16        76.03 o
  -3   5   8      14598.38      15341.10       588.57 o
  -2   5   8       3336.97       3305.48       172.25 o
  -1   5   8       2859.61       2486.79       223.72 o
   0   5   8       7115.29       6805.58       247.11 o
   1   5   8        928.51        950.51       103.23 o
   2   5   8       6819.66       6828.81       260.59 o
   3   5   8      10860.18      10678.20       475.11 o
   4   5   8         23.45         43.97        79.58 o
   5   5   8      13863.82      14417.48       592.01 o
   6   5   8       7017.42       6204.91       407.54 o
   7   5   8       1282.41       1335.44       211.06 o
   8   5   8       7647.66       7142.25       457.73 o
   9   5   8       1443.16       1568.60       238.73 o
  10   5   8        868.30        809.29       184.89 o
  11   5   8       4575.96       4433.82       397.46 o
  12   5   8        544.87        555.76       176.10 o
 -12   6   8       3293.23       3420.22       263.98 o
 -11   6   8        530.70        698.04       145.11 o
 -10   6   8       8592.82       8242.13       365.64 o
  -9   6   8       1921.00       1656.11       231.87 o
  -8   6   8       2513.38       2479.35       256.54 o
  -7   6   8       6420.67       6525.39       302.01 o
  -6   6   8        446.18        454.46       105.61 o
  -5   6   8       7672.81       7622.90       245.27 o
  -4   6   8      11922.30      11843.24       311.38 o
  -3   6   8         55.74        220.29       115.61 o
  -2   6   8      18044.23      18044.79       442.32 o
  -1   6   8       9515.39       9359.02       341.05 o
   0   6   8        444.74        497.00       111.43 o
   1   6   8      16903.25      16681.07       429.23 o
   2   6   8       6850.24       6820.24       506.42 o
   3   6   8       4297.58       4156.92       355.53 o
   4   6   8      18747.95      18536.00       692.39 o
   5   6   8       1149.17        985.39       179.10 o
   6   6   8       7414.61       7579.39       469.96 o
   7   6   8       7846.33       7818.12       493.77 o
   8   6   8        506.41        708.91       193.26 o
   9   6   8       6299.57       6355.05       474.25 o
  10   6   8       4840.16       5513.38       463.31 o
  11   6   8        205.66        240.23       176.74 o
 -10   7   8        101.74        332.22       205.16 o
  -9   7   8       4440.55       4436.01       273.78 o
  -8   7   8       2882.02       2890.09       197.12 o
  -7   7   8         17.53        107.45        63.54 o
  -6   7   8       6401.55       6654.35       247.42 o
  -5   7   8       4666.01       4668.44       233.03 o
  -4   7   8        786.60        893.72        84.79 o
  -3   7   8      10497.12      10694.21       297.25 o
  -2   7   8       5047.56       4876.12       237.31 o
  -1   7   8       7278.25       7020.26       220.55 o
   0   7   8       9236.42       9052.01       255.64 o
   1   7   8         81.87        227.12        81.03 o
   2   7   8       2893.88       3026.42       203.89 o
   3   7   8       8076.09       8444.67       597.90 o
   4   7   8          5.07          0.00        83.87 o
   5   7   8       5602.92       5084.60       389.95 o
   6   7   8       7577.58       7482.87       493.12 o
   7   7   8       1809.33       1614.29       249.46 o
   8   7   8       9463.55       9934.76       609.81 o
   9   7   8        321.17        401.32       175.46 o
  10   7   8        726.21        821.94       231.01 o
  -8   8   8        772.04       1029.56       162.27 o
  -7   8   8       3340.60       3270.48       238.83 o
  -6   8   8         29.36        134.61        85.40 o
  -5   8   8       1751.90       1660.51       137.09 o
  -4   8   8       3682.10       3476.19       186.18 o
  -3   8   8        202.59        138.79        62.97 o
  -2   8   8       5035.34       5005.12       204.39 o
  -1   8   8       6026.93       5827.85       352.95 o
   0   8   8        258.17        268.26        96.16 o
   1   8   8       5058.29       5040.77       290.00 o
   2   8   8       1841.66       1689.60       176.96 o
   3   8   8       1106.80       1125.76       149.95 o
   4   8   8       3988.34       4375.87       263.79 o
   5   8   8        525.04        464.17       163.23 o
   6   8   8       2328.59       2067.94       284.63 o
   7   8   8       4200.45       4014.27       407.54 o
   8   8   8          4.08        173.10       156.37 o
  -6   9   8       6723.81       6661.13       381.37 o
  -5   9   8       2836.01       2679.01       297.83 o
  -4   9   8       2567.40       2477.80       238.06 o
  -3   9   8       7937.29       8219.32       386.96 o
  -2   9   8       1384.19       1289.31       223.07 o
  -1   9   8       5131.62       5422.00       428.35 o
   0   9   8       9016.28       9432.97       389.05 o
   1   9   8        662.29        642.65       122.69 o
   2   9   8       4787.05       5308.24       296.43 o
   3   9   8       5135.54       5147.10       305.14 o
   4   9   8        108.21        183.40        95.73 o
   5   9   8       4533.90       4402.08       404.32 o
 -15   1   9       2898.98       2979.59       255.41 o
 -14   1   9       4964.35       5034.49       305.13 o
 -13   1   9      15626.58      15842.83       513.53 o
 -12   1   9       1467.94       1592.89       177.86 o
 -11   1   9      12247.98      11811.86       492.37 o
 -10   1   9      16678.28      16900.96       468.34 o
  -9   1   9        244.50        381.38        90.25 o
  -8   1   9      24805.32      23985.69       521.65 o
  -7   1   9      16406.57      16628.31       287.71 o
  -6   1   9       5541.72       5377.68       195.12 o
  -5   1   9      49240.91      47871.24       569.59 o
  -4   1   9       4526.49       4060.64       140.76 o
  -3   1   9      14815.24      13705.61       507.79 o
  -2   1   9      45568.89      44554.11       634.92 o
  -1   1   9       3910.18       3881.16       139.86 o
   0   1   9      79246.88      76995.55      3655.42 o
   1   1   9      69421.68      63509.65      1405.26 o
   2   1   9         75.90         73.68        36.03 o
   3   1   9      35962.67      34031.52       935.76 o
   4   1   9      30662.86      30954.45       408.46 o
   5   1   9       1453.37       1348.45        77.19 o
   6   1   9      28887.79      27304.77       376.65 o
   7   1   9      15598.36      15742.95       301.55 o
   8   1   9       9348.97       9383.56       255.33 o
   9   1   9      35804.66      34601.38       483.21 o
  10   1   9       5447.11       5201.38       223.56 o
  11   1   9       5582.80       5727.39       276.03 o
  12   1   9      14904.23      15293.14       529.92 o
  13   1   9         92.50         89.01       183.87 o
  14   1   9       7589.24       8650.55       585.79 o
 -14   2   9       1091.02       1124.22       205.70 o
 -13   2   9        105.06        228.65       108.20 o
 -12   2   9       1771.14       1731.37       178.07 o
 -11   2   9        340.73        487.15       123.99 o
 -10   2   9       1090.43       1238.53       148.99 o
  -9   2   9       3816.86       4063.23       223.43 o
  -8   2   9       1239.55       1104.38       163.34 o
  -7   2   9       2265.35       2170.24       345.55 o
  -6   2   9       1796.95       1959.04       140.59 o
  -5   2   9        574.12        855.08        98.27 o
  -4   2   9       1960.25       1872.78        88.56 o
  -3   2   9       2007.82       1858.29        63.61 o
  -2   2   9        293.62        333.54        38.58 o
  -1   2   9       1277.33       1288.58        75.31 o
   0   2   9       3143.64       2954.17       148.37 o
   1   2   9        302.87        341.38        99.31 o
   2   2   9       8081.23       7570.38       354.99 o
   3   2   9        348.03        331.14        98.45 o
   4   2   9       5088.03       5166.37       418.59 o
   5   2   9        854.52        734.44        84.39 o
   6   2   9        658.16        574.69        76.51 o
   7   2   9        161.96        169.44        47.28 o
   8   2   9       1180.87        923.72       137.74 o
   9   2   9        117.75         94.29        65.87 o
  10   2   9       1430.45       1205.65       147.87 o
  11   2   9        761.24        646.73       113.92 o
  12   2   9       1600.12       1502.77       167.74 o
  13   2   9       1022.31       1057.73       169.19 o
 -14   3   9       4785.52       5237.68       315.05 o
 -13   3   9      11238.00      11267.77       686.28 o
 -12   3   9       1481.01       1290.03       158.32 o
 -11   3   9      11458.23      11445.84       636.73 o
 -10   3   9      18064.27      17553.09       488.01 o
  -9   3   9         87.25        116.47        77.80 o
  -8   3   9      21631.38      20726.95       488.81 o
  -7   3   9      20253.35      19686.81       454.63 o
  -6   3   9       3354.56       3431.15       392.20 o
  -5   3   9      34239.23      33996.49       459.94 o
  -4   3   9      14940.49      15906.87       280.65 o
  -3   3   9      13659.10      12842.67       350.15 o
  -2   3   9      38317.90      37279.32       637.60 o
  -1   3   9       7452.66       7679.66       159.71 o
   0   3   9      18543.40      17635.35       343.58 o
   1   3   9      38402.70      33733.62      4554.80 o
   2   3   9        233.66        345.34       108.75 o
   3   3   9      25956.88      25781.85       729.07 o
   4   3   9      14085.03      14506.50       533.88 o
   5   3   9       3087.00       2866.29       246.45 o
   6   3   9      31708.03      28972.67       834.81 o
   7   3   9       3156.81       3449.29       277.34 o
   8   3   9       9860.93       9069.06       461.16 o
   9   3   9      22803.13      21724.65       551.65 o
  10   3   9       2534.35       2406.20       257.39 o
  11   3   9       9543.07       9317.66       510.50 o
  12   3   9      11480.33      11107.83       577.21 o
  13   3   9          6.97          0.00       175.67 o
 -13   4   9        162.88        478.22       232.08 o
 -12   4   9       2846.99       2881.85       218.96 o
 -11   4   9        226.47        301.62       121.51 o
 -10   4   9       1614.96       1748.92       166.95 o
  -9   4   9       4348.07       4093.82       228.18 o
  -8   4   9        160.27         48.97       134.06 o
  -7   4   9       1669.94       1760.12       140.17 o
  -6   4   9       1101.03       1040.20        85.21 o
  -5   4   9        133.29        124.24        43.43 o
  -4   4   9      12553.52      12649.00       234.13 o
  -3   4   9       5457.08       5470.65       229.94 o
  -2   4   9       1588.63       1586.42        89.43 o
  -1   4   9      18429.90      18468.85       566.37 o
   0   4   9       3794.73       3451.64       172.67 o
   1   4   9       2183.01       2030.69       141.81 o
   2   4   9       6237.80       6756.80       359.71 o
   3   4   9        212.99        305.44       126.55 o
   4   4   9       7421.35       6683.23       385.88 o
   5   4   9       8348.22       8107.48       432.85 o
   6   4   9        287.09        280.77       120.55 o
   7   4   9       4598.09       4335.80       335.47 o
   8   4   9       6675.58       6409.96       415.05 o
   9   4   9        193.79        248.38       111.75 o
  10   4   9       2899.59       2900.40       294.29 o
  11   4   9       1837.99       1874.04       249.67 o
  12   4   9        319.78        227.79       129.13 o
 -13   5   9       8308.16       8085.54       316.58 o
 -12   5   9        490.64        560.66       157.44 o
 -11   5   9       5132.30       5154.36       278.40 o
 -10   5   9       9746.20       9546.92       388.88 o
  -9   5   9         17.24          0.00        84.86 o
  -8   5   9      15154.96      14769.59       419.63 o
  -7   5   9       8440.33       8655.04       255.35 o
  -6   5   9        449.84        370.77        74.84 o
  -5   5   9      23905.54      24487.81       385.26 o
  -4   5   9       9321.07       9460.71       208.80 o
  -3   5   9       6280.46       6015.72       379.23 o
  -2   5   9      21655.79      20293.54       450.11 o
  -1   5   9       1298.12       1167.18       145.86 o
   0   5   9      12750.76      12656.27       349.44 o
   1   5   9      18843.49      18401.09       625.68 o
   2   5   9        942.34        957.51       113.91 o
   3   5   9      15603.78      15434.62       594.58 o
   4   5   9      18066.49      17230.58       649.49 o
   5   5   9        284.46        267.26       114.54 o
   6   5   9      19470.89      17776.26       707.83 o
   7   5   9       7687.75       7265.37       456.02 o
   8   5   9       3591.81       3376.79       324.96 o
   9   5   9       9125.95       9402.38       545.46 o
  10   5   9        225.22        154.22       113.25 o
  11   5   9       5205.67       4904.42       419.12 o
  12   5   9       7288.79       7297.76       530.45 o
 -11   6   9       1492.96       1556.34       501.17 o
 -10   6   9       1051.85       1244.93       237.02 o
  -9   6   9       6157.10       5701.92       412.47 o
  -8   6   9       1477.25       1065.18       179.75 o
  -7   6   9       2263.02       2770.61       197.71 o
  -6   6   9       6834.06       6925.50       236.92 o
  -5   6   9       1001.01       1068.52       103.57 o
  -4   6   9       5809.88       5941.20       224.62 o
  -3   6   9       8518.67       8125.33       303.72 o
  -2   6   9        626.61        574.42        91.83 o
  -1   6   9       6176.30       6134.35       254.55 o
   0   6   9       2994.11       2938.02       181.11 o
   1   6   9        994.24        978.88       121.77 o
   2   6   9       6757.90       6784.09       281.87 o
   3   6   9       6860.27       6682.16       406.68 o
   4   6   9       5879.10       5788.36       392.95 o
   5   6   9      15338.58      14739.65       646.06 o
   6   6   9        194.70        172.67       121.19 o
   7   6   9       2268.35       2323.84       273.27 o
   8   6   9       2115.35       2224.95       287.21 o
   9   6   9          4.47         34.32       116.69 o
  10   6   9       1516.40       1793.82       276.91 o
  11   6   9       1338.13       1424.46       261.04 o
 -10   7   9       4575.30       4302.45       284.46 o
  -9   7   9         83.82         17.16        87.66 o
  -8   7   9       5253.28       4925.21       233.18 o
  -7   7   9       4750.61       4901.22       655.17 o
  -6   7   9        998.83       1131.31       142.73 o
  -5   7   9       7398.78       7809.24       550.39 o
  -4   7   9       2500.50       2550.04       159.10 o
  -3   7   9       2960.09       3064.00       203.89 o
  -2   7   9       7594.91       7243.41       301.64 o
  -1   7   9       2901.90       2738.49       359.06 o
   0   7   9       2493.36       2254.35       175.33 o
   1   7   9       4447.79       4867.68       250.67 o
   2   7   9        194.51        342.86        99.93 o
   3   7   9       5595.10       5802.59       284.28 o
   4   7   9       4532.19       4566.59       366.57 o
   5   7   9        507.28        312.95       135.99 o
   6   7   9       8283.14       8092.68       518.86 o
   7   7   9       1612.03       1639.38       258.04 o
   8   7   9        584.21        620.75       199.05 o
   9   7   9       3003.50       3093.66       362.28 o
  -8   8   9        630.21        686.53       172.45 o
  -7   8   9       2836.61       3273.61       243.02 o
  -6   8   9       7560.38       7926.60       349.92 o
  -5   8   9        769.23        617.44        94.58 o
  -4   8   9       8579.42       8488.24       249.31 o
  -3   8   9       6429.51       6373.91       215.81 o
  -2   8   9        340.22        346.12        70.75 o
  -1   8   9       6139.44       6249.42       300.42 o
   0   8   9       2532.41       2838.11       204.30 o
   1   8   9        648.47        810.93       123.66 o
   2   8   9       5898.58       6138.86       308.26 o
   3   8   9       1139.41       1337.74       164.71 o
   4   8   9       3059.63       2843.34       317.45 o
   5   8   9       7478.51       7244.56       506.85 o
   6   8   9         11.00         82.15       111.75 o
   7   8   9       4358.64       4206.24       418.48 o
  -5   9   9       3471.66       3382.32       199.59 o
  -4   9   9        652.89        535.01        98.16 o
  -3   9   9        542.53        526.01       125.52 o
  -2   9   9       3799.03       3612.62       264.17 o
  -1   9   9         61.92        117.82       149.07 o
   0   9   9        683.88        663.01       124.96 o
   1   9   9       2082.13       2089.71       195.17 o
   2   9   9         18.12        215.37       102.45 o
   3   9   9       2800.54       2842.36       236.65 o
   4   9   9       1489.73       1369.33       247.74 o
 -15   0  10          7.18          0.00       170.95 o
 -14   0  10      14886.33      14993.83       745.16 o
 -13   0  10       4088.13       4318.85       390.60 o
 -12   0  10       2320.00       2221.31       292.36 o
 -11   0  10       8647.36       8673.10       492.69 o
 -10   0  10       1265.06       1394.43       219.86 o
  -9   0  10      13644.98      13402.71       572.27 o
  -8   0  10      27419.55      26059.62       792.99 o
  -7   0  10        871.37        861.16        94.70 o
  -6   0  10      35404.25      34612.39       867.63 o
  -5   0  10      53164.41      52512.41      1087.70 o
  -4   0  10        233.48        568.63       128.05 o
  -3   0  10      66704.51      69161.27      1264.02 o
  -2   0  10      18784.27      18598.42       551.90 o
  -1   0  10      18700.38      18054.03       585.14 o
   0   0  10      42480.05      42972.75      2035.98 o
   1   0  10      11822.97      12866.68       370.88 o
   2   0  10      17575.02      18900.54       480.39 o
   3   0  10      29926.59      28713.31       905.17 o
   4   0  10       6499.50       6060.85       216.13 o
   5   0  10      10728.05      10515.50       312.06 o
   6   0  10      25547.91      25863.85       675.55 o
   7   0  10       1788.23       1812.42       128.74 o
   8   0  10      19351.28      20173.95       550.85 o
   9   0  10      18111.64      18613.01       420.65 o
  10   0  10       2758.20       2990.25       415.91 o
  11   0  10      24427.91      25629.56      1276.89 o
  12   0  10       1371.93       1715.53       380.08 o
  13   0  10       6063.39       6698.89       719.63 o
  14   0  10      14963.78      17034.75      1144.54 o
 -14   1  10         10.18          0.00       113.81 o
 -13   1  10         29.50        260.48       218.36 o
 -12   1  10        309.01        397.67       124.87 o
 -11   1  10        170.46        358.86       120.30 o
 -10   1  10         31.68        162.22        99.57 o
  -9   1  10       1358.37       1496.81       153.67 o
  -8   1  10          3.21         12.76        70.81 o
  -7   1  10        870.29       1003.33        81.73 o
  -6   1  10        551.27        563.15        69.80 o
  -5   1  10         41.00         82.56        55.51 o
  -4   1  10        155.77        171.28        51.79 o
  -3   1  10        108.69        123.29        23.00 o
  -2   1  10       4568.73       5338.69       198.81 o
  -1   1  10        104.82        207.57        52.02 o
   0   1  10        347.99        375.66        82.45 o
   1   1  10        529.61        478.80        67.35 o
   2   1  10         68.31        131.50        39.95 o
   3   1  10        602.59        627.64        66.13 o
   4   1  10        101.41        173.41        48.29 o
   5   1  10         20.92        109.63        44.87 o
   6   1  10        220.75        207.59        56.04 o
   7   1  10        257.16        216.74        68.59 o
   8   1  10         10.82         90.04        44.65 o
   9   1  10       2532.19       2667.79       153.23 o
  10   1  10         61.94         41.53        66.28 o
  11   1  10        398.04        496.87       110.99 o
  12   1  10       1462.81       1379.91       159.25 o
  13   1  10       1398.73       1788.52       295.12 o
 -14   2  10      11624.37      11876.59       470.42 o
 -13   2  10       8578.66       8399.28       393.17 o
 -12   2  10        651.50        726.73       175.35 o
 -11   2  10      14809.77      14883.17       464.54 o
 -10   2  10       8820.61       8583.60       338.74 o
  -9   2  10       5036.20       4911.39       245.06 o
  -8   2  10      32960.43      32136.51       630.39 o
  -7   2  10       1397.37       1387.41       430.28 o
  -6   2  10      22102.44      21727.39       464.07 o
  -5   2  10      31976.54      31435.25       557.48 o
  -4   2  10         16.40         64.32        27.80 o
  -3   2  10      40019.68      38641.75       399.06 o
  -2   2  10      20193.39      19748.71       326.68 o
  -1   2  10       4220.13       4185.43       139.38 o
   0   2  10      40696.02      40581.02       504.01 o
   1   2  10       7368.52       7344.77       262.03 o
   2   2  10      13400.12      14055.30       371.61 o
   3   2  10      24792.43      23216.92       684.02 o
   4   2  10        996.61        951.47       147.04 o
   5   2  10      18246.35      18753.43       872.35 o
   6   2  10      29085.34      29075.27       494.18 o
   7   2  10          0.09         55.25        55.14 o
   8   2  10      18335.30      18049.25       432.12 o
   9   2  10      16892.23      15989.29       414.45 o
  10   2  10        903.02        880.41       167.20 o
  11   2  10      10113.40      10146.10       386.20 o
  12   2  10       5527.58       5229.17       287.73 o
  13   2  10       4107.54       4267.46       419.02 o
 -14   3  10          7.62        116.57       119.49 o
 -13   3  10       2957.64       2730.87       227.51 o
 -12   3  10       2055.42       1925.96       190.16 o
 -11   3  10          0.29         58.54        95.79 o
 -10   3  10       2692.85       2671.03       198.36 o
  -9   3  10       1145.80       1114.67       129.69 o
  -8   3  10        295.14        210.81        86.36 o
  -7   3  10       3588.33       3578.15       193.74 o
  -6   3  10        639.49        737.15       110.36 o
  -5   3  10       2010.27       2137.55       110.66 o
  -4   3  10       9601.03       9689.60       198.01 o
  -3   3  10       1785.43       1851.80        90.19 o
  -2   3  10       3660.38       3563.59       117.29 o
  -1   3  10       7627.66       7407.04       203.31 o
   0   3  10        367.40        237.27        38.40 o
   1   3  10       4180.75       3858.03       126.51 o
   2   3  10       1254.77        933.48       149.29 o
   3   3  10        114.60        149.07        98.88 o
   4   3  10       5071.55       4934.02       329.68 o
   5   3  10       2428.73       2628.42       241.74 o
   6   3  10        166.38        167.09        89.66 o
   7   3  10       3576.24       3341.83       292.79 o
   8   3  10       3157.11       2845.92       273.91 o
   9   3  10       1105.13       1179.91       138.62 o
  10   3  10       4666.56       4461.06       349.20 o
  11   3  10        126.68         69.50       103.60 o
  12   3  10       1259.09       1306.49       215.57 o
  13   3  10        614.53        469.85       174.71 o
 -13   4  10       3930.15       4004.93       272.46 o
 -12   4  10        229.06        289.03       208.17 o
 -11   4  10      14476.20      14492.84       470.27 o
 -10   4  10       6029.75       6166.04       354.45 o
  -9   4  10       6716.87       6511.98       287.90 o
  -8   4  10      25118.90      24142.94       550.78 o
  -7   4  10       1886.81       2090.62       161.22 o
  -6   4  10      16030.09      15976.76       324.69 o
  -5   4  10      22834.01      22616.34       410.31 o
  -4   4  10        981.96       1106.85        85.56 o
  -3   4  10      36623.45      36837.46       466.64 o
  -2   4  10      23674.98      23884.89       341.78 o
  -1   4  10      11008.38       9753.03       441.86 o
   0   4  10      30395.32      30779.94       969.52 o
   1   4  10       3740.35       3455.08       271.34 o
   2   4  10       8030.51       8158.31       410.97 o
   3   4  10      24389.99      24044.01       755.45 o
   4   4  10       2135.41       2409.42       245.81 o
   5   4  10      14823.52      13294.60       576.35 o
   6   4  10      17945.11      18013.70       685.10 o
   7   4  10         19.77         88.59        89.02 o
   8   4  10      18277.33      16786.58       697.11 o
   9   4  10       8660.00       7722.24       470.39 o
  10   4  10       1286.18       1121.59       202.05 o
  11   4  10      13282.29      12794.19       653.78 o
  12   4  10       4715.73       4309.42       382.44 o
 -12   5  10       3002.65       2783.33       222.68 o
 -11   5  10         16.35         55.96       167.31 o
 -10   5  10       3171.01       3332.85       224.65 o
  -9   5  10       1944.51       1789.32       159.66 o
  -8   5  10         22.61          0.00       158.62 o
  -7   5  10       4381.10       4436.63       184.24 o
  -6   5  10       3522.39       3497.68       156.88 o
  -5   5  10       4698.43       4886.09       156.63 o
  -4   5  10       8465.72       8338.69       199.39 o
  -3   5  10        520.54        528.27        87.59 o
  -2   5  10       4103.27       3934.99       198.17 o
  -1   5  10       5183.33       4657.57       214.06 o
   0   5  10        358.69        258.33        76.36 o
   1   5  10       4901.58       4629.59       245.92 o
   2   5  10       7177.07       7864.88       424.27 o
   3   5  10       1297.31       1573.75       210.20 o
   4   5  10       5454.15       5541.04       375.58 o
   5   5  10       2702.66       2878.74       276.91 o
   6   5  10       1268.03        999.33       177.17 o
   7   5  10       2064.38       2138.51       259.97 o
   8   5  10        127.92        194.12       116.26 o
   9   5  10       1325.43       1594.98       244.10 o
  10   5  10       3288.08       3249.38       344.69 o
  11   5  10          5.84         69.71       131.49 o
 -11   6  10       9159.15       8517.16       545.03 o
 -10   6  10       2684.74       2221.74       284.85 o
  -9   6  10       2174.38       1923.59       248.17 o
  -8   6  10      10079.20       9823.86       532.59 o
  -7   6  10       1712.49       1837.32       172.03 o
  -6   6  10       8483.56       8491.91       267.94 o
  -5   6  10       8561.37       8785.62       278.00 o
  -4   6  10        785.94        774.33        93.62 o
  -3   6  10      13547.58      13065.19       446.04 o
  -2   6  10       8818.48       8495.95       422.55 o
  -1   6  10       3236.39       3011.76       188.48 o
   0   6  10      12979.41      13036.73       386.11 o
   1   6  10       6260.84       6321.61       275.12 o
   2   6  10       4872.76       4582.84       241.91 o
   3   6  10      18751.39      19150.31       725.21 o
   4   6  10        330.48        439.93       157.65 o
   5   6  10       5028.35       4647.89       368.93 o
   6   6  10       9789.38       9656.56       544.39 o
   7   6  10        301.82        241.31       131.91 o
   8   6  10       7627.67       7578.32       507.92 o
   9   6  10       5874.41       6036.53       482.40 o
  10   6  10        249.21        286.35       145.43 o
 -10   7  10       5173.73       5235.22       312.58 o
  -9   7  10       4450.99       4409.37       395.10 o
  -8   7  10        122.87         67.69       147.79 o
  -7   7  10       7232.57       7622.21       406.79 o
  -6   7  10       2667.02       2566.61       204.45 o
  -5   7  10       1549.54       1934.21       181.91 o
  -4   7  10       8828.63       8948.14       252.44 o
  -3   7  10        604.04        730.52       112.02 o
  -2   7  10       6147.58       6151.15       283.03 o
  -1   7  10       6132.83       5976.92       277.50 o
   0   7  10         39.44        132.35        77.15 o
   1   7  10       8773.39       8396.19       334.16 o
   2   7  10       6235.20       6046.73       290.37 o
   3   7  10        111.97        312.09       158.08 o
   4   7  10       8387.98       8147.37       504.06 o
   5   7  10       4216.76       4165.06       367.86 o
   6   7  10       3093.78       3130.34       329.89 o
   7   7  10       5402.13       5437.44       447.65 o
   8   7  10        198.45        276.05       157.22 o
   9   7  10       1351.43       1203.32       252.89 o
  -8   8  10       3597.16       3358.36       254.92 o
  -7   8  10        267.51        221.18        97.70 o
  -6   8  10       2375.16       2439.44       169.34 o
  -5   8  10       3640.21       3320.33       193.10 o
  -4   8  10        361.86        329.57        70.71 o
  -3   8  10       6432.03       6183.62       194.28 o
  -2   8  10       1613.75       1429.06       117.79 o
  -1   8  10        310.58        374.60       120.65 o
   0   8  10       5104.38       4907.15       274.13 o
   1   8  10       1007.00        976.75       137.34 o
   2   8  10       1260.77       1391.14       160.64 o
   3   8  10       4669.02       4909.57       404.97 o
   4   8  10        299.83        406.25       163.23 o
   5   8  10       2098.09       2374.89       307.80 o
   6   8  10       2555.12       2682.04       337.61 o
   7   8  10         89.39        184.25       149.72 o
  -5   9  10       1842.24       1822.10       154.74 o
  -4   9  10       5863.71       6071.37       374.25 o
  -3   9  10        642.83        489.56       119.32 o
  -2   9  10       3736.79       3739.07       351.34 o
  -1   9  10       6911.55       6956.04       344.71 o
   0   9  10        188.28        232.39        92.87 o
   1   9  10       6405.41       6494.73       337.55 o
   2   9  10       6579.35       6826.85       347.14 o
   3   9  10        302.86        423.82       123.90 o
   4   9  10       5530.43       5880.80       475.11 o
 -14   1  11       8593.50       8698.89       403.90 o
 -13   1  11        100.27        159.90       105.88 o
 -12   1  11      12758.24      12594.05       449.32 o
 -11   1  11      12459.37      12063.81       424.46 o
 -10   1  11        406.92        484.45       125.57 o
  -9   1  11      21385.38      21017.14       523.40 o
  -8   1  11      23873.25      23091.72       532.31 o
  -7   1  11       3523.57       3463.31       156.34 o
  -6   1  11      61905.48      60165.40      1128.57 o
  -5   1  11      14770.87      15139.39       375.93 o
  -4   1  11      18858.47      17948.10       400.20 o
  -3   1  11      47731.58      46393.82       676.94 o
  -2   1  11        278.72        290.08        57.32 o
  -1   1  11      46299.77      45789.38       699.03 o
   0   1  11      28192.96      24698.58      3035.10 o
   1   1  11        602.94        509.33        68.23 o
   2   1  11      52500.56      54459.90      1003.83 o
   3   1  11      29572.94      29488.84      1057.37 o
   4   1  11        897.89        900.00        80.31 o
   5   1  11      27491.01      28005.70       413.72 o
   6   1  11       9209.76       9410.99       263.37 o
   7   1  11      11048.78      11225.42       240.62 o
   8   1  11      23186.76      22460.25       396.06 o
   9   1  11       1500.92       1436.96       120.69 o
  10   1  11      14754.90      15087.83       400.73 o
  11   1  11      23046.26      23698.65       722.30 o
  12   1  11         59.12         54.82       175.29 o
  13   1  11      10585.10      11114.67       631.37 o
 -14   2  11        220.47        297.55       197.55 o
 -13   2  11        567.70        642.39       310.48 o
 -12   2  11        100.32        194.17       144.25 o
 -11   2  11         87.22        375.78       116.74 o
 -10   2  11       2624.86       2640.43       200.05 o
  -9   2  11       1186.45       1262.84       150.41 o
  -8   2  11         68.92        129.61        84.94 o
  -7   2  11       3407.18       3192.92       186.86 o
  -6   2  11       1606.72       1881.45       198.84 o
  -5   2  11       1152.49       1002.96       100.28 o
  -4   2  11         58.36         73.35        26.86 o
  -3   2  11          4.34          0.00        44.86 o
  -2   2  11        825.92        851.81        75.09 o
  -1   2  11       1719.89       1724.28        98.74 o
   0   2  11         24.60         35.35        69.81 o
   1   2  11       2695.16       2707.20       184.14 o
   2   2  11        977.64       1063.26       119.05 o
   3   2  11       3402.10       3291.24       190.58 o
   4   2  11       1167.51       1196.68       115.22 o
   5   2  11          0.65         83.32        60.25 o
   6   2  11       2133.07       2299.48       156.17 o
   7   2  11       4331.13       4529.94       173.12 o
   8   2  11         73.10        156.96        85.76 o
   9   2  11       3759.57       3995.09       211.85 o
  10   2  11        872.35        712.00       126.47 o
  11   2  11        905.78        636.57       126.90 o
  12   2  11        622.81        642.43       143.09 o
  13   2  11        190.18        250.99       117.51 o
 -14   3  11       8045.23       8162.13       401.11 o
 -13   3  11       1207.43       1233.53       160.29 o
 -12   3  11       6179.83       6668.09       331.81 o
 -11   3  11      15702.88      14906.14       478.48 o
 -10   3  11         27.10          0.00        92.66 o
  -9   3  11      18292.21      18312.95       490.22 o
  -8   3  11       8483.23       8216.61       398.42 o
  -7   3  11       1070.54       1095.72       119.83 o
  -6   3  11      34803.25      35158.98       636.78 o
  -5   3  11       9048.44       9612.68       229.38 o
  -4   3  11      15879.43      15470.09       221.72 o
  -3   3  11      36266.25      35957.05       450.49 o
  -2   3  11       1183.24       1151.51        75.38 o
  -1   3  11      27173.24      26589.08       454.14 o
   0   3  11      20760.93      20368.25       361.67 o
   1   3  11       2494.30       2502.09       111.98 o
   2   3  11      20672.28      20966.22       688.10 o
   3   3  11      14793.23      15782.74       590.08 o
   4   3  11       5590.39       5324.19       345.55 o
   5   3  11      21633.68      21637.16       733.36 o
   6   3  11       4913.36       5299.95       368.29 o
   7   3  11       7440.52       6925.82       422.13 o
   8   3  11      18780.88      17279.06       690.89 o
   9   3  11       1565.69       1541.87       158.41 o
  10   3  11       8989.19       7819.84       476.18 o
  11   3  11      16888.73      16302.25       711.05 o
  12   3  11         24.10          0.64        98.24 o
 -13   4  11       2314.48       2449.21       225.01 o
 -12   4  11        656.70        877.41       146.88 o
 -11   4  11        682.51        731.65       128.58 o
 -10   4  11       4326.17       4239.81       251.56 o
  -9   4  11       1439.76       1377.10       138.52 o
  -8   4  11       2195.19       1986.91       162.01 o
  -7   4  11       6373.39       6563.17       274.28 o
  -6   4  11          0.07         18.76        52.70 o
  -5   4  11       5815.68       6007.01       169.23 o
  -4   4  11       6597.08       6388.36       145.61 o
  -3   4  11        448.53        400.08        54.10 o
  -2   4  11      13630.71      13123.15       343.08 o
  -1   4  11       8841.13       8059.36       204.17 o
   0   4  11        287.71        261.63        75.72 o
   1   4  11       4056.85       3769.10       287.85 o
   2   4  11        589.12        680.16       145.43 o
   3   4  11        619.23        751.59       156.15 o
   4   4  11       1918.98       2063.87       237.45 o
   5   4  11        253.63        359.06       143.28 o
   6   4  11       4890.16       4487.45       350.48 o
   7   4  11       5394.13       4750.63       368.72 o
   8   4  11        107.95          0.00       117.33 o
   9   4  11       2350.94       2241.04       265.97 o
  10   4  11        965.78        830.31       187.90 o
  11   4  11        833.42        681.88       186.40 o
  12   4  11       1040.21       1165.14       220.07 o
 -12   5  11       4881.19       4893.28       294.33 o
 -11   5  11       7840.64       7547.38       730.57 o
 -10   5  11        147.38        194.46        91.01 o
  -9   5  11      11646.68      11350.38       783.44 o
  -8   5  11       6300.55       6260.19       460.73 o
  -7   5  11       1510.06       1624.37       117.70 o
  -6   5  11      13885.74      14275.84       324.97 o
  -5   5  11       7972.70       8412.83       211.29 o
  -4   5  11       9107.69       8928.85       218.81 o
  -3   5  11      21181.17      19478.04       568.20 o
  -2   5  11       1575.86       1528.17       225.76 o
  -1   5  11      24865.61      25063.47       980.99 o
   0   5  11      14700.07      14811.07       402.15 o
   1   5  11       2760.36       2655.74       197.23 o
   2   5  11      13542.91      13399.71       582.78 o
   3   5  11       6840.10       6593.36       420.20 o
   4   5  11         96.51        227.79       127.41 o
   5   5  11      20709.36      20517.50       769.82 o
   6   5  11       6399.06       6484.82       432.64 o
   7   5  11       2531.80       2485.35       285.28 o
   8   5  11       9184.55       9535.58       548.03 o
   9   5  11       1962.43       1554.44       252.25 o
  10   5  11       4438.74       4435.54       396.82 o
  11   5  11       7012.66       6912.74       512.64 o
 -11   6  11       1007.41       1095.00       225.43 o
 -10   6  11       6543.09       5956.52       461.16 o
  -9   6  11        542.00        125.26       123.76 o
  -8   6  11       6093.75       5535.90       419.34 o
  -7   6  11       5749.26       5737.69       291.11 o
  -6   6  11         37.53        110.45        64.41 o
  -5   6  11       7305.79       7627.43       265.49 o
  -4   6  11       2535.11       2457.19       126.67 o
  -3   6  11       1772.44       1766.88       210.10 o
  -2   6  11      11112.38      10868.96       374.94 o
  -1   6  11       1680.64       1795.74       147.99 o
   0   6  11       3778.40       3648.56       211.45 o
   1   6  11      11123.35      10850.36       371.04 o
   2   6  11       1111.20       1087.70       198.62 o
   3   6  11       9926.53       9401.95       524.44 o
   4   6  11       6358.26       6360.20       433.49 o
   5   6  11        457.73        448.51       167.95 o
   6   6  11       4154.78       4187.37       380.73 o
   7   6  11       4754.00       5066.15       424.06 o
   8   6  11         21.87          0.00       134.92 o
   9   6  11       4195.49       4319.93       407.97 o
  10   6  11       1945.27       1654.83       280.34 o
  -9   7  11       3213.75       3070.71       334.18 o
  -8   7  11       1758.84       1709.64       302.01 o
  -7   7  11       1328.21       1751.12       403.14 o
  -6   7  11       7834.41       8094.71       357.09 o
  -5   7  11        234.81        157.26        66.21 o
  -4   7  11       5506.94       5461.17       199.75 o
  -3   7  11      10566.62      10288.05       375.22 o
  -2   7  11        305.43        145.43        90.62 o
  -1   7  11       3248.25       3279.88       211.13 o
   0   7  11       9660.67       9259.36       354.47 o
   1   7  11         22.70         31.42       100.92 o
   2   7  11       5006.30       4825.71       270.73 o
   3   7  11       2124.85       2340.35       282.92 o
   4   7  11       2377.92       2500.37       299.22 o
   5   7  11       6877.78       7773.51       516.72 o
   6   7  11        790.03       1095.64       220.93 o
   7   7  11        688.00        976.81       231.23 o
   8   7  11       4971.16       4927.16       459.66 o
  -7   8  11       4518.98       4935.28       375.14 o
  -6   8  11          1.56          0.00        81.60 o
  -5   8  11       7251.53       7191.26       239.13 o
  -4   8  11       5077.64       5005.57       197.98 o
  -3   8  11        338.62        300.33        61.61 o
  -2   8  11       8541.23       8488.66       360.12 o
  -1   8  11       4677.74       4420.07       313.91 o
   0   8  11       2068.37       2169.96       266.08 o
   1   8  11       6411.59       6964.19       335.23 o
   2   8  11        812.23        889.29       141.12 o
   3   8  11       4610.35       5082.88       422.55 o
   4   8  11       3816.42       4337.30       400.46 o
   5   8  11         10.89        123.76       141.57 o
   6   8  11       3692.59       4052.24       410.97 o
  -4   9  11       1794.62       1997.29       221.25 o
  -3   9  11       1439.63       1001.60       194.98 o
  -2   9  11         47.30        109.82       125.05 o
  -1   9  11       2027.66       1778.47       191.38 o
   0   9  11       1893.98       1832.34       193.60 o
   1   9  11          1.95        124.83        92.45 o
   2   9  11       2802.79       2848.66       236.83 o
   3   9  11        299.46        292.36       163.66 o
 -14   0  12       5288.51       5508.01       468.67 o
 -13   0  12       3914.16       4296.76       409.47 o
 -12   0  12      14600.51      14618.25       700.97 o
 -11   0  12       2746.60       2889.25       309.94 o
 -10   0  12       6654.74       6323.31       437.57 o
  -9   0  12      21649.72      21282.60       765.10 o
  -8   0  12        508.64        685.01       120.65 o
  -7   0  12      24545.91      24796.24       776.04 o
  -6   0  12      46777.11      46213.77      1089.20 o
  -5   0  12        875.68       1099.29       177.82 o
  -4   0  12      59898.75      60467.16      1239.14 o
  -3   0  12       7710.06       7482.65       372.58 o
  -2   0  12       7798.20       7193.73       365.07 o
  -1   0  12      59409.87      59146.73      1272.60 o
   0   0  12      18639.96      22108.50       472.40 o
   1   0  12      22833.09      24603.42       673.82 o
   2   0  12      62198.20      67936.82      1043.77 o
   3   0  12       4478.96       4822.40       202.29 o
   4   0  12      25283.27      26015.92       491.83 o
   5   0  12       9470.06       9208.24       287.41 o
   6   0  12        536.02        682.99        93.22 o
   7   0  12      15475.32      14685.83       431.16 o
   8   0  12      19411.17      19235.63       587.36 o
   9   0  12       9469.49       9869.98       407.64 o
  10   0  12      17897.05      18356.03       765.96 o
  11   0  12       1124.90       1244.93       335.04 o
  12   0  12       4946.43       5884.24       637.05 o
  13   0  12       7612.93       8792.57       791.91 o
 -14   1  12         10.38        145.91       122.25 o
 -13   1  12         67.06        117.49       122.25 o
 -12   1  12         31.18         93.03       112.45 o
 -11   1  12         84.84        327.96       125.89 o
 -10   1  12         70.16        180.95        90.48 o
  -9   1  12        190.13        451.68       119.32 o
  -8   1  12       1181.88       1187.20       142.87 o
  -7   1  12         77.11          5.98        68.71 o
  -6   1  12        397.37        304.51        65.51 o
  -5   1  12         92.49        114.85        61.80 o
  -4   1  12        183.97         45.18        76.73 o
  -3   1  12        356.66        305.10        70.45 o
  -2   1  12        378.50        399.58        43.59 o
  -1   1  12        112.27         10.59        64.07 o
   0   1  12       2234.12       2228.25       225.22 o
   1   1  12       1188.84        970.44       100.10 o
   2   1  12          2.68         30.95        50.41 o
   3   1  12       3822.78       3734.88       151.77 o
   4   1  12        432.06        468.73        59.33 o
   5   1  12         78.04        123.77        44.04 o
   6   1  12       1662.23       1693.96        98.64 o
   7   1  12        424.62        368.85        55.55 o
   8   1  12         33.88         34.86        52.80 o
   9   1  12         19.17         99.88        65.90 o
  10   1  12          6.56         76.55        65.87 o
  11   1  12        154.80        259.99       118.36 o
  12   1  12        609.42        657.36       247.21 o
  13   1  12          5.96        203.89       167.57 o
 -14   2  12       3510.67       3893.92       281.03 o
 -13   2  12       2503.48       2368.61       418.05 o
 -12   2  12      14017.93      13599.22       482.07 o
 -11   2  12       3637.91       3623.58       246.76 o
 -10   2  12       5317.19       5176.27       274.86 o
  -9   2  12      19416.82      18753.65       505.93 o
  -8   2  12         60.39        161.25        97.17 o
  -7   2  12      26532.80      25782.27       561.14 o
  -6   2  12      17857.11      17945.08       443.69 o
  -5   2  12       2486.46       2646.75       133.87 o
  -4   2  12      38149.69      37608.69       701.20 o
  -3   2  12      12184.56      11344.36       236.20 o
  -2   2  12      11246.56      11438.27       291.84 o
  -1   2  12      40776.58      39534.50       542.90 o
   0   2  12       5295.45       5135.47       179.47 o
   1   2  12      26329.64      25382.57       570.97 o
   2   2  12      42340.61      41175.95       752.37 o
   3   2  12        241.80        229.93        79.37 o
   4   2  12      40476.82      40285.80       707.11 o
   5   2  12      23557.63      23931.82       527.02 o
   6   2  12       1959.04       1978.90       152.93 o
   7   2  12      32187.29      31823.71       695.80 o
   8   2  12      16734.84      16928.08       540.92 o
   9   2  12       1019.71       1045.74       125.31 o
  10   2  12      19773.82      19112.75       828.70 o
  11   2  12       6972.01       6798.94       445.89 o
  12   2  12       3650.75       3555.39       288.89 o
  13   2  12      12790.71      13029.70       972.52 o
 -13   3  12       1523.51       1620.48       198.16 o
 -12   3  12         92.61        196.06       118.17 o
 -11   3  12        582.48        711.97       145.44 o
 -10   3  12       1760.36       1748.34       169.36 o
  -9   3  12         17.93         45.27        95.77 o
  -8   3  12        544.25        619.52       132.88 o
  -7   3  12        197.58        488.18       106.76 o
  -6   3  12        494.09        650.74       118.29 o
  -5   3  12       3308.47       3116.50       135.45 o
  -4   3  12         24.91         19.35        36.87 o
  -3   3  12       3846.41       3846.59       132.66 o
  -2   3  12       2737.34       2641.18       143.99 o
  -1   3  12        175.17        115.48        56.43 o
   0   3  12        926.18        946.29       222.86 o
   1   3  12        333.99        384.27        57.99 o
   2   3  12       3648.46       3367.78       286.99 o
   3   3  12       4734.01       4930.81       338.26 o
   4   3  12       1573.19       1908.79       222.86 o
   5   3  12       4029.60       3539.59       306.30 o
   6   3  12       6071.07       6286.41       414.83 o
   7   3  12       2759.89       2677.97       277.99 o
   8   3  12       1685.24       1645.37       170.34 o
   9   3  12        926.06        977.74       143.54 o
  10   3  12        161.46        198.62       130.63 o
  11   3  12        576.63        784.62       179.10 o
  12   3  12        711.66        724.66       172.66 o
 -13   4  12        949.70       1062.43       176.10 o
 -12   4  12      11021.55      10718.69       433.52 o
 -11   4  12       2280.95       2261.56       202.50 o
 -10   4  12       6065.38       5851.49       347.37 o
  -9   4  12      14214.71      13910.76       440.81 o
  -8   4  12        680.92        490.95       164.52 o
  -7   4  12       7838.60       8120.39       312.26 o
  -6   4  12      14345.53      14428.96       316.39 o
  -5   4  12        986.82        945.25        63.36 o
  -4   4  12      23967.62      24338.61       354.42 o
  -3   4  12      16070.76      16361.12       293.53 o
  -2   4  12      10520.79      10858.85       390.61 o
  -1   4  12      19581.89      18143.73       428.66 o
   0   4  12       2786.93       2893.11       263.61 o
   1   4  12       5723.00       5514.88       367.22 o
   2   4  12      16558.52      17167.74       656.14 o
   3   4  12       1206.27       1308.20       196.91 o
   4   4  12       5377.33       5408.49       379.87 o
   5   4  12      13524.27      13507.81       617.75 o
   6   4  12         11.14        154.44       129.77 o
   7   4  12      13184.64      12586.13       614.74 o
   8   4  12       6752.89       6249.09       440.79 o
   9   4  12       1938.56       2054.65       267.05 o
  10   4  12      10938.69      10912.64       604.45 o
  11   4  12       2914.88       2640.22       313.59 o
 -12   5  12        100.00        254.63       101.26 o
 -11   5  12       4277.55       4404.98       277.21 o
 -10   5  12       2167.00       2298.58       196.51 o
  -9   5  12        656.37        730.98       164.52 o
  -8   5  12       9046.69       8610.43       476.71 o
  -7   5  12        410.60        545.91        95.35 o
  -6   5  12       4266.96       4439.03       183.26 o
  -5   5  12       7832.30       7499.27       202.86 o
  -4   5  12         66.77        148.27        52.13 o
  -3   5  12       5654.29       5533.59       238.65 o
  -2   5  12       9567.82       9485.62       320.35 o
  -1   5  12        590.98        517.57        84.97 o
   0   5  12      11418.74      11268.88       357.62 o
   1   5  12       2143.29       2116.85       240.88 o
   2   5  12       1078.15       1025.93       177.39 o
   3   5  12       7286.13       7373.04       453.87 o
   4   5  12       3356.03       3957.64       344.05 o
   5   5  12       1447.49       1329.87       220.72 o
   6   5  12       6233.30       6676.58       455.80 o
   7   5  12       1096.15       1149.26       225.43 o
   8   5  12       1635.07       1780.52       259.54 o
   9   5  12       1886.52       1770.23       261.90 o
  10   5  12        207.46        171.60       116.04 o
  11   5  12       2501.03       2539.62       326.25 o
 -11   6  12        388.89        555.54       208.70 o
 -10   6  12       3306.41       3197.05       352.84 o
  -9   6  12       9794.66       8574.43       545.25 o
  -8   6  12        722.72        567.55       182.11 o
  -7   6  12       7103.10       7575.37       332.64 o
  -6   6  12       7793.53       7788.71       271.45 o
  -5   6  12         11.67         66.71        50.57 o
  -4   6  12      13061.21      12823.02       289.02 o
  -3   6  12       7417.88       7231.29       295.41 o
  -2   6  12       1907.73       2029.45       162.61 o
  -1   6  12      14484.97      14508.45       422.75 o
   0   6  12       3446.36       3363.69       209.26 o
   1   6  12       4502.54       4484.44       353.92 o
   2   6  12      11069.26      11241.67       570.77 o
   3   6  12        120.15        118.19       116.90 o
   4   6  12       5505.14       5251.26       408.18 o
   5   6  12       7151.74       7041.22       487.12 o
   6   6  12        123.05        229.72       162.37 o
   7   6  12       7868.50       7795.38       529.16 o
   8   6  12       3215.46       3292.50       358.85 o
   9   6  12       1099.00       1153.12       255.46 o
  -9   7  12        672.13        347.05       158.08 o
  -8   7  12       6760.39       6669.93       497.63 o
  -7   7  12       2279.39       2431.84       215.63 o
  -6   7  12       2267.21       2644.61       349.73 o
  -5   7  12       5998.18       5901.45       251.29 o
  -4   7  12       1355.53       1302.59       106.43 o
  -3   7  12       4905.32       4724.07       258.05 o
  -2   7  12       9201.25       9766.52       437.68 o
  -1   7  12        132.22         85.88        96.52 o
   0   7  12       9067.26       9031.33       360.62 o
   1   7  12       3110.28       3424.02       230.37 o
   2   7  12       1456.91       1688.29       247.96 o
   3   7  12       5950.36       5897.96       440.79 o
   4   7  12       3331.25       3338.61       342.76 o
   5   7  12       1925.37       2186.56       306.51 o
   6   7  12       6610.60       7387.42       532.16 o
   7   7  12        366.76        466.31       204.20 o
   8   7  12       2509.40       2835.41       364.64 o
  -7   8  12       2951.15       2865.68       195.71 o
  -6   8  12       3635.50       3579.33       266.51 o
  -5   8  12        257.87        252.31       106.07 o
  -4   8  12       3771.54       3516.15       202.12 o
  -3   8  12       4017.16       3861.39       274.92 o
  -2   8  12        434.15        715.61       155.19 o
  -1   8  12       4829.46       4883.91       278.91 o
   0   8  12       1351.30       1069.63       147.04 o
   1   8  12       1685.14       1897.05       188.56 o
   2   8  12       4641.25       4823.13       414.19 o
   3   8  12         11.11         88.59       137.71 o
   4   8  12       3484.52       3459.37       370.65 o
   5   8  12       3439.52       3195.33       368.72 o
   6   8  12         22.17        175.03       162.80 o
  -2   9  12       5531.32       5654.51       435.00 o
  -1   9  12         25.22          6.44        94.38 o
   0   9  12       6498.51       7056.26       359.45 o
   1   9  12       4081.76       4523.70       330.54 o
 -14   1  13        121.63        227.00       128.75 o
 -13   1  13       9563.03      10123.54       435.81 o
 -12   1  13      10031.49      10416.42       425.96 o
 -11   1  13        852.26        927.49       152.88 o
 -10   1  13      19751.99      19037.11       535.72 o
  -9   1  13       8614.99       8753.39       345.73 o
  -8   1  13       5897.19       5653.26       315.52 o
  -7   1  13      39468.73      38719.28       722.74 o
  -6   1  13       3649.86       3885.07       213.61 o
  -5   1  13      14753.19      14555.92       395.22 o
  -4   1  13      31899.57      31906.77       603.82 o
  -3   1  13       3123.83       3147.43       225.11 o
  -2   1  13      20710.95      19814.94       291.68 o
  -1   1  13      33210.08      31595.47       492.28 o
   0   1  13         82.74         91.11        52.96 o
   1   1  13      52585.73      48261.22       866.17 o
   2   1  13      19667.96      19561.21       485.87 o
   3   1  13       9595.51       9600.71       675.56 o
   4   1  13      30686.77      30469.19      1331.66 o
   5   1  13       5854.04       5284.19       177.66 o
   6   1  13      13659.64      14002.11       319.72 o
   7   1  13      16388.19      16251.88       358.34 o
   8   1  13        141.75        226.68        58.12 o
   9   1  13      14705.64      14744.87       650.68 o
  10   1  13      16738.45      16736.46       528.85 o
  11   1  13       2192.19       2378.45       198.96 o
  12   1  13      10721.44      12041.80       797.38 o
 -13   2  13        174.78        439.43       134.47 o
 -12   2  13        673.87        803.06       155.45 o
 -11   2  13        389.28        404.83       123.89 o
 -10   2  13        124.78        266.25       120.88 o
  -9   2  13         61.46        289.39       106.92 o
  -8   2  13       1629.00       1614.60       160.26 o
  -7   2  13        186.47        223.44       155.83 o
  -6   2  13        475.38        683.22        85.25 o
  -5   2  13         58.69        117.63        56.06 o
  -4   2  13        324.02        299.19        41.54 o
  -3   2  13        636.86        512.07        62.22 o
  -2   2  13        161.69        251.14        63.37 o
  -1   2  13        295.75        264.06        62.30 o
   0   2  13       4155.17       3799.71       163.02 o
   1   2  13       1061.42        938.56       130.56 o
   2   2  13       3012.53       2699.71       190.40 o
   3   2  13       1450.59       1456.79       150.73 o
   4   2  13        554.43        503.66        80.88 o
   5   2  13        787.21        729.75       109.07 o
   6   2  13         43.04        107.71        58.78 o
   7   2  13        174.63        220.26        93.03 o
   8   2  13        391.75        570.22       138.56 o
   9   2  13        324.15        432.29       102.79 o
  10   2  13        253.38        489.66       113.26 o
  11   2  13        324.42        371.98       132.45 o
  12   2  13        789.86       1025.69       185.54 o
 -13   3  13       8519.27       8504.67       401.60 o
 -12   3  13       9780.53       9933.84       422.82 o
 -11   3  13       1130.83       1168.34       167.74 o
 -10   3  13      11134.82      11237.75       415.35 o
  -9   3  13       4774.43       4737.09       264.37 o
  -8   3  13       5080.65       4892.91       249.64 o
  -7   3  13      21737.50      21650.71       524.61 o
  -6   3  13       1678.55       1968.64       253.64 o
  -5   3  13      18550.37      17863.36       333.97 o
  -4   3  13      20757.50      19839.16       314.12 o
  -3   3  13        666.16        843.38        98.59 o
  -2   3  13      16433.00      15796.07       376.12 o
  -1   3  13      20757.32      19900.33       700.97 o
   0   3  13         82.85        188.70        62.34 o
   1   3  13      32695.00      30542.77       529.91 o
   2   3  13      11704.61      11266.12       550.82 o
   3   3  13       4871.48       4802.32       351.56 o
   4   3  13      35635.07      36665.32      1039.66 o
   5   3  13       7424.92       6817.93       435.21 o
   6   3  13       9660.46       9389.51       520.79 o
   7   3  13      20050.51      20727.06       795.13 o
   8   3  13       1481.58       1589.90       173.43 o
   9   3  13      11619.94      11021.78       423.97 o
  10   3  13       7264.98       7338.94       495.48 o
  11   3  13        192.30        238.73       157.01 o
  12   3  13       7598.50       7672.34       491.19 o
 -12   4  13        603.23        624.22       286.35 o
 -11   4  13       3052.69       2993.45       231.23 o
 -10   4  13         69.54         90.05        91.70 o
  -9   4  13       2911.04       2761.58       204.73 o
  -8   4  13       2366.01       2128.76       177.12 o
  -7   4  13         20.35        106.17        82.52 o
  -6   4  13       2889.60       3037.65       197.40 o
  -5   4  13       2396.80       2293.23       110.67 o
  -4   4  13         28.17         56.53        37.29 o
  -3   4  13      10272.75      10395.12       234.23 o
  -2   4  13       1993.32       1844.85       134.73 o
  -1   4  13       3457.45       3870.77       330.11 o
   0   4  13       2683.28       2354.08       256.96 o
   1   4  13       1747.13       1701.37       219.00 o
   2   4  13       1249.66       1224.55       200.12 o
   3   4  13       3673.33       3213.56       308.44 o
   4   4  13        205.93        129.98        98.24 o
   5   4  13       3382.42       3303.65       325.17 o
   6   4  13       1828.66       1824.92       255.25 o
   7   4  13        949.53       1137.47       219.64 o
   8   4  13       1335.60       1319.14       229.08 o
   9   4  13        359.43        382.49       126.45 o
  10   4  13        420.64        604.02       182.96 o
  11   4  13       2075.31       1927.45       281.85 o
 -11   5  13        515.47        558.37       131.76 o
 -10   5  13      10886.49      10659.10       417.43 o
  -9   5  13       2928.43       2775.86       442.40 o
  -8   5  13        721.89       1044.08       139.78 o
  -7   5  13      10857.39      11212.03       385.76 o
  -6   5  13       1347.09       1400.81       145.99 o
  -5   5  13       4917.02       4853.81       206.82 o
  -4   5  13      11179.46      11009.58       249.71 o
  -3   5  13         12.98         85.61        63.91 o
  -2   5  13      15831.93      15291.59       417.81 o
  -1   5  13       8784.48       8452.18       313.49 o
   0   5  13       3390.61       2952.95       292.57 o
   1   5  13       5935.85       5633.71       408.18 o
   2   5  13       6606.63       6544.45       432.42 o
   3   5  13       1706.42       1648.39       227.36 o
   4   5  13      20117.18      18675.42       773.25 o
   5   5  13       2125.19       2077.17       277.99 o
   6   5  13      10178.62      10240.84       583.21 o
   7   5  13      14961.85      15633.67       743.44 o
   8   5  13         35.17        196.48       166.23 o
   9   5  13       7996.75       7941.46       549.75 o
  10   5  13       7231.83       7468.71       556.19 o
 -10   6  13        305.53        203.13       177.17 o
  -9   6  13       6878.66       6538.87       500.63 o
  -8   6  13       5354.31       5960.81       469.31 o
  -7   6  13          2.71        267.05       176.96 o
  -6   6  13       4037.06       4211.63       202.81 o
  -5   6  13       3403.94       3344.90       186.08 o
  -4   6  13        408.83        439.24        67.53 o
  -3   6  13       7401.87       7608.80       304.88 o
  -2   6  13       1425.64       1502.75       146.89 o
  -1   6  13       3323.54       3383.46       210.85 o
   0   6  13      10393.54      10604.56       375.08 o
   1   6  13       1413.56       1550.37       242.16 o
   2   6  13       4968.38       4996.01       400.68 o
   3   6  13       5258.57       5595.31       429.85 o
   4   6  13        112.94        107.89       134.27 o
   5   6  13       5153.02       5418.14       438.00 o
   6   6  13       4507.05       4546.43       418.48 o
   7   6  13       1703.43       2121.14       316.17 o
   8   6  13       7641.44       7859.09       572.06 o
   9   6  13       1665.61       2188.28       327.32 o
  -9   7  13       2731.55       2488.14       334.61 o
  -8   7  13       1715.35       2316.97       323.24 o
  -7   7  13       6639.50       6517.85       510.28 o
  -6   7  13       1462.00       1507.96       175.41 o
  -5   7  13       6989.56       6813.37       277.35 o
  -4   7  13       7096.35       7258.51       376.24 o
  -3   7  13        565.56        404.92       240.02 o
  -2   7  13       6589.18       6442.27       305.80 o
  -1   7  13       9471.65       8925.27       359.62 o
   0   7  13         85.79        115.43        85.52 o
   1   7  13       7987.10       7610.28       502.13 o
   2   7  13       4524.18       4510.61       392.53 o
   3   7  13       1241.91       1054.89       206.99 o
   4   7  13       8555.68       8331.84       562.83 o
   5   7  13       1093.03       1222.62       253.75 o
   6   7  13       2341.06       2654.80       343.19 o
   7   7  13       5598.65       5903.54       498.49 o
  -6   8  13       5155.03       5322.04       375.90 o
  -5   8  13       4189.38       4278.32       290.28 o
  -4   8  13       1042.64        961.40       222.00 o
  -3   8  13       9868.89       9572.63       293.10 o
  -2   8  13       1540.84       1827.33       350.59 o
  -1   8  13       4094.60       4187.68       265.03 o
   0   8  13       7665.49       7986.40       363.06 o
   1   8  13         94.75        202.70       134.92 o
   2   8  13       4315.34       4645.10       419.34 o
   3   8  13       5844.76       5530.96       469.31 o
   4   8  13         20.93        136.63       156.37 o
   5   8  13       6894.02       7543.35       569.70 o
 -13   0  14      21713.96      20766.74       907.74 o
 -12   0  14       1243.93       1462.21       262.76 o
 -11   0  14      12139.47      11996.05       636.62 o
 -10   0  14      19999.55      19514.10       784.62 o
  -9   0  14         46.04        227.15       153.36 o
  -8   0  14      23307.71      25269.36      2084.03 o
  -7   0  14      22307.14      24339.87      2355.26 o
  -6   0  14       2063.39       1701.37       203.98 o
  -5   0  14      37479.66      37692.75      1002.55 o
  -4   0  14      13906.18      13882.75       563.26 o
  -3   0  14       6008.15       5708.14       357.56 o
  -2   0  14      43488.70      45126.24      3629.15 o
  -1   0  14       6311.07       6510.01       694.75 o
   0   0  14      28655.99      33486.97       625.83 o
   1   0  14      56992.39      63258.44       807.91 o
   2   0  14        870.35       1036.48       136.97 o
   3   0  14      25604.08      27717.91       652.27 o
   4   0  14      17269.02      17365.11       415.09 o
   5   0  14        273.99        403.41        89.87 o
   6   0  14      25996.77      25915.19       798.61 o
   7   0  14      15457.36      15490.67       719.81 o
   8   0  14      14240.81      14704.70       501.94 o
   9   0  14      27653.47      27527.17       608.36 o
  10   0  14       1776.50       2396.34       408.61 o
  11   0  14       4836.59       5529.25       586.21 o
  12   0  14      11537.39      13299.32       922.33 o
 -13   1  14        362.02        288.81       133.41 o
 -12   1  14         48.89        236.18       130.78 o
 -11   1  14        989.38       1063.64       160.87 o
 -10   1  14        266.44        392.42       127.98 o
  -9   1  14        751.49        550.08       200.12 o
  -8   1  14         55.78         79.87       290.10 o
  -7   1  14          8.26         45.69        63.61 o
  -6   1  14        313.84        331.71       103.06 o
  -5   1  14        633.30        539.01        82.91 o
  -4   1  14       1845.31       1996.83       206.40 o
  -3   1  14        468.59        561.48        83.84 o
  -2   1  14        200.01        171.01        46.19 o
  -1   1  14       2260.09       2385.81       109.13 o
   0   1  14       2609.24       2663.05       149.76 o
   1   1  14         96.38        144.87        73.13 o
   2   1  14        555.47        458.26        73.11 o
   3   1  14       1772.39       1641.71        96.26 o
   4   1  14       2835.38       2816.47       155.43 o
   5   1  14        122.30        159.96        48.26 o
   6   1  14         14.61          0.00        48.51 o
   7   1  14        150.52        237.27        62.38 o
   8   1  14         29.57         39.02        55.51 o
   9   1  14       1482.49       1347.35       124.50 o
  10   1  14         36.11         42.22        69.14 o
  11   1  14        618.05        673.65       129.16 o
  12   1  14        306.11        286.60       165.64 o
 -13   2  14      12210.31      12459.59       494.12 o
 -12   2  14       3074.85       3005.95       250.36 o
 -11   2  14       7042.99       6874.64       341.49 o
 -10   2  14      22102.06      21191.65       582.99 o
  -9   2  14        216.61        383.73       120.34 o
  -8   2  14      24315.68      23848.24       586.16 o
  -7   2  14      12137.28      12270.13       398.47 o
  -6   2  14       1288.47       1320.01       111.26 o
  -5   2  14      24577.60      24094.29       441.48 o
  -4   2  14      14847.27      14432.40       333.96 o
  -3   2  14        938.68        728.91        71.59 o
  -2   2  14      24326.51      24440.31       705.15 o
  -1   2  14       5053.59       5092.35       222.29 o
   0   2  14      12774.21      11777.05       439.95 o
   1   2  14      30426.82      28790.61      2206.40 o
   2   2  14       1351.49       1204.36       144.91 o
   3   2  14      32611.02      31079.40       716.52 o
   4   2  14      20008.93      19039.43       613.45 o
   5   2  14       1424.07       1355.47       138.25 o
   6   2  14      21593.91      21998.52       635.59 o
   7   2  14       8621.70       8503.20       368.01 o
   8   2  14       7916.92       7948.98       357.92 o
   9   2  14      16384.07      16981.56       543.85 o
  10   2  14       2418.10       2449.13       187.50 o
  11   2  14       6761.45       6767.31       393.12 o
  12   2  14      10398.18      10486.59       498.90 o
 -13   3  14        422.29        667.92       310.48 o
 -12   3  14       2779.06       2746.49       236.28 o
 -11   3  14        225.15        382.45       120.91 o
 -10   3  14        466.26        536.27       179.21 o
  -9   3  14       1373.00       1389.04       160.01 o
  -8   3  14        734.78        740.96       191.33 o
  -7   3  14         45.87        176.09       101.06 o
  -6   3  14       6091.98       5957.41       272.72 o
  -5   3  14        135.12        336.15       140.39 o
  -4   3  14       7545.46       7249.01       186.30 o
  -3   3  14       1832.18       1869.00       138.84 o
  -2   3  14        125.80         80.57        59.88 o
  -1   3  14       3714.52       3294.39       167.28 o
   0   3  14        446.02        500.81        82.73 o
   1   3  14        215.91        214.52        61.46 o
   2   3  14       1866.49       1711.67       220.72 o
   3   3  14        771.17        721.99       168.59 o
   4   3  14       5457.69       5462.33       400.03 o
   5   3  14       4358.12       4190.80       354.13 o
   6   3  14         31.15        144.36       117.76 o
   7   3  14       1611.73       1622.65       244.31 o
   8   3  14       3138.28       3048.50       235.60 o
   9   3  14         31.61         96.37        96.09 o
  10   3  14       1503.62       1667.48       260.83 o
  11   3  14        703.57        627.46       446.36 o
 -12   4  14        280.39        378.28       196.80 o
 -11   4  14       5937.85       5950.13       562.51 o
 -10   4  14       8932.83       8520.20       372.33 o
  -9   4  14        494.15        236.79       158.51 o
  -8   4  14      12591.80      12543.04       425.02 o
  -7   4  14       5104.86       5118.32       265.04 o
  -6   4  14       1958.41       2087.34       270.16 o
  -5   4  14      18215.64      17864.90       429.34 o
  -4   4  14       2197.67       2322.60       123.68 o
  -3   4  14       8663.24       7948.75       477.68 o
  -2   4  14      18354.56      16877.52       715.34 o
  -1   4  14       2093.64       1869.32       247.74 o
   0   4  14      13602.92      12808.56       621.18 o
   1   4  14      26581.55      24496.60       865.92 o
   2   4  14        996.66       1030.00       182.96 o
   3   4  14      17927.58      18245.36       741.72 o
   4   4  14      21495.26      20857.48       815.94 o
   5   4  14        218.68        124.19       120.55 o
   6   4  14      24162.08      23193.97       888.22 o
   7   4  14       5527.68       6246.73       455.80 o
   8   4  14       5510.07       5499.43       441.86 o
   9   4  14      11805.41      11857.18       883.72 o
  10   4  14        676.07        742.15       202.91 o
  11   4  14       3512.93       3747.87       398.96 o
 -11   5  14       2418.49       2257.62       317.24 o
 -10   5  14       1141.67       1142.36       158.99 o
  -9   5  14       5758.26       6038.79       308.63 o
  -8   5  14       1641.37       1830.93       293.86 o
  -7   5  14       1406.08       1427.68       254.61 o
  -6   5  14       3979.45       4065.53       388.24 o
  -5   5  14        202.87        154.24        62.32 o
  -4   5  14       4239.06       4345.50       199.94 o
  -3   5  14       8821.17       8324.68       347.27 o
  -2   5  14        224.51        357.63        83.79 o
  -1   5  14       6237.65       6025.16       445.72 o
   0   5  14       6465.95       5986.98       430.49 o
   1   5  14         40.92        140.28       111.75 o
   2   5  14       3401.88       3659.71       343.62 o
   3   5  14       2028.38       1925.95       263.83 o
   4   5  14       3789.70       3834.52       358.85 o
   5   5  14       7045.75       7321.99       496.56 o
   6   5  14        529.18        563.26       197.55 o
   7   5  14       3407.81       4107.36       390.81 o
   8   5  14       3034.53       2934.50       339.55 o
   9   5  14         10.42        156.15       194.55 o
  10   5  14       2044.94       2305.60       320.46 o
 -10   6  14       6552.52       6135.20       507.71 o
  -9   6  14         35.53          0.00       205.49 o
  -8   6  14       7914.33       7840.43       566.70 o
  -7   6  14       4658.09       4759.21       432.64 o
  -6   6  14        811.50        841.69       138.74 o
  -5   6  14       6644.16       6472.88       259.77 o
  -4   6  14       2715.06       2593.54       166.65 o
  -3   6  14       3111.05       3434.04       209.12 o
  -2   6  14       6308.83       6165.19       287.46 o
  -1   6  14       3024.81       2506.31       412.04 o
   0   6  14       2286.51       2472.05       288.50 o
   1   6  14      11008.05      10171.56       584.07 o
   2   6  14         77.58          0.00       116.47 o
   3   6  14       6385.58       7108.57       493.77 o
   4   6  14       7967.76       7676.77       527.66 o
   5   6  14        763.82        862.05       216.64 o
   6   6  14      10042.45      10818.69       640.27 o
   7   6  14       1802.88       2260.99       312.52 o
   8   6  14       1383.84       1702.66       285.71 o
  -8   7  14        462.61       1016.92       265.12 o
  -7   7  14       1780.69       1874.68       307.16 o
  -6   7  14       4125.18       4250.64       425.13 o
  -5   7  14         85.76        251.70        86.83 o
  -4   7  14       5023.58       5286.03       249.56 o
  -3   7  14       6136.41       6734.49       495.05 o
  -2   7  14        204.09        209.60        80.29 o
  -1   7  14       8566.50       8558.11       363.90 o
   0   7  14       2738.86       2525.25       312.52 o
   1   7  14        250.52        204.20       128.70 o
   2   7  14       6862.55       6956.71       505.99 o
   3   7  14       2892.03       3035.32       345.77 o
   4   7  14       3182.63       3128.62       355.63 o
   5   7  14       8691.27       9952.99       626.54 o
   6   7  14        493.30        646.49       216.85 o
   7   7  14       5483.79       6072.56       527.01 o
  -5   8  14       3400.74       3142.15       262.62 o
  -4   8  14       1402.15       1172.07       171.84 o
  -3   8  14       1293.16       1342.41       145.21 o
  -2   8  14       4361.84       3832.69       262.92 o
  -1   8  14        687.65        564.33       162.59 o
   0   8  14        556.98        557.25       119.01 o
   1   8  14       3539.94       3703.68       388.45 o
   2   8  14         74.56        141.14       129.77 o
   3   8  14       3772.12       3469.88       386.95 o
   4   8  14       2704.51       2825.75       364.00 o
 -13   1  15      10867.20       9943.53       447.81 o
 -12   1  15       1494.50       1662.31       199.88 o
 -11   1  15      17161.69      17581.89       555.11 o
 -10   1  15       4294.49       4579.46       316.06 o
  -9   1  15       6443.74       6401.24       441.97 o
  -8   1  15      20592.63      20145.87       548.70 o
  -7   1  15       1356.24       1171.23       110.74 o
  -6   1  15      13040.14      12755.21       339.09 o
  -5   1  15      23205.25      22950.44       459.38 o
  -4   1  15         68.08        230.19       102.12 o
  -3   1  15      26131.62      25116.02       565.25 o
  -2   1  15      12874.41      13209.61       349.13 o
  -1   1  15       3130.43       3316.72       135.70 o
   0   1  15      31339.34      30715.96       593.81 o
   1   1  15       6880.28       6191.81       198.81 o
   2   1  15       3401.86       3466.48       156.40 o
   3   1  15      31466.08      32206.56      1118.33 o
   4   1  15       6880.78       7203.16       206.24 o
   5   1  15      20803.82      20318.73       563.45 o
   6   1  15      18544.60      18121.23       661.05 o
   7   1  15         40.59         58.69        53.43 o
   8   1  15      20751.30      20744.84       453.40 o
   9   1  15      14365.99      14093.22       496.50 o
  10   1  15       1592.81       1546.80       139.94 o
  11   1  15      12068.79      13080.43       620.33 o
  12   1  15       4806.83       5320.66       423.99 o
 -13   2  15        830.98       1093.14       190.50 o
 -12   2  15        163.00        442.00       150.43 o
 -11   2  15        219.40        345.84       146.07 o
 -10   2  15         64.84        228.87       116.63 o
  -9   2  15       1580.64       1352.87       173.11 o
  -8   2  15         60.56        197.58       331.39 o
  -7   2  15       3574.34       3888.94       184.58 o
  -6   2  15         46.16         95.39        72.91 o
  -5   2  15       2358.73       2156.51       141.49 o
  -4   2  15       1735.79       1543.22       120.50 o
  -3   2  15        795.44        679.81        81.92 o
  -2   2  15       1415.53       1273.31       163.74 o
  -1   2  15        641.88        560.01        84.95 o
   0   2  15        438.41        425.27       112.81 o
   1   2  15       5293.90       4866.71       586.75 o
   2   2  15       1041.95        996.63       166.98 o
   3   2  15        901.25        591.20       115.59 o
   4   2  15        749.72        682.69        92.57 o
   5   2  15        657.79        621.92       105.37 o
   6   2  15         18.56         70.33        60.75 o
   7   2  15        746.68        615.84       108.27 o
   8   2  15        671.09        545.86       124.88 o
   9   2  15        501.47        527.89       117.26 o
  10   2  15       1976.12       1835.81       173.28 o
  11   2  15         18.38        167.60       124.23 o
 -12   3  15        884.52       1129.61       176.93 o
 -11   3  15      11879.61      11164.67       454.33 o
 -10   3  15       2683.37       2830.04       222.87 o
  -9   3  15       4991.08       5072.69       660.32 o
  -8   3  15      21012.84      20367.17       899.38 o
  -7   3  15         67.21        313.33       115.07 o
  -6   3  15      15620.73      15157.11       579.99 o
  -5   3  15      11535.02      11776.35       430.49 o
  -4   3  15          1.67         42.92        81.44 o
  -3   3  15      16607.38      16198.76       423.47 o
  -2   3  15      19722.62      19336.29       453.78 o
  -1   3  15       2110.45       1890.33       274.02 o
   0   3  15      33331.20      31196.18       584.85 o
   1   3  15      10523.07      10286.74       564.55 o
   2   3  15       9773.15       9293.85       531.95 o
   3   3  15      29583.67      30304.04       993.11 o
   4   3  15       4199.73       3906.81       357.56 o
   5   3  15      14110.25      14974.31       695.61 o
   6   3  15      24254.79      25206.14       928.12 o
   7   3  15         35.94          0.00       107.03 o
   8   3  15      11291.69      10738.99       438.73 o
   9   3  15       7415.56       7717.70       377.43 o
  10   3  15        904.95        778.39       345.55 o
  11   3  15       7734.44       7464.51       647.56 o
 -12   4  15        994.95       1193.12       185.98 o
 -11   4  15         50.80         82.10       129.66 o
 -10   4  15       1477.80       1362.41       177.29 o
  -9   4  15       1658.58       1545.64       444.97 o
  -8   4  15        591.61        747.10       128.91 o
  -7   4  15       3447.93       3678.55       232.79 o
  -6   4  15       2342.12       2288.43       185.92 o
  -5   4  15        497.19        597.55        90.66 o
  -4   4  15       9222.10       9013.53       403.04 o
  -3   4  15         71.77         34.10        89.02 o
  -2   4  15       2380.96       2163.39       268.33 o
  -1   4  15       2010.11       1752.85       254.39 o
   0   4  15        101.60        189.18       129.77 o
   1   4  15       6739.91       6865.76       459.02 o
   2   4  15       4668.96       4293.11       380.51 o
   3   4  15        239.92        116.69       123.98 o
   4   4  15       8870.64       8784.63       535.16 o
   5   4  15       3150.75       3409.18       348.34 o
   6   4  15        103.24        187.47       118.62 o
   7   4  15       2492.08       2941.15       336.33 o
   8   4  15       2062.17       1942.89       304.15 o
   9   4  15       2068.72       2011.95       210.94 o
  10   4  15       2510.56       2625.63       336.76 o
 -11   5  15      11344.46      10930.84       624.18 o
 -10   5  15       4621.49       4019.63       420.41 o
  -9   5  15       4786.26       4109.08       416.98 o
  -8   5  15      11043.93      10987.71       665.36 o
  -7   5  15       1138.41        984.10       257.18 o
  -6   5  15       6804.13       6870.48       500.20 o
  -5   5  15       9227.21       8836.66       389.39 o
  -4   5  15        227.70         81.79       128.27 o
  -3   5  15      14938.82      14468.10       681.24 o
  -2   5  15      12398.21      11289.08       614.10 o
  -1   5  15         89.66        320.67       147.57 o
   0   5  15      12659.36      11966.45       637.48 o
   1   5  15       8398.60       7838.50       508.78 o
   2   5  15       1285.54       1164.71       208.92 o
   3   5  15      14814.75      14428.42       703.76 o
   4   5  15        796.44        722.42       189.18 o
   5   5  15       9842.49       9195.82       586.00 o
   6   5  15       8516.20       9525.29       591.79 o
   7   5  15         22.38         33.25       123.33 o
   8   5  15       9976.69      10023.13       632.97 o
   9   5  15       4188.80       4272.74       431.78 o
  -9   6  15       3681.70       3250.88       378.80 o
  -8   6  15         29.95        248.17       182.75 o
  -7   6  15       4011.73       4028.43       429.20 o
  -6   6  15       2275.80       2253.81       211.77 o
  -5   6  15        343.65        366.04       102.28 o
  -4   6  15       3557.10       3370.90       189.72 o
  -3   6  15       2155.31       1914.80       274.77 o
  -2   6  15        854.67        956.65       202.70 o
  -1   6  15       6408.11       6165.22       473.82 o
   0   6  15        550.95        193.26       114.11 o
   1   6  15       4420.26       4296.97       398.32 o
   2   6  15       3116.27       3069.42       345.55 o
   3   6  15         69.89        317.45       163.02 o
   4   6  15       4533.17       4517.26       417.19 o
   5   6  15       1456.10       1847.44       293.43 o
   6   6  15       1468.69       1432.18       275.84 o
   7   6  15       4607.72       5082.24       464.81 o
   8   6  15        155.47        131.06       164.95 o
  -7   7  15        293.21        184.89       183.18 o
  -6   7  15       3752.72       4170.21       434.35 o
  -5   7  15       3853.86       3660.25       274.44 o
  -4   7  15         32.87         67.02        72.64 o
  -3   7  15       1792.14       2144.73       295.57 o
  -2   7  15       5037.21       4677.92       431.78 o
  -1   7  15         48.45        340.83       162.59 o
   0   7  15       4415.94       4059.10       395.74 o
   1   7  15       2789.69       2215.30       296.22 o
   2   7  15       1614.77       1632.95       287.21 o
   3   7  15       8032.93       8290.22       570.99 o
   4   7  15        402.12        478.11       180.82 o
   5   7  15       2588.12       2519.46       346.19 o
   6   7  15       5568.80       6154.71       525.94 o
  -4   8  15       8353.54       8331.06       414.76 o
  -3   8  15       1349.25       1238.13       141.60 o
  -2   8  15       3760.87       4342.88       433.92 o
  -1   8  15       6436.73       6359.77       530.23 o
   0   8  15        158.41         64.99       145.86 o
   1   8  15       5126.74       4857.23       453.87 o
   2   8  15       7150.73       7889.76       575.28 o
   3   8  15         10.28        172.24       145.43 o
 -13   0  16        162.08        272.84       232.73 o
 -12   0  16       8428.25       8346.64       573.34 o
 -11   0  16      12898.29      13511.03       716.63 o
 -10   0  16         42.79        453.87       192.83 o
  -9   0  16       8323.19       8432.43       527.01 o
  -8   0  16       8898.88       8584.08       514.14 o
  -7   0  16       1492.77       1642.01       254.39 o
  -6   0  16      29957.36      32474.25      3574.88 o
  -5   0  16       5409.81       5910.49       589.43 o
  -4   0  16      12898.63      13472.56      1059.50 o
  -3   0  16      27375.82      28682.38      2801.41 o
  -2   0  16        704.15        729.98       159.05 o
  -1   0  16      12868.64      14304.23       697.54 o
   0   0  16      13838.71      14855.11      1061.11 o
   1   0  16        710.77        877.79        99.36 o
   2   0  16      24092.61      25811.20       502.07 o
   3   0  16      17069.46      17328.04       588.97 o
   4   0  16        342.92        516.89        91.44 o
   5   0  16      29417.85      29088.97       582.14 o
   6   0  16       9763.32       9180.33       490.77 o
   7   0  16      13052.74      12847.04       395.60 o
   8   0  16      14157.58      13834.88       481.72 o
   9   0  16       2515.70       2422.36       186.14 o
  10   0  16       5560.12       6071.28       578.71 o
  11   0  16      13299.12      13235.83       887.15 o
 -13   1  16         46.22        309.60       164.84 o
 -12   1  16        160.79        462.00       146.46 o
 -11   1  16        123.63        420.96       138.61 o
 -10   1  16        397.97        463.62       135.35 o
  -9   1  16          1.41        153.39       149.82 o
  -8   1  16         34.85          0.00       104.46 o
  -7   1  16         11.04          0.00       110.40 o
  -6   1  16        727.97        856.61       105.09 o
  -5   1  16        645.15        595.41       166.09 o
  -4   1  16        467.72        644.87       117.93 o
  -3   1  16       1381.09       1466.47       130.95 o
  -2   1  16       1541.17       1530.69       170.54 o
  -1   1  16        365.98        341.78       101.50 o
   0   1  16        453.63        610.38        92.62 o
   1   1  16       3092.29       3122.88       173.37 o
   2   1  16        169.33        282.88        66.19 o
   3   1  16        713.65        791.46        83.03 o
   4   1  16        502.43        513.99        64.58 o
   5   1  16        727.50        703.21        72.26 o
   6   1  16         51.16         44.37        54.20 o
   7   1  16       1317.65       1220.71        90.57 o
   8   1  16        289.54        275.43        79.28 o
   9   1  16       1005.46        962.87       114.77 o
  10   1  16        243.43        286.07        91.31 o
  11   1  16         73.44          0.00       137.90 o
 -12   2  16       6417.93       6451.43       359.96 o
 -11   2  16      13458.28      13291.37       500.42 o
 -10   2  16        589.22        543.59       133.67 o
  -9   2  16      15457.71      14667.87       495.80 o
  -8   2  16       6486.80       6485.40       583.75 o
  -7   2  16       2902.51       2895.49       224.77 o
  -6   2  16      29524.51      28672.03       649.88 o
  -5   2  16      11027.93       9907.75       423.16 o
  -4   2  16       8152.19       7044.56       416.66 o
  -3   2  16      28597.53      27825.47       503.19 o
  -2   2  16       1404.27       1134.90       187.67 o
  -1   2  16       7973.64       7665.24       483.04 o
   0   2  16      21941.81      21098.17       503.86 o
   1   2  16         20.11          0.00        92.52 o
   2   2  16      31034.84      26752.48      1797.36 o
   3   2  16      15931.32      14591.87      2171.12 o
   4   2  16       1979.85       1676.48       174.81 o
   5   2  16      19277.60      19708.46       480.30 o
   6   2  16       4295.07       4367.26       275.81 o
   7   2  16       4260.46       4237.60       272.70 o
   8   2  16      12109.39      12487.70       477.44 o
   9   2  16        995.81       1088.09       140.45 o
  10   2  16       8447.33       8177.85       345.61 o
  11   2  16      10016.23      10480.77       794.81 o
 -12   3  16        262.68        355.25       133.80 o
 -11   3  16       1247.76       1228.28       177.46 o
 -10   3  16       2335.03       2338.30       222.13 o
  -9   3  16       1492.58       1471.77       261.25 o
  -8   3  16       1295.22       1364.08       200.23 o
  -7   3  16       8239.92       8310.74       737.86 o
  -6   3  16         75.87        236.43       105.75 o
  -5   3  16       1851.34       1859.21       171.32 o
  -4   3  16       1465.40       1393.32       121.97 o
  -3   3  16          5.34          0.00        79.90 o
  -2   3  16       5333.58       4927.52       323.78 o
  -1   3  16       4263.21       3835.85       206.47 o
   0   3  16         27.87          0.00       105.10 o
   1   3  16       1249.68       1583.62       243.24 o
   2   3  16       2918.52       2359.44       304.58 o
   3   3  16        304.81        221.14       122.26 o
   4   3  16        571.58        408.83       151.22 o
   5   3  16        861.18        751.38       196.48 o
   6   3  16       1881.75       1931.10       274.55 o
   7   3  16       2604.74       2545.33       229.70 o
   8   3  16          5.83        104.58       108.96 o
   9   3  16       1082.87       1060.26       163.24 o
  10   3  16        212.55        208.30       234.34 o
 -11   4  16       8450.62       8673.19       413.27 o
 -10   4  16          1.45          0.00       100.34 o
  -9   4  16      11323.35      10880.45       450.44 o
  -8   4  16       7175.19       7144.81       336.16 o
  -7   4  16       2002.72       2256.27       199.80 o
  -6   4  16      14795.42      15118.19       599.19 o
  -5   4  16       5876.81       5594.66       309.13 o
  -4   4  16       6468.22       6498.35       332.18 o
  -3   4  16      25804.93      26244.94       927.69 o
  -2   4  16       2254.63       1973.57       272.62 o
  -1   4  16      19507.69      18653.33       789.56 o
   0   4  16      20253.64      18617.08       809.93 o
   1   4  16        394.74        713.84       192.83 o
   2   4  16      18324.11      18079.98       797.28 o
   3   4  16      10897.90      11065.79       621.82 o
   4   4  16        991.75        827.95       181.46 o
   5   4  16      17187.70      16719.01       790.63 o
   6   4  16       6102.27       5810.45       478.97 o
   7   4  16       3812.58       4190.58       406.47 o
   8   4  16      13006.00      13673.40       732.93 o
   9   4  16        833.87        900.73       160.62 o
  10   4  16       4266.95       4798.46       453.66 o
 -10   5  16       4437.89       4066.82       437.35 o
  -9   5  16        713.67        350.48       175.03 o
  -8   5  16        807.43       1208.68       272.19 o
  -7   5  16       3647.50       3625.82       399.39 o
  -6   5  16          4.65         60.27       171.81 o
  -5   5  16       1536.77       1731.15       182.66 o
  -4   5  16        765.86        877.64       134.84 o
  -3   5  16        321.71        324.75       150.58 o
  -2   5  16       9599.56       8992.48       549.32 o
  -1   5  16       1918.38       1643.89       252.89 o
   0   5  16       1152.25       1031.51       219.00 o
   1   5  16       6826.94       6305.08       476.61 o
   2   5  16        134.49          0.00       120.98 o
   3   5  16       2606.69       2765.70       329.68 o
   4   5  16       2080.33       2440.31       310.59 o
   5   5  16         26.62         18.45       124.41 o
   6   5  16       5630.45       5407.63       479.40 o
   7   5  16       3433.92       3338.40       383.30 o
   8   5  16        127.63         80.86       152.93 o
   9   5  16       2822.88       2885.17       373.44 o
  -9   6  16       7083.31       7003.04       566.05 o
  -8   6  16       3775.09       3997.33       435.00 o
  -7   6  16        436.46        494.63       214.28 o
  -6   6  16       6375.45       5995.77       513.50 o
  -5   6  16       1725.19       1549.91       180.68 o
  -4   6  16       1645.71       1607.74       196.58 o
  -3   6  16       7664.13       7876.04       529.16 o
  -2   6  16       1000.93        993.54       228.87 o
  -1   6  16       6387.68       6297.35       499.13 o
   0   6  16       9279.01       9752.65       608.52 o
   1   6  16        210.94         28.10       124.41 o
   2   6  16       8885.90       9375.78       598.01 o
   3   6  16       2876.05       2835.62       350.27 o
   4   6  16       1694.45       1954.05       291.50 o
   5   6  16       7698.88       7886.12       574.42 o
   6   6  16       2363.25       2473.34       343.19 o
   7   6  16       2322.91       2649.44       364.00 o
  -7   7  16       3962.15       4529.92       476.39 o
  -6   7  16        288.51        532.16       222.86 o
  -5   7  16       3962.45       3898.30       286.91 o
  -4   7  16       4781.96       4880.22       440.14 o
  -3   7  16        634.04        484.33       164.30 o
  -2   7  16       7325.76       7236.41       539.03 o
  -1   7  16       3265.39       3431.27       379.44 o
   0   7  16       1811.53       1742.56       288.07 o
   1   7  16       6912.46       6590.78       520.79 o
   2   7  16        647.00        699.25       187.47 o
   3   7  16       1681.28       1539.43       281.20 o
   4   7  16       5230.34       5518.09       496.13 o
   5   7  16         18.36        103.60       158.08 o
  -3   8  16       1723.65       1855.91       220.08 o
  -2   8  16         57.39          0.00       159.16 o
  -1   8  16       1325.94       1383.06       274.77 o
   0   8  16       4221.35       3939.84       431.35 o
   1   8  16         59.06         32.39       146.71 o
 -12   1  17      12707.07      13130.28       525.61 o
 -11   1  17        917.73       1023.90       170.37 o
 -10   1  17       4389.21       4510.63       299.25 o
  -9   1  17      15581.27      15228.60       539.99 o
  -8   1  17       1066.82        994.42       271.12 o
  -7   1  17      15887.20      15714.02       404.51 o
  -6   1  17      26643.20      27599.67       570.53 o
  -5   1  17         49.14        177.00       151.76 o
  -4   1  17      24429.82      24206.46       604.33 o
  -3   1  17      10859.54      11499.53       523.02 o
  -2   1  17       3552.20       3461.28       226.89 o
  -1   1  17      25127.55      25003.78       601.49 o
   0   1  17       6327.49       6544.75       316.81 o
   1   1  17      11188.18      11708.38       375.98 o
   2   1  17      39096.08      38036.99       668.65 o
   3   1  17       1120.96       1004.79        92.83 o
   4   1  17      22134.12      22278.98       710.79 o
   5   1  17      10613.88      10806.54       248.49 o
   6   1  17        480.84        492.28        72.35 o
   7   1  17      12227.81      11744.70       422.95 o
   8   1  17       9471.82       9304.76       277.99 o
   9   1  17       1870.41       1848.79       153.42 o
  10   1  17      15867.78      16121.09       432.22 o
  11   1  17       4644.36       4532.69       376.52 o
 -12   2  17          0.55        492.68       147.22 o
 -11   2  17       1033.69       1326.48       187.13 o
 -10   2  17       2062.79       1812.47       288.07 o
  -9   2  17        892.39        816.11       227.58 o
  -8   2  17       1827.41       1717.73       222.75 o
  -7   2  17        122.13        261.92       112.39 o
  -6   2  17        441.91        391.27       154.75 o
  -5   2  17       3305.57       3007.35       202.25 o
  -4   2  17        262.32        108.38        72.34 o
  -3   2  17         47.66         58.75        74.92 o
  -2   2  17       5879.94       5115.10       220.78 o
  -1   2  17       2641.34       2370.22       157.31 o
   0   2  17       1395.41       1307.32       118.13 o
   1   2  17       1078.31       1050.96       187.47 o
   2   2  17        169.38        158.81       110.56 o
   3   2  17       1723.50       1423.55       178.05 o
   4   2  17       1037.53        923.52       176.83 o
   5   2  17        486.03        360.36        88.31 o
   6   2  17       1400.17       1390.36       145.74 o
   7   2  17        455.12        364.27       101.47 o
   8   2  17        457.18        208.02        90.12 o
   9   2  17        296.98        406.39       113.69 o
  10   2  17          0.60         54.27        85.85 o
 -11   3  17       2780.33       2512.07       242.22 o
 -10   3  17       4934.05       5017.42       313.27 o
  -9   3  17      16223.78      15364.00       519.03 o
  -8   3  17        696.62        989.74       380.94 o
  -7   3  17      13324.16      12842.94       454.60 o
  -6   3  17      16458.17      16274.39       665.79 o
  -5   3  17         17.51          0.76        85.65 o
  -4   3  17      16269.20      16229.17       392.80 o
  -3   3  17      14821.09      14630.09       427.17 o
  -2   3  17       3183.33       2965.68       190.37 o
  -1   3  17      37450.10      37651.99      1149.26 o
   0   3  17       2304.07       2177.34       288.71 o
   1   3  17      11943.81      12342.25       654.85 o
   2   3  17      21471.93      20386.45       875.57 o
   3   3  17       1929.81       1640.03       257.82 o
   4   3  17      11884.57      11282.00       648.20 o
   5   3  17      10848.31      10923.58       640.48 o
   6   3  17        117.67        121.83       137.06 o
   7   3  17      11540.11      11481.08      1194.09 o
   8   3  17       5735.31       5357.93       331.96 o
   9   3  17        518.86        603.88       127.68 o
  10   3  17      10740.78      10690.30       541.14 o
 -11   4  17       1931.92       1902.26       214.97 o
 -10   4  17       2542.08       2465.61       234.28 o
  -9   4  17        339.93        124.93       288.50 o
  -8   4  17       1726.71       2158.12       209.13 o
  -7   4  17       1620.30       1645.35       179.19 o
  -6   4  17        226.32        196.69       193.26 o
  -5   4  17       4718.88       4274.67       408.61 o
  -4   4  17        281.71        207.67        92.06 o
  -3   4  17       2127.41       2191.71       277.56 o
  -2   4  17       1887.27       1703.09       248.81 o
  -1   4  17         23.89          0.00        95.66 o
   0   4  17       3346.76       3034.89       345.34 o
   1   4  17        891.62       1093.71       218.57 o
   2   4  17       1143.19       1174.14       227.36 o
   3   4  17       5195.64       4814.12       431.13 o
   4   4  17       1488.85       1562.81       255.46 o
   5   4  17       1291.24       1277.32       250.74 o
   6   4  17       4232.20       4504.39       431.13 o
   7   4  17        767.03        525.51       191.54 o
   8   4  17       1748.87       1813.33       207.90 o
   9   4  17       1466.16       1780.65       296.22 o
 -10   5  17       2035.93       2020.97       337.83 o
  -9   5  17       6361.48       5002.23       480.68 o
  -8   5  17        979.10        843.18       257.39 o
  -7   5  17       3780.88       4381.27       435.42 o
  -6   5  17       9790.30       8400.48       604.02 o
  -5   5  17         50.04         25.30       105.10 o
  -4   5  17      15090.54      14910.43       531.01 o
  -3   5  17      11777.93      12245.51       650.13 o
  -2   5  17       3028.47       2644.29       309.94 o
  -1   5  17      17363.89      17132.56       800.71 o
   0   5  17       3752.16       3315.88       369.79 o
   1   5  17       3373.93       3491.76       376.22 o
   2   5  17       7320.73       7240.70       528.52 o
   3   5  17        199.82        190.47       144.35 o
   4   5  17       3529.89       3606.09       390.60 o
   5   5  17       9023.84       8980.47       618.17 o
   6   5  17         11.64        156.37       158.94 o
   7   5  17       6708.95       6686.88       547.18 o
   8   5  17       7008.34       7127.23       574.20 o
  -8   6  17       5742.64       5860.00       533.88 o
  -7   6  17        313.66        465.88       223.29 o
  -6   6  17       2595.41       2211.66       346.19 o
  -5   6  17       6554.44       6739.66       366.28 o
  -4   6  17        547.92        490.87       113.14 o
  -3   6  17       5052.88       5233.03       442.07 o
  -2   6  17      11052.73      10903.20       638.55 o
  -1   6  17          1.53        134.49       136.85 o
   0   6  17       5124.61       5227.67       463.31 o
   1   6  17       2077.52       2440.09       329.04 o
   2   6  17        466.82        410.54       165.59 o
   3   6  17       5032.81       4413.23       442.29 o
   4   6  17        924.85        705.47       215.57 o
   5   6  17       1320.45       1052.10       233.16 o
   6   6  17       5743.00       5989.55       517.15 o
  -6   7  17        975.22        811.43       245.81 o
  -5   7  17          3.05        183.89       117.94 o
  -4   7  17       3495.13       3019.28       261.59 o
  -3   7  17       2620.38       2711.43       341.05 o
  -2   7  17       1429.85       1267.66       245.38 o
  -1   7  17       6428.59       6133.05       524.44 o
   0   7  17        817.56       1107.87       254.18 o
   1   7  17       3402.26       3455.94       394.46 o
   2   7  17       5387.66       5607.32       511.57 o
   3   7  17         41.88         43.33       131.49 o
   4   7  17       6008.70       6535.44       553.40 o
 -12   0  18       8015.40       8454.31       616.24 o
 -11   0  18         17.27        321.96       201.84 o
 -10   0  18       6417.15       7091.63       544.39 o
  -9   0  18       7006.91       6793.05       507.71 o
  -8   0  18        422.32        425.13       185.11 o
  -7   0  18      11644.03      12108.12      1740.52 o
  -6   0  18       1657.08       1782.89       392.53 o
  -5   0  18      10238.29      11107.33      1182.40 o
  -4   0  18      23836.19      24392.83      1654.93 o
  -3   0  18         25.40          0.00        95.43 o
  -2   0  18      18289.95      19145.69       557.95 o
  -1   0  18      20372.05      23607.94       925.55 o
   0   0  18       3372.64       3829.20       290.75 o
   1   0  18      30999.79      32789.49      1447.30 o
   2   0  18       5841.52       6671.17       257.84 o
   3   0  18      12511.96      12407.78       577.85 o
   4   0  18      29650.53      29395.04       624.64 o
   5   0  18        928.69       1053.86       123.73 o
   6   0  18      12407.66      11988.11       380.47 o
   7   0  18      17532.35      17551.88       612.70 o
   8   0  18       1415.20       1320.96       182.03 o
   9   0  18      11647.85      12548.38       651.85 o
  10   0  18      12962.87      12835.20      1089.31 o
 -12   1  18        423.04       1072.70       294.61 o
 -11   1  18        326.95        525.04       167.03 o
 -10   1  18          3.38        196.48       127.30 o
  -9   1  18         47.53          0.00       132.77 o
  -8   1  18        188.12        316.28       128.99 o
  -7   1  18        140.22        103.74        74.93 o
  -6   1  18         23.38         66.73        78.54 o
  -5   1  18        273.57        286.83       162.12 o
  -4   1  18         16.57        202.61        97.61 o
  -3   1  18        169.05        421.24       121.62 o
  -2   1  18        630.96        822.90       152.39 o
  -1   1  18        100.83        179.74        81.65 o
   0   1  18        357.32        672.48       135.57 o
   1   1  18       1131.55       1300.84       113.01 o
   2   1  18       1504.30       1567.39       109.16 o
   3   1  18        169.68        235.20        62.47 o
   4   1  18         91.96        129.88        63.01 o
   5   1  18        444.22        414.23        65.64 o
   6   1  18        149.39        244.01        61.24 o
   7   1  18         12.92         45.61        74.17 o
   8   1  18         35.54         72.27        71.19 o
   9   1  18        616.90        595.78       105.32 o
  10   1  18         10.85         15.51        87.15 o
 -11   2  18       1255.32       1384.42       199.30 o
 -10   2  18      11726.06      11600.25       475.75 o
  -9   2  18       6065.84       5834.57       332.68 o
  -8   2  18       2348.46       2125.50       206.95 o
  -7   2  18      20681.33      20119.25       591.10 o
  -6   2  18       4001.30       3604.52       298.15 o
  -5   2  18      12218.11      12246.90       434.14 o
  -4   2  18      24036.47      22978.84       694.32 o
  -3   2  18       1232.76       1155.62       116.73 o
  -2   2  18      18300.68      17140.89       452.54 o
  -1   2  18      27203.13      26856.91       611.91 o
   0   2  18         45.83         36.23        58.94 o
   1   2  18      39829.47      37063.75       844.65 o
   2   2  18       9126.57       7385.81       480.87 o
   3   2  18       4513.29       3704.82       216.53 o
   4   2  18      15348.57      13365.79       458.14 o
   5   2  18       3968.28       3427.96       271.64 o
   6   2  18       3822.79       3652.26       229.02 o
   7   2  18      11619.10      11659.39       410.65 o
   8   2  18        917.87        878.97       132.77 o
   9   2  18       8451.55       8515.93       363.13 o
  10   2  18      10185.65      10432.54       408.67 o
 -11   3  18        438.43        435.95       152.55 o
 -10   3  18        145.02        148.77       121.55 o
  -9   3  18        984.21       1003.71       150.82 o
  -8   3  18       1266.12       1256.47       170.13 o
  -7   3  18         12.10        290.91       127.73 o
  -6   3  18        171.62        203.98       185.11 o
  -5   3  18       1440.54       1305.72       159.36 o
  -4   3  18         17.24          1.28        65.29 o
  -3   3  18       5433.00       5152.76       221.74 o
  -2   3  18        133.85         43.54       119.04 o
  -1   3  18       1458.46       1146.26       214.28 o
   0   3  18       3804.91       3657.57       360.14 o
   1   3  18        335.02        360.99       161.94 o
   2   3  18        638.14        869.99       208.06 o
   3   3  18       2488.56       2691.70       334.61 o
   4   3  18          4.61         35.39       114.97 o
   5   3  18       2849.69       2531.47       336.33 o
   6   3  18        595.33        674.26       145.05 o
   7   3  18        549.92        378.55       122.71 o
   8   3  18        968.05       1015.70       149.03 o
   9   3  18        525.35        574.71       125.35 o
 -10   4  18       8344.09       8071.98       412.27 o
  -9   4  18       5635.70       5045.97       500.52 o
  -8   4  18        949.84       1244.07       295.36 o
  -7   4  18      10383.71      10553.79       667.51 o
  -6   4  18       4292.53       4124.09       431.56 o
  -5   4  18       3923.19       4186.72       418.69 o
  -4   4  18      20435.29      20506.98       771.11 o
  -3   4  18        465.38        375.37       143.50 o
  -2   4  18      10848.90       9753.29       585.79 o
  -1   4  18      10643.09      10431.31       610.88 o
   0   4  18        372.72        356.49       164.73 o
   1   4  18       9441.79       9940.33       621.61 o
   2   4  18       3463.50       3832.81       399.39 o
   3   4  18       1060.93        952.14       230.15 o
   4   4  18      10502.03      11020.74       677.37 o
   5   4  18       3626.07       3534.02       398.75 o
   6   4  18       4498.20       4205.60       436.50 o
   7   4  18      10707.88      10485.36       680.81 o
   8   4  18        123.97        263.42       121.85 o
  -9   5  18       2581.56       2114.70       340.19 o
  -8   5  18       3504.09       3554.82       445.51 o
  -7   5  18         78.29        701.61       246.24 o
  -6   5  18       2143.81       2027.19       324.10 o
  -5   5  18       1506.76       1413.42       176.34 o
  -4   5  18        726.63        604.13       129.37 o
  -3   5  18       3935.35       3954.64       379.44 o
  -2   5  18        650.90        594.79       182.54 o
  -1   5  18       4118.28       3638.05       382.44 o
   0   5  18       6359.45       5774.84       486.69 o
   1   5  18         49.29          8.58       111.97 o
   2   5  18       3142.85       3223.86       383.52 o
   3   5  18       3557.79       3434.92       391.24 o
   4   5  18          1.82        101.46       131.70 o
   5   5  18       5778.48       5366.02       500.63 o
   6   5  18       2098.99       2374.67       341.69 o
   7   5  18        200.11        246.45       165.38 o
  -7   6  18       6405.96       5945.58       536.67 o
  -6   6  18       3599.22       3077.36       406.04 o
  -5   6  18       3413.78       3520.62       275.85 o
  -4   6  18       9772.09       9697.72       553.29 o
  -3   6  18        689.16        594.58       185.75 o
  -2   6  18       6775.90       6482.46       507.49 o
  -1   6  18       9369.46       9537.30       625.25 o
   0   6  18        371.78        371.29       160.66 o
   1   6  18       7916.93       8834.83       628.90 o
   2   6  18       3799.17       3470.10       396.60 o
   3   6  18        694.34        286.99       141.57 o
   4   6  18       7685.31       7776.94       608.95 o
   5   6  18       2433.91       2554.63       363.57 o
   6   6  18       2123.46       2148.59       341.48 o
  -5   7  18       3872.56       3475.69       282.37 o
  -4   7  18        453.16        526.18       208.17 o
  -3   7  18       5560.21       5750.52       356.93 o
  -2   7  18       1343.57       1762.07       285.92 o
  -1   7  18       1797.72       1960.05       315.31 o
   0   7  18       5009.74       4597.05       471.03 o
   1   7  18        418.25        328.82       191.76 o
   2   7  18       2289.33       2527.39       354.77 o
   3   7  18       5236.77       5291.80       505.78 o
 -11   1  19       2555.21       3016.11       275.55 o
 -10   1  19       8549.86       8443.61       463.63 o
  -9   1  19         11.95        146.69       125.42 o
  -8   1  19      11908.85      11065.52       457.66 o
  -7   1  19      14055.70      13789.45       612.19 o
  -6   1  19       1162.80       1123.82       154.43 o
  -5   1  19      27898.56      26483.75       682.84 o
  -4   1  19      15257.50      14940.54       495.50 o
  -3   1  19       2681.14       2960.84       197.21 o
  -2   1  19      30341.79      31702.48       858.94 o
  -1   1  19       2975.03       3091.27       186.46 o
   0   1  19      16025.95      16643.96       575.75 o
   1   1  19      26085.04      27723.42       715.03 o
   2   1  19         82.75        242.19        65.76 o
   3   1  19      21879.88      21562.88       486.50 o
   4   1  19      14674.48      14877.19       324.55 o
   5   1  19         27.04        102.98        54.39 o
   6   1  19      14466.33      14866.85       308.26 o
   7   1  19       7697.10       7641.70       254.71 o
   8   1  19       1611.58       1751.82       135.16 o
   9   1  19      14148.13      14569.66       415.42 o
 -11   2  19         74.03        192.45       146.75 o
 -10   2  19        225.19        375.29       143.34 o
  -9   2  19         67.52        206.10       268.87 o
  -8   2  19        483.85        373.41       523.15 o
  -7   2  19         27.08        109.71       119.72 o
  -6   2  19       1257.79        850.96       132.98 o
  -5   2  19        412.55        327.45       101.13 o
  -4   2  19       1401.27       1041.46       120.68 o
  -3   2  19       2460.92       2378.79       212.33 o
  -2   2  19         21.95         47.31        68.95 o
  -1   2  19        619.61        622.85       101.91 o
   0   2  19        356.04        355.47        90.19 o
   1   2  19        281.19        389.08       127.07 o
   2   2  19        340.36        249.62        86.69 o
   3   2  19        195.50         68.11        71.44 o
   4   2  19       1124.58        956.69       114.46 o
   5   2  19        241.80        336.33        87.12 o
   6   2  19          7.39        135.21        97.04 o
   7   2  19         29.13         85.68       116.86 o
   8   2  19        100.02         71.99       109.98 o
   9   2  19         17.16         39.06       124.32 o
 -10   3  19      12392.81      11908.90       501.34 o
  -9   3  19        188.24        102.30       280.45 o
  -8   3  19      11588.70      11176.21       454.56 o
  -7   3  19       9286.69       9258.03       441.97 o
  -6   3  19         97.20        197.73       115.18 o
  -5   3  19       9413.59       9650.25       398.89 o
  -4   3  19      11789.78      11521.38       669.65 o
  -3   3  19       1333.02       1354.22       169.37 o
  -2   3  19      17743.48      19132.08       815.94 o
  -1   3  19       1875.28       1865.89       269.41 o
   0   3  19       7162.05       6885.28       491.84 o
   1   3  19      13940.22      13456.76       715.34 o
   2   3  19        343.23        229.72       157.65 o
   3   3  19       8544.89       8527.24       604.02 o
   4   3  19      11382.97      11750.46       721.56 o
   5   3  19        513.28        453.01       169.45 o
   6   3  19       9084.40       8116.30       451.28 o
   7   3  19       4293.71       3958.53       344.69 o
   8   3  19       2295.15       2180.00       201.36 o
  -9   4  19       1343.57        783.34       237.23 o
  -8   4  19       1888.03       2267.64       359.06 o
  -7   4  19         62.04        279.06       187.68 o
  -6   4  19       4505.75       4403.79       464.60 o
  -5   4  19         75.71          0.00       170.09 o
  -4   4  19       2362.18       2417.91       219.31 o
  -3   4  19       2555.24       2244.97       214.44 o
  -2   4  19        300.62        435.00       161.51 o
  -1   4  19       3993.89       3684.59       382.66 o
   0   4  19       2076.38       2182.48       302.01 o
   1   4  19         22.91         49.55       114.75 o
   2   4  19       4681.75       4538.07       439.50 o
   3   4  19        489.74        471.03       202.48 o
   4   4  19        973.22        673.94       185.75 o
   5   4  19       3134.81       2555.49       354.35 o
   6   4  19        687.30        823.45       233.16 o
   7   4  19       1639.51       1249.27       194.41 o
   8   4  19       1517.59       1654.26       222.86 o
  -8   5  19       5969.64       6268.40       570.13 o
  -7   5  19       5059.61       4927.38       493.55 o
  -6   5  19       1182.65       1271.31       282.92 o
  -5   5  19       9106.01       8932.43       424.35 o
  -4   5  19       3230.21       3095.20       258.99 o
  -3   5  19       3669.34       3443.71       377.51 o
  -2   5  19      13782.86      13345.65       719.20 o
  -1   5  19       1239.94       1138.11       237.45 o
   0   5  19       4322.85       4653.04       444.22 o
   1   5  19       8610.52       8676.32       612.38 o
   2   5  19        390.43        601.23       210.20 o
   3   5  19       8625.43       9114.53       649.28 o
   4   5  19       6299.78       5952.45       539.03 o
   5   5  19        232.84        273.48       165.38 o
   6   5  19      12231.11      12490.25       785.48 o
  -6   6  19       2648.01       3103.74       422.98 o
  -5   6  19         21.31          0.00       120.55 o
  -4   6  19       4343.98       4753.84       431.89 o
  -3   6  19       4971.62       5547.46       344.44 o
  -2   6  19          3.11          1.93       119.47 o
  -1   6  19       4751.09       4340.52       436.50 o
   0   6  19       5715.05       5681.75       516.29 o
   1   6  19        360.79        616.03       222.22 o
   2   6  19       5642.12       5944.72       543.32 o
   3   6  19        781.51        770.47       232.94 o
   4   6  19       1823.46       1667.27       299.43 o
  -3   7  19       1945.58       1800.27       213.36 o
  -2   7  19       5628.44       5584.80       501.49 o
  -1   7  19       1000.56       1251.15       261.47 o
   0   7  19       1989.46       2189.99       345.55 o
   1   7  19       6560.43       6753.37       585.36 o
 -11   0  20      15390.18      15354.61       846.61 o
 -10   0  20       6422.60       6237.29       545.25 o
  -9   0  20       5396.89       5542.12       495.27 o
  -8   0  20      22214.38      19975.26       905.81 o
  -7   0  20       3948.88       4270.31       669.01 o
  -6   0  20      12173.86      12181.35      1512.94 o
  -5   0  20      30755.60      32508.25      2320.30 o
  -4   0  20        340.91        464.91       118.89 o
  -3   0  20      30444.72      32375.12      1538.36 o
  -2   0  20      11773.73      12388.73       470.85 o
  -1   0  20        672.50        820.25       303.51 o
   0   0  20      21276.54      23439.78       977.02 o
   1   0  20       8991.27       9702.91       443.58 o
   2   0  20       2720.54       3417.49       282.06 o
   3   0  20      23713.16      25273.70       665.93 o
   4   0  20       7229.05       7698.85       301.20 o
   5   0  20       9137.68       9158.43       333.15 o
   6   0  20      20553.71      20526.88       519.49 o
   7   0  20        254.35        261.85        92.15 o
   8   0  20      11649.14      12239.01       523.31 o
   9   0  20       8896.26       8844.12       461.81 o
 -11   1  20         21.95        387.73       235.41 o
 -10   1  20         57.24        256.98       140.49 o
  -9   1  20        549.07        463.58       152.40 o
  -8   1  20        140.77         53.39       187.25 o
  -7   1  20        641.69        587.60       110.83 o
  -6   1  20        770.65        938.37       158.33 o
  -5   1  20         13.41        289.04       135.96 o
  -4   1  20        116.92        401.57       112.59 o
  -3   1  20         14.58        127.38        99.30 o
  -2   1  20        686.57        796.05       107.68 o
  -1   1  20        118.03         29.27        74.04 o
   0   1  20        105.44        418.55        98.60 o
   1   1  20         38.98        301.15       100.13 o
   2   1  20         50.16        226.22        91.77 o
   3   1  20        681.20        742.53        87.45 o
   4   1  20        217.46        283.77        68.42 o
   5   1  20        261.93        301.80        70.48 o
   6   1  20        148.55        154.13        70.99 o
   7   1  20        110.75        121.52        82.89 o
   8   1  20         27.98        160.91        98.78 o
   9   1  20          3.47         71.56       103.88 o
 -10   2  20       4530.60       4342.07       323.98 o
  -9   2  20       3405.70       2941.23       437.68 o
  -8   2  20      14869.64      14260.42       537.40 o
  -7   2  20       1459.25       1587.19       202.75 o
  -6   2  20       6111.07       5714.28       317.08 o
  -5   2  20      13060.43      12834.26       391.65 o
  -4   2  20        108.78         80.96        79.60 o
  -3   2  20      11153.23      11253.67       362.82 o
  -2   2  20      14327.47      13802.61       439.51 o
  -1   2  20       1916.77       1865.14       151.67 o
   0   2  20      22377.52      21839.02      1195.70 o
   1   2  20       6931.66       6923.97       371.42 o
   2   2  20       3290.04       3306.45       261.30 o
   3   2  20      16389.39      15660.20       461.23 o
   4   2  20       2829.77       2401.80       163.86 o
   5   2  20       6110.65       5812.08       253.12 o
   6   2  20      12352.69      12401.00       428.51 o
   7   2  20         43.08         91.57        86.60 o
   8   2  20      11033.64      11561.96       434.89 o
 -10   3  20        886.85        906.01       186.19 o
  -9   3  20       1296.13       1229.73       290.96 o
  -8   3  20          2.13          1.99       134.97 o
  -7   3  20       1984.56       2077.51       231.01 o
  -6   3  20       2743.81       2637.74       230.99 o
  -5   3  20       1929.74       2018.83       324.10 o
  -4   3  20       3594.29       3264.40       383.30 o
  -3   3  20        185.37        244.47       102.60 o
  -2   3  20       2250.97       2428.94       312.95 o
  -1   3  20       1569.18       1381.78       242.59 o
   0   3  20        410.73        574.85       187.25 o
   1   3  20       1377.60       1222.41       250.96 o
   2   3  20       1984.98       2182.91       323.46 o
   3   3  20         67.43         50.62       138.35 o
   4   3  20       2401.96       1969.97       670.51 o
   5   3  20        190.97        136.29       105.93 o
   6   3  20        575.57        447.82       115.12 o
   7   3  20       1274.81       1008.53       148.94 o
   8   3  20        746.45        757.95       142.88 o
  -9   4  20       3258.49       2536.62       370.65 o
  -8   4  20       6947.09       7219.04       595.22 o
  -7   4  20       2084.00       1972.07       330.97 o
  -6   4  20       7013.52       7172.28       578.92 o
  -5   4  20      10359.44      10343.80       690.24 o
  -4   4  20          4.12          0.00        85.11 o
  -3   4  20       7436.60       7545.98       481.86 o
  -2   4  20       7806.90       7519.97       545.03 o
  -1   4  20        151.19         27.67       113.04 o
   0   4  20      11044.49      10284.38       650.13 o
   1   4  20       3900.13       3458.94       398.75 o
   2   4  20       2273.33       2436.88       352.41 o
   3   4  20      13591.19      13595.54       808.43 o
   4   4  20       1712.58       1798.32       324.53 o
   5   4  20       6347.52       6150.64       562.19 o
   6   4  20      11128.71      11563.84       765.10 o
   7   4  20        137.92        255.21       179.42 o
  -7   5  20       3606.95       3741.86       451.30 o
  -6   5  20        951.66       1097.36       286.99 o
  -5   5  20        215.91        256.54       176.74 o
  -4   5  20       3808.65       4123.43       300.19 o
  -3   5  20       1650.29       1561.20       195.61 o
  -2   5  20        867.72        645.20       185.11 o
  -1   5  20       6594.04       6471.74       517.15 o
   0   5  20        220.37        146.71       145.43 o
   1   5  20       2622.44       2404.06       348.98 o
   2   5  20       3256.10       3014.08       396.39 o
   3   5  20          8.51        265.33       172.02 o
   4   5  20       3278.86       3405.75       429.63 o
   5   5  20       1813.61       1741.70       318.31 o
  -5   6  20       4537.43       4282.89       309.80 o
  -4   6  20          3.30          0.00       100.00 o
  -3   6  20       4829.01       4872.38       336.06 o
  -2   6  20       5217.69       5261.99       477.68 o
  -1   6  20        316.92        462.88       176.10 o
   0   6  20       7175.39       7193.51       585.14 o
   1   6  20       2408.50       2391.40       363.14 o
   2   6  20       1614.19       1519.27       298.79 o
   3   6  20       6953.56       7300.97       626.54 o
 -10   1  21         90.60        192.24       148.54 o
  -9   1  21       7727.66       7372.38       410.59 o
  -8   1  21       6429.10       6137.35       386.63 o
  -7   1  21       2909.02       2661.72       214.00 o
  -6   1  21      19495.59      18863.21       506.10 o
  -5   1  21       4208.20       4642.83       253.18 o
  -4   1  21       7263.82       7725.25       314.12 o
  -3   1  21      18150.55      18959.89       438.77 o
  -2   1  21        829.73        878.83       108.22 o
  -1   1  21       6571.49       6733.55       429.82 o
   0   1  21       9779.32      10454.58       376.22 o
   1   1  21        192.86        423.23       102.96 o
   2   1  21      13916.67      13741.17       605.98 o
   3   1  21      17923.66      18687.48       504.30 o
   4   1  21        864.78       1082.55       161.26 o
   5   1  21      16872.81      16791.34       363.92 o
   6   1  21       6270.73       6474.15       230.36 o
   7   1  21       2343.49       2617.10       181.08 o
   8   1  21      13697.94      14174.89       472.48 o
 -10   2  21        638.14        602.42       171.21 o
  -9   2  21         63.06         50.92       171.70 o
  -8   2  21        438.66        261.67       274.12 o
  -7   2  21        807.99        968.12       172.94 o
  -6   2  21        189.88        139.65        84.03 o
  -5   2  21        411.36        387.65       120.01 o
  -4   2  21         31.63        157.22        97.98 o
  -3   2  21        978.29        856.92       128.26 o
  -2   2  21        251.55        402.43        97.42 o
  -1   2  21         94.62         91.84       101.37 o
   0   2  21         44.65        276.03       110.38 o
   1   2  21       1467.27       1438.94       286.57 o
   2   2  21        146.40        249.76        98.57 o
   3   2  21       1867.56       1749.43       173.28 o
   4   2  21        809.07        816.97       133.18 o
   5   2  21         60.32        108.53        80.65 o
   6   2  21       1465.96       1587.01       170.41 o
   7   2  21        470.26        606.62       125.45 o
   8   2  21         29.43        133.84       106.12 o
  -9   3  21       9319.63       9141.45       526.37 o
  -8   3  21       6232.92       6167.58       361.22 o
  -7   3  21       1502.28       1821.28       340.40 o
  -6   3  21      10210.32       9956.63       680.81 o
  -5   3  21       3819.92       3982.53       439.50 o
  -4   3  21       4128.44       4447.76       447.22 o
  -3   3  21      15538.16      15607.97       548.15 o
  -2   3  21        670.59        748.80       186.61 o
  -1   3  21       6670.61       6677.01       507.92 o
   0   3  21      11870.76      12222.99       695.39 o
   1   3  21        108.23         92.02       140.28 o
   2   3  21      13918.63      13578.38       772.82 o
   3   3  21       7047.96       7289.82       585.14 o
   4   3  21        802.82        464.38       199.05 o
   5   3  21      14284.40      13567.20       475.42 o
   6   3  21       2891.68       2844.69       323.45 o
   7   3  21       3681.05       3447.44       258.13 o
  -8   4  21       1861.75       2323.41       379.87 o
  -7   4  21       3025.94       3417.12       435.85 o
  -6   4  21         20.73        510.28       240.02 o
  -5   4  21       1667.19       1824.71       314.66 o
  -4   4  21        933.32        956.14       145.57 o
  -3   4  21        367.80        227.40       109.27 o
  -2   4  21       2812.71       2670.25       332.25 o
  -1   4  21       2590.40       2364.38       327.75 o
   0   4  21        402.23        505.35       172.45 o
   1   4  21       2803.15       2484.92       350.27 o
   2   4  21        587.29        603.37       214.92 o
   3   4  21        691.40        868.06       250.32 o
   4   4  21       2107.09       2465.40       384.80 o
   5   4  21        126.71        257.82       196.91 o
   6   4  21       2554.60       2408.60       366.89 o
  -6   5  21       7574.11       7377.55       621.82 o
  -5   5  21       3366.34       2470.12       369.79 o
  -4   5  21       2992.78       2974.59       264.53 o
  -3   5  21       8785.92       9129.25       646.06 o
  -2   5  21        818.32        648.63       206.13 o
  -1   5  21       4266.62       4705.37       466.74 o
   0   5  21      10007.55       9537.30       661.72 o
   1   5  21         19.09        240.88       192.83 o
   2   5  21       5173.70       4828.49       511.36 o
   3   5  21       6644.35       7423.67       629.76 o
   4   5  21        232.36        307.16       169.02 o
  -3   6  21          8.51          0.00       105.10 o
  -2   6  21       4843.66       5180.05       480.68 o
  -1   6  21       2733.56       2895.89       372.15 o
   0   6  21       1565.24       1446.12       289.78 o
   1   6  21       5672.87       5255.12       539.03 o
  -9   0  22      10730.48      10263.36       707.40 o
  -8   0  22        302.47        212.78       211.49 o
  -7   0  22      10460.59      11240.95      1338.34 o
  -6   0  22      24702.34      25989.30      2511.20 o
  -5   0  22        307.93        558.59       146.77 o
  -4   0  22      13275.13      13972.77       527.81 o
  -3   0  22       7878.83       8287.48       405.76 o
  -2   0  22        661.68        830.35       144.99 o
  -1   0  22       9533.87      11116.57       461.92 o
   0   0  22       6415.37       7365.32       563.48 o
   1   0  22       2515.20       3090.66       388.02 o
   2   0  22      18769.58      19701.23       619.81 o
   3   0  22       4308.70       4440.32       300.99 o
   4   0  22       6390.65       7022.10       374.19 o
   5   0  22      15312.48      16537.53       735.29 o
   6   0  22          0.56        147.87        90.62 o
   7   0  22       6850.00       7223.52       320.73 o
  -9   1  22        542.51        500.73       166.90 o
  -8   1  22        917.37        510.06       272.41 o
  -7   1  22         14.83         36.27        98.73 o
  -6   1  22        255.30        192.95        85.50 o
  -5   1  22         81.82         71.41        75.71 o
  -4   1  22        167.46        342.57        97.53 o
  -3   1  22        167.45        291.79        91.55 o
  -2   1  22        212.26        420.63        92.49 o
  -1   1  22         33.07        224.26        98.91 o
   0   1  22       1032.31       1067.31       113.07 o
   1   1  22        252.77        556.04       121.42 o
   2   1  22        140.19        332.43       100.75 o
   3   1  22       1006.51       1210.53       146.25 o
   4   1  22         92.13        232.42        98.01 o
   5   1  22        218.23        237.12        86.18 o
   6   1  22         98.16         91.86        73.08 o
   7   1  22        579.59        536.14       105.66 o
  -9   2  22       9980.20       9401.99       611.10 o
  -8   2  22        689.66        461.44       452.37 o
  -7   2  22       9045.41       8453.71       430.57 o
  -6   2  22       8708.98       8933.19       400.80 o
  -5   2  22        122.36        136.88        88.40 o
  -4   2  22      13079.13      13221.60       523.13 o
  -3   2  22       5758.47       5701.97       424.91 o
  -2   2  22       1200.35       1197.39       198.19 o
  -1   2  22      19203.24      19445.89       635.27 o
   0   2  22       5030.48       5704.83       351.20 o
   1   2  22       5720.95       5640.98       296.69 o
   2   2  22      17315.09      17661.10       723.31 o
   3   2  22       1755.54       1524.16       163.62 o
   4   2  22       7771.91       7566.40       345.79 o
   5   2  22      11662.13      11566.82       519.20 o
   6   2  22         34.55        121.93        99.75 o
   7   2  22       8811.97       9696.12       401.12 o
  -8   3  22       1068.83       1427.03       290.64 o
  -7   3  22        606.65        597.58       257.18 o
  -6   3  22        224.39        153.15       183.18 o
  -5   3  22        749.66        796.20       272.19 o
  -4   3  22         25.22         44.61       177.82 o
  -3   3  22        851.07       1042.23       242.81 o
  -2   3  22       2366.46       2259.06       305.23 o
  -1   3  22          5.34          0.00       103.60 o
   0   3  22        939.05       1011.99       217.50 o
   1   3  22       2580.47       3101.60       370.43 o
   2   3  22         96.70         81.51       131.06 o
   3   3  22       1252.63       1145.40       276.70 o
   4   3  22        399.95        560.08       179.75 o
   5   3  22        141.09        208.31       204.95 o
   6   3  22       1295.38       1390.45       203.66 o
  -7   4  22       8807.84       8927.27       688.53 o
  -6   4  22      10386.90      10635.51       737.22 o
  -5   4  22        383.53        477.89       234.23 o
  -4   4  22       7279.33       8188.77       620.75 o
  -3   4  22       6795.26       6572.14       373.14 o
  -2   4  22        860.25        669.87       199.27 o
  -1   4  22      10098.72      10879.18       672.44 o
   0   4  22       2593.60       2797.44       354.35 o
   1   4  22       4295.65       4006.98       446.36 o
   2   4  22       9226.36       9931.11       692.17 o
   3   4  22        321.01        299.86       177.17 o
   4   4  22       5435.01       5104.12       543.32 o
   5   4  22      10867.69      12055.25       826.02 o
  -5   5  22       3134.69       3267.61       435.42 o
  -4   5  22       1351.13       1254.89       186.68 o
  -3   5  22       2873.40       3102.53       272.88 o
  -2   5  22       5725.20       5852.92       504.92 o
  -1   5  22          1.73        168.81       142.64 o
   0   5  22       2569.23       2659.74       364.86 o
   1   5  22       2633.41       2146.45       345.98 o
   2   5  22          7.70          0.00       157.44 o
   3   5  22       2815.68       3336.68       445.72 o
  -8   1  23       2003.42       1737.28       228.41 o
  -7   1  23      12221.70      11783.05       583.83 o
  -6   1  23       2499.85       2387.98       169.47 o
  -5   1  23       5525.82       6174.06       256.30 o
  -4   1  23      18434.54      19521.03       560.09 o
  -3   1  23        901.50       1102.69       121.93 o
  -2   1  23       8749.71       9515.71       306.79 o
  -1   1  23      10477.58      10995.31       328.71 o
   0   1  23         21.95         86.84        81.22 o
   1   1  23      14442.77      15424.54       559.01 o
   2   1  23       8132.26       8523.51       347.05 o
   3   1  23       2377.33       2489.19       203.65 o
   4   1  23      13269.78      13575.99       502.34 o
   5   1  23       3430.78       3800.30       249.89 o
   6   1  23       2810.61       2842.85       221.14 o
  -8   2  23        179.12         69.46       327.64 o
  -7   2  23        165.27        321.29       148.66 o
  -6   2  23        409.49        375.04       123.74 o
  -5   2  23        900.14        683.94       146.74 o
  -4   2  23          4.89        269.89       134.07 o
  -3   2  23        779.60       1041.01       266.19 o
  -2   2  23        865.18       1133.57       184.29 o
  -1   2  23        587.57        681.98       141.39 o
   0   2  23       1033.95        967.86       139.97 o
   1   2  23        204.01        647.64       128.04 o
   2   2  23        453.14        479.88       118.66 o
   3   2  23       1204.47       1146.15       158.06 o
   4   2  23          4.49         83.79        99.58 o
   5   2  23       1129.60       1097.87       194.00 o
   6   2  23        772.70        682.61       160.35 o
  -7   3  23       8895.83       9276.90       704.19 o
  -6   3  23       1835.01       1844.44       348.55 o
  -5   3  23       5547.36       5862.36       536.88 o
  -4   3  23      11745.33      12254.95       757.60 o
  -3   3  23        780.15        643.27       215.14 o
  -2   3  23       9414.91      10087.42       455.72 o
  -1   3  23      13649.99      13450.11       744.94 o
   0   3  23        288.34        285.92       160.01 o
   1   3  23      11033.11      11115.98       700.54 o
   2   3  23       7279.79       7054.52       586.00 o
   3   3  23       2089.71       2216.01       250.85 o
   4   3  23      10513.18      10561.78       717.49 o
   5   3  23       2837.59       2768.10       282.98 o
  -5   4  23       2084.61       2950.59       415.48 o
  -4   4  23        361.02        143.71       176.31 o
  -3   4  23       3999.37       4131.99       303.43 o
  -2   4  23        944.84       1052.74       250.32 o
  -1   4  23        316.42        555.54       205.70 o
   0   4  23       2856.23       2712.07       370.43 o
   1   4  23        193.28        265.76       166.23 o
   2   4  23        283.27        475.11       194.12 o
   3   4  23       1022.98       1213.40       295.79 o
  -2   5  23       4501.14       4489.16       459.45 o
  -1   5  23       5248.86       5202.36       504.28 o
   0   5  23        132.12        156.15       150.79 o
  -7   0  24       8848.03       7988.22       625.04 o
  -6   0  24         44.61          0.00       108.19 o
  -5   0  24      14830.31      15949.41       596.10 o
  -4   0  24       5053.62       6083.37       363.14 o
  -3   0  24       1290.50       1696.95       204.80 o
  -2   0  24      13727.39      15079.24       567.50 o
  -1   0  24       1103.71       1229.38       180.26 o
   0   0  24       8250.51       9204.03       609.06 o
   1   0  24      11406.85      12276.83       753.95 o
   2   0  24        848.72       1013.92       250.96 o
   3   0  24      12819.87      13972.64       538.79 o
   4   0  24      11686.51      11984.44       512.36 o
   5   0  24       1438.28       1395.04       188.26 o
  -7   1  24         86.06          0.00        99.84 o
  -6   1  24         49.89        170.27        88.31 o
  -5   1  24        277.72        371.21       100.01 o
  -4   1  24          9.12        141.08        91.81 o
  -3   1  24        171.48        359.29        95.87 o
  -2   1  24         86.84        234.17        88.95 o
  -1   1  24        134.13        197.84        98.51 o
   0   1  24        306.79        379.09       138.89 o
   1   1  24        113.03        670.88       127.81 o
   2   1  24        348.27        452.46       111.64 o
   3   1  24         15.69        227.69       101.63 o
   4   1  24         97.18        209.57       114.36 o
   5   1  24        158.75        201.05       104.76 o
  -7   2  24       7423.64       7205.86       429.96 o
  -6   2  24        309.60        531.95       263.61 o
  -5   2  24       8338.64       9127.74       464.03 o
  -4   2  24       8259.84       8665.57       454.33 o
  -3   2  24       1392.40       1539.11       167.45 o
  -2   2  24      14852.84      15394.30       489.87 o
  -1   2  24       3813.33       3707.04       239.01 o
   0   2  24       7038.92       7274.92       335.55 o
   1   2  24      12982.50      13333.94       461.29 o
   2   2  24        103.27         77.83        81.81 o
   3   2  24       7411.48       7893.15       359.04 o
   4   2  24       9244.96       9672.45       407.34 o
  -6   3  24        695.97        904.52       285.06 o
  -5   3  24        211.37        333.75       216.21 o
  -4   3  24       1344.80       1456.42       298.15 o
  -3   3  24        493.34        620.32       218.14 o
  -2   3  24        306.60        332.77       120.18 o
  -1   3  24       1383.79       1327.72       268.12 o
   0   3  24        651.59        684.24       206.56 o
   1   3  24         96.18         75.50       146.07 o
   2   3  24       1515.08       1744.24       234.84 o
   3   3  24        834.63       1347.11       208.28 o
  -3   4  24       1011.28       1021.68       173.62 o
  -2   4  24      11467.64      11970.44       782.69 o
  -1   4  24       2582.56       2558.07       354.35 o
   0   4  24       4742.67       5065.72       509.64 o
   1   4  24       9345.77      10196.23       715.34 o
  -6   1  25       4712.66       4803.49       240.55 o
  -5   1  25      13791.57      14629.25       409.17 o
  -4   1  25        372.11        589.06       108.64 o
  -3   1  25      11154.95      12052.31       363.39 o
  -2   1  25      10732.23      11542.19       420.58 o
  -1   1  25        118.66        106.24       133.86 o
   0   1  25      12332.39      13137.29       562.03 o
   1   1  25       7073.47       7383.33       336.15 o
   2   1  25       3903.34       4488.93       271.69 o
   3   1  25      15453.27      17873.36       534.86 o
  -5   2  25         20.33          0.00        92.57 o
  -4   2  25       1260.00       1310.83       166.73 o
  -3   2  25         14.47        163.18       109.16 o
  -2   2  25        763.29        858.69       139.35 o
  -1   2  25        896.57        910.35       161.22 o
   0   2  25        203.03        485.87       117.27 o
   1   2  25        162.92        194.97       102.51 o
   2   2  25       1422.19       1677.83       181.20 o
  -3   3  25       8601.51       8987.12       652.28 o
  -2   3  25       8386.57       8332.48       625.47 o
  -1   3  25         48.24        298.36       151.00 o
   0   3  25       9507.37       9596.28       678.02 o
   1   3  25       4478.94       4570.13       657.32 o
  -4   0  26       2760.50       2868.27       278.09 o
  -3   0  26      11655.85      13027.99       582.57 o
  -2   0  26       1543.63       1865.71       218.32 o
  -1   0  26       4668.33       5400.75       347.69 o
   0   0  26      12723.46      13268.44       532.67 o
   1   0  26        584.32        701.61       226.08 o
  -3   1  26          0.63        119.25       105.71 o
  -2   1  26        711.84        891.52       145.86 o
  -1   1  26        153.39        511.82       115.36 o
   0   1  26        258.79        359.13       109.13 o
   1   1  26         83.90        311.59       141.93 o
                                                
